# Supplementary material for: Disruption of proteome by an oncogenic fusion kinase alters metabolism in fibrolamellar hepatocellular carcinoma
Source: Sci Adv. 2023 Jun 21;9(25):eadg7038. doi: 10.1126/sciadv.adg7038 (PMC10284549; doi:10.1126/sciadv.adg7038)
Supplement: Supplementary file 2 — Tables S1 and S2 [file sciadv.adg7038_tables_s1_and_s2.zip]

Archive with 2 entries (2 files):
- adg7038_Table_S1.xlsx
- adg7038_Table_S2.xlsx
