# Supplementary material for: Disruption of proteome by an oncogenic fusion kinase alters metabolism in fibrolamellar hepatocellular carcinoma
Source: Sci Adv. 2023 Jun 21;9(25):eadg7038. doi: 10.1126/sciadv.adg7038 (PMC10284549; doi:10.1126/sciadv.adg7038)
Supplement: Supplementary file 2 — Tables S1 and S2 [file sciadv.adg7038_tables_s1_and_s2.zip › adg7038_Table_S1.xlsx]

## Sheet: Significant and 1.5x
Gene Name	Protein	T-test Difference Tumor_Normal	-Log T-test p-value Normal_Tumor	T-test q-value Normal_Tumor			Protein Name
MUC13	Q9H3R2	8.34344	7.42286	8e-05			Mucin-13
TESC	Q96BS2	7.57964	8.45466	0.000148148			Calcineurin B homologous protein 3
VCAN	P13611	7.47701	7.0928	6.25e-05			Versican core protein
CPLX2	Q6PUV4	7.35332	5.85099	4.96894e-05			Complexin-2
AGR2	O95994	6.71583	5.37158	0.000107623			Anterior gradient protein 2 homolog
S100P	P25815	6.47854	6.72015	4.5977e-05			Protein S100-P
CDHR2	Q9BYE9	6.42849	5.59418	0.000105263			Cadherin-related family member 2
CRP	P02741	6.27642	4.63113	0.000201058			C-reactive protein;C-reactive protein(1-205)
OAT	P04181	6.25562	7.91055	0.000102564			Ornithine aminotransferase, mitochondrial;Ornithine aminotransferase, hepatic form;Ornithine aminotransferase, renal form
TSPAN8	P19075	6.25529	5.76652	4.70588e-05			Tetraspanin-8
PRODH	A0A087WWM6	6.1875	6.52912	4.0404e-05			Proline dehydrogenase 1, mitochondrial
VSIG1	Q86XK7	5.95343	5.15978	9.33852e-05			V-set and immunoglobulin domain-containing protein 1
MRPL43	H0Y6Y8	5.84748	4.64637	0.000202667			39S ribosomal protein L43, mitochondrial
MRPL33	O75394	5.79675	10.2912	0			39S ribosomal protein L33, mitochondrial
NT5C3A	X6RM59	5.49155	8.66563	0.000181818			5-nucleotidase;Cytosolic 5-nucleotidase 3A
AGA	P20933	5.4685	8.98179	0			N(4)-(beta-N-acetylglucosaminyl)-L-asparaginase;Glycosylasparaginase alpha chain;Glycosylasparaginase beta chain
GBA	P04062	5.39046	3.81828	0.000594872			Glucosylceramidase
TIMP1	Q5H9A7	5.25604	3.27829	0.00141711			Metalloproteinase inhibitor 1
GSPT2	Q8IYD1	5.18473	4.61201	0.000198433			Eukaryotic peptide chain release factor GTP-binding subunit ERF3B
SDCBP2	Q9H190	5.13157	3.589	0.000847926			Syntenin-2
COX7C	P15954	5.11266	2.54259	0.00500561			Cytochrome c oxidase subunit 7C, mitochondrial
INPP5D	Q92835	5.05465	1.7056	0.0264399			Phosphatidylinositol 3,4,5-trisphosphate 5-phosphatase 1
APOA4	P06727	5.00263	4.7205	0.000167598			Apolipoprotein A-IV
PLP2	Q04941	4.99224	4.55706	0.000200501			Proteolipid protein 2
HK2	P52789	4.96702	5.95947	5.33333e-05			Hexokinase-2;Hexokinase
ARG2	P78540	4.92447	4.24235	0.000312896			Arginase-2, mitochondrial
ISG20	Q96AZ6	4.85087	4.74226	0.000170455			Interferon-stimulated gene 20 kDa protein
PYCR2	Q96C36	4.77853	3.98809	0.000447706			Pyrroline-5-carboxylate reductase 2;Pyrroline-5-carboxylate reductase
VWA1	J3QLP3	4.77281	8.16242	0.000114286			von Willebrand factor A domain-containing protein 1
GCH1	P30793	4.77237	4.91065	0.000183007			GTP cyclohydrolase 1
GLS	O94925	4.72844	4.18228	0.000324544			Glutaminase kidney isoform, mitochondrial
GPT2	Q8TD30	4.6955	7.61226	8.51064e-05			Alanine aminotransferase 2
SPINK1	P00995	4.65562	4.69278	0.000185792			Pancreatic secretory trypsin inhibitor
TMEM106B	Q9NUM4	4.6337	6.44602	3.73832e-05			Transmembrane protein 106B
GSKIP	Q9P0R6	4.61624	3.309	0.00131707			GSK3-beta interaction protein
UCHL1	P09936	4.57407	2.78243	0.00323207			Ubiquitin carboxyl-terminal hydrolase isozyme L1;Ubiquitin carboxyl-terminal hydrolase
BCAT2	B3KSI3	4.49298	3.29498	0.00138544			Branched-chain-amino-acid aminotransferase;Branched-chain-amino-acid aminotransferase, mitochondrial
GOLM1	Q8NBJ4	4.43785	3.12786	0.001785			Golgi membrane protein 1
C1QL1	O75973	4.35386	2.09626	0.0123075			C1q-related factor
PYCR1	P32322	4.30112	2.51392	0.00530876			Pyrroline-5-carboxylate reductase 1, mitochondrial;Pyrroline-5-carboxylate reductase
PPT2;hCG_1999928	G8JLL2	4.29505	4.35062	0.00027991			Lysosomal thioesterase PPT2
THBS2	A0A3B3ITK0	4.28296	4.25799	0.000299145			Thrombospondin-2
NOL3	H3BUP2	4.28261	5.04664	0.000129964			Nucleolar protein 3
GLA	P06280	4.24539	3.23251	0.00149474			Alpha-galactosidase A
SLC7A2	A0A1W2PR06	4.23513	4.17661	0.000321932			Cationic amino acid transporter 2
PCSK1	P29120	4.23238	4.03873	0.0004			Neuroendocrine convertase 1
NTS	P30990	4.21474	2.16453	0.0107105			Neurotensin/neuromedin N;Large neuromedin N;Neuromedin N;Neurotensin;Tail peptide
TOMM7	B5MD00	4.12413	2.41761	0.00640495			Mitochondrial import receptor subunit TOM7 homolog
MRPL21	Q7Z2W9	4.10667	5.19366	9.52381e-05			39S ribosomal protein L21, mitochondrial
SLC35B2	Q8TB61	4.08512	4.13846	0.000356436			Adenosine 3-phospho 5-phosphosulfate transporter 1
S100A7	P31151	4.08107	2.21767	0.00961409			Protein S100-A7
CDH11	H3BUU9	4.07059	4.53489	0.000197044			Cadherin-11
SDS	P20132	4.02595	3.07514	0.00193939			L-serine dehydratase/L-threonine deaminase
IDUA	P35475	4.02567	4.19318	0.000325866			Alpha-L-iduronidase
TM4SF4	P48230	4.00665	1.98474	0.0152969			Transmembrane 4 L6 family member 4
F13A1	P00488	3.98911	4.15964	0.000334661			Coagulation factor XIII A chain
GLTPD2	A6NH11	3.98733	3.49816	0.000977778			Glycolipid transfer protein domain-containing protein 2
PAEP	H0Y4U4	3.98726	2.18163	0.01031			Glycodelin
HSPA4L	O95757	3.95402	5.44284	9.38967e-05			Heat shock 70 kDa protein 4L
HKDC1	Q2TB90	3.94676	4.56826	0.00020202			Putative hexokinase HKDC1
SLC12A7	A0A0G2JNW7	3.9462	3.17651	0.00164858			Solute carrier family 12 member 7
LPCAT1	A0A0G2JQ62	3.92891	3.96955	0.000455696			Lysophosphatidylcholine acyltransferase 1
RABAC1	M0QXH1	3.87418	2.92845	0.00251184			Prenylated Rab acceptor protein 1
UPP1	Q16831	3.86039	5.07542	0.000134328			Uridine phosphorylase 1
MRPS12	O15235	3.83954	4.41606	0.000235849			28S ribosomal protein S12, mitochondrial
STUB1	Q9UNE7	3.81417	2.32252	0.00784446			E3 ubiquitin-protein ligase CHIP
PLVAP	Q9BX97	3.81401	6.6155	4.21053e-05			Plasmalemma vesicle-associated protein
COA1	C9J6J1	3.80241	2.41168	0.00651499			Cytochrome c oxidase assembly factor 1 homolog
PPP1R3G	B7ZBB8	3.79143	2.24039	0.00920357			Protein phosphatase 1 regulatory subunit 3G
PPAP2A	O14494	3.78171	2.73596	0.00350154			Lipid phosphate phosphohydrolase 1
IGFBP1	C9JXF9	3.73437	2.56677	0.00483191			Insulin-like growth factor-binding protein 1
CA12	B3KUB4	3.72617	3.13805	0.00174088			Carbonic anhydrase 12
LMBRD1	A0A3B3IRS7	3.69682	1.54747	0.036137			Probable lysosomal cobalamin transporter
IGFBP3	A6XND1	3.69273	4.31659	0.000291391			Insulin-like growth factor-binding protein 3
LYRM7	Q5U5X0	3.68772	3.00088	0.00214884			Complex III assembly factor LYRM7
CD34	Q5JTA5	3.68621	2.7612	0.0033605			Hematopoietic progenitor cell antigen CD34
RPL22L1	C9JYQ9	3.65578	1.95106	0.0162669			60S ribosomal protein L22-like 1
NEU1	Q99519	3.65569	4.91059	0.00018241			Sialidase-1
MCU	Q8NE86	3.63283	2.83532	0.00292091			Calcium uniporter protein, mitochondrial
TMEM165	V9GY93	3.62992	3.05597	0.00198077			Transmembrane protein 165
NT5C3A	B9A035	3.60387	4.0969	0.000369942			7-methylguanosine phosphate-specific 5'-nucleotidase
SIL1	D6REA1	3.55759	4.25739	0.000298507			Nucleotide exchange factor SIL1
IGHV3-74;IGHV3OR16-13	A0A0B4J1X5	3.51842	3.29561	0.00138731			Immunoglobulin heavy variable 3/OR16-13
MICU2	Q8IYU8	3.49516	5.19472	9.56175e-05			Calcium uptake protein 2, mitochondrial
FST	P19883	3.49229	2.05375	0.0133114			Follistatin
GPR89B;GPR89A	P0CG08	3.48683	4.42854	0.000219048			Golgi pH regulator B;Golgi pH regulator A
HN1	Q9UK76	3.46913	2.15365	0.0109922			Hematological and neurological expressed 1 protein;Hematological and neurological expressed 1 protein, N-terminally processed
GPD1L	Q8N335	3.45088	3.7106	0.00065798			Glycerol-3-phosphate dehydrogenase 1-like protein
LBP	P18428	3.44437	3.69014	0.000713128			Lipopolysaccharide-binding protein
CCSMST1	Q4G0I0	3.43303	4.12114	0.000367906			Protein CCSMST1
GALNT7	Q86SF2	3.404	5.12617	0.000122605			N-acetylgalactosaminyltransferase 7;Polypeptide N-acetylgalactosaminyltransferase
GK2	Q14410	3.40386	7.05557	5.97015e-05			Glycerol kinase 2
NQO1	B4DLR8	3.39944	1.50185	0.0393386			NAD(P)H dehydrogenase [quinone] 1
ZPR1	O75312	3.36387	2.8359	0.00292291			Zinc finger protein ZPR1
PSIP1	O75475	3.35418	3.40921	0.00109915			PC4 and SFRS1-interacting protein
CDH13	P55290	3.35106	5.43775	9.34579e-05			Cadherin-13
MRPL45	A0A087X2D5	3.35032	4.40392	0.000233645			39S ribosomal protein L45, mitochondrial
SLC4A2	P04920	3.33004	3.1637	0.00167939			Anion exchange protein 2
SIAE	Q9HAT2	3.31115	4.38133	0.00024714			Sialate O-acetylesterase
GOLT1B	F5H6U7	3.30597	2.47657	0.00565704			Vesicle transport protein GOT1B
EMC1	Q8N766	3.30119	3.10067	0.00183558			ER membrane protein complex subunit 1
BLOC1S1	G8JLQ3	3.29935	3.05373	0.00199043			Biogenesis of lysosome-related organelles complex 1 subunit 1
PLBD2	Q8NHP8	3.28715	4.82782	0.000181818			Putative phospholipase B-like 2;Putative phospholipase B-like 2 32 kDa form;Putative phospholipase B-like 2 45 kDa form
SLC27A4	Q6P1M0	3.2611	2.32149	0.00785135			Long-chain fatty acid transport protein 4
LAMC1	P11047	3.23831	3.9888	0.000448529			Laminin subunit gamma-1
GK;GK3P	P32189	3.22992	8.97918	0			Glycerol kinase;Putative glycerol kinase 3
ERMP1	Q7Z2K6	3.21393	2.84723	0.00285714			Endoplasmic reticulum metallopeptidase 1
MRPS18C	Q9Y3D5	3.2116	2.62312	0.00434409			28S ribosomal protein S18c, mitochondrial
EPDR1	Q9UM22	3.20718	2.87927	0.00268874			Mammalian ependymin-related protein 1
ACSL4	O60488	3.1931	2.89737	0.00262528			Long-chain-fatty-acid--CoA ligase 4
TMA16	D6RA57	3.18383	2.63476	0.00419646			Translation machinery-associated protein 16
ADSSL1	Q8N142	3.17464	5.02528	0.000129032			Adenylosuccinate synthetase isozyme 1
PLOD3	O60568	3.16253	5.66098	4.41989e-05			Procollagen-lysine,2-oxoglutarate 5-dioxygenase 3
MRRF	Q96E11	3.13833	2.62587	0.00430558			Ribosome-recycling factor, mitochondrial
LAMB1	G3XAI2	3.12264	3.19716	0.00160208			Laminin subunit beta-1
SLC25A12	O75746	3.11564	3.15863	0.00167807			Calcium-binding mitochondrial carrier protein Aralar1
MICU1	F6XEV2	3.11023	3.02077	0.00209412			Calcium uptake protein 1, mitochondrial
HIGD2A	Q9BW72	3.10625	2.13139	0.0115143			HIG1 domain family member 2A, mitochondrial
PCK1	P35558	3.10348	3.60596	0.00082866			Phosphoenolpyruvate carboxykinase, cytosolic [GTP]
EMC4	S4R329	3.09737	1.91928	0.0173343			ER membrane protein complex subunit 4
MUC5B	Q9HC84	3.0922	1.65144	0.0292999			Mucin-5B
MRPL40	Q9NQ50	3.09208	2.25756	0.00895738			39S ribosomal protein L40, mitochondrial
DYNLT3	A6NGJ0	3.07581	2.14031	0.0113619			Dynein light chain Tctex-type 3
RALA	P11233	3.06159	1.68121	0.0276007			Ras-related protein Ral-A
NOP16	Q9Y3C1	3.05476	2.44609	0.00604834			Nucleolar protein 16
HMGA1	P17096	3.04148	1.54055	0.0366012			High mobility group protein HMG-I/HMG-Y
RRM2B	H0YAV1	3.03864	4.53791	0.000197531			Ribonucleoside-diphosphate reductase subunit M2 B
MRPL57	Q9BQC6	3.00943	1.86689	0.0193058			Ribosomal protein 63, mitochondrial
CPD	O75976	3.00933	3.10068	0.00183784			Carboxypeptidase D
SLAIN1	C9JP03	3.00551	1.60341	0.032306			SLAIN motif-containing protein 1
SNCG	O76070	3.00364	3.36263	0.00119444			Gamma-synuclein
COA7	Q96BR5	2.98926	3.05525	0.00197839			Cytochrome c oxidase assembly factor 7
SLC25A25	Q6KCM7	2.96078	4.21204	0.000322981			Calcium-binding mitochondrial carrier protein SCaMC-2
FAM174A	Q8TBP5	2.96035	2.4356	0.00615879			Membrane protein FAM174A
SMIM12	Q96EX1	2.95836	2.19832	0.0100335			Small integral membrane protein 12
RAB4A	P20338	2.94822	2.9582	0.00236343			Ras-related protein Rab-4A
MRPS30	Q9NP92	2.94509	4.22063	0.000323651			28S ribosomal protein S30, mitochondrial
EMC3	Q9P0I2	2.93679	3.00548	0.00214236			ER membrane protein complex subunit 3
EFEMP1	Q12805	2.92906	2.28137	0.0085112			EGF-containing fibulin-like extracellular matrix protein 1
G6PC	P35575	2.92792	3.03228	0.00202358			Glucose-6-phosphatase
GBP2	P32456	2.91373	4.17257	0.000321285			Interferon-induced guanylate-binding protein 2
EMC8	O43402	2.89529	2.9989	0.002146			ER membrane protein complex subunit 8
COG4	A0A0A0MS45	2.89463	2.76481	0.00333613			Conserved oligomeric Golgi complex subunit 4
MVP	Q14764	2.88892	2.85652	0.00280088			Major vault protein
C8orf59	Q8N0T1	2.88136	2.08789	0.0124327			Uncharacterized protein C8orf59
ARMC6	Q6NXE6	2.86637	1.79421	0.022257			Armadillo repeat-containing protein 6
LGALS3	P17931	2.85407	6.30775	3.30579e-05			Galectin-3;Galectin
PLA2G4A	P47712	2.85322	2.79846	0.00312619			Cytosolic phospholipase A2;Phospholipase A2;Lysophospholipase
MTIF3	Q9H2K0	2.85271	3.87409	0.000541301			Translation initiation factor IF-3, mitochondrial
CCRN4L	Q9UK39	2.8499	1.6488	0.029479			Nocturnin
CD58	H0YDI1	2.83341	2.56123	0.004891			Lymphocyte function-associated antigen 3
COL15A1	A0A087X0K0	2.82816	2.06134	0.0131639			Collagen alpha-1(XV) chain;Restin;Restin-2;Restin-3;Restin-4
FAM3C	Q92520	2.82288	4.59055	0.000196382			Protein FAM3C
QSOX2	Q6ZRP7	2.81793	4.19904	0.000319672			Sulfhydryl oxidase 2
ARSA	A0A0C4DFZ2	2.81353	5.01927	0.000128114			Arylsulfatase A;Arylsulfatase A component B;Arylsulfatase A component C
S100A6	R4GN98	2.79746	2.27036	0.00871617			Protein S100;Protein S100-A6
STX16;STX16-NPEPL1	Q96NX8	2.78965	2.38685	0.00689258			Syntaxin-16
RNASE1	G3V357	2.78166	1.62574	0.0309945			Ribonuclease pancreatic
SLC39A11	J3QRN3	2.77929	1.80583	0.0217364			Zinc transporter ZIP11
AQP1	K7N7A8	2.77231	3.04358	0.00201189			Aquaporin-1
CCDC127	Q96BQ5	2.75802	4.04576	0.000394687			Coiled-coil domain-containing protein 127
HARS2	A0A2R8Y6I1	2.75058	2.19059	0.0101553			Probable histidine--tRNA ligase, mitochondrial
MRPL17	Q9NRX2	2.74789	4.78256	0.000175439			39S ribosomal protein L17, mitochondrial
MRPS15	P82914	2.74754	4.58707	0.000194872			28S ribosomal protein S15, mitochondrial
NPC1	O15118	2.74602	3.24918	0.00145695			Niemann-Pick C1 protein
MAN1B1	H0YG20	2.74097	2.43803	0.0061412			alpha-1,2-Mannosidase;Endoplasmic reticulum mannosyl-oligosaccharide 1,2-alpha-mannosidase
ARIH1	H3BSK4	2.73409	1.51994	0.0380878			E3 ubiquitin-protein ligase ARIH1
MRPS5	P82675	2.73009	3.11957	0.00180774			28S ribosomal protein S5, mitochondrial
MRPS10	P82664	2.72346	2.88546	0.00267699			28S ribosomal protein S10, mitochondrial
AGT	P01019	2.71582	3.42022	0.00109558			Angiotensinogen;Angiotensin-1;Angiotensin-2;Angiotensin-3;Angiotensin-4;Angiotensin 1-9;Angiotensin 1-7;Angiotensin 1-5;Angiotensin 1-4
HSPH1	Q92598	2.70854	4.30405	0.000289474			Heat shock protein 105 kDa
HYPK	Q9NX55	2.70168	2.43086	0.00620481			Huntingtin-interacting protein K
MRPL10	Q7Z7H8	2.69965	3.17477	0.0016401			39S ribosomal protein L10, mitochondrial
ATP6V0A1	Q93050	2.68617	4.68787	0.000185286			V-type proton ATPase 116 kDa subunit a isoform 1;V-type proton ATPase subunit a
USP7	Q93009	2.68164	2.62696	0.00429804			Ubiquitin carboxyl-terminal hydrolase 7;Ubiquitin carboxyl-terminal hydrolase
TMUB2	K7EKW3	2.6795	2.56179	0.00489184			Transmembrane and ubiquitin-like domain-containing protein 2
ALDH18A1	P54886	2.65971	1.99824	0.0148475			Delta-1-pyrroline-5-carboxylate synthase;Glutamate 5-kinase;Gamma-glutamyl phosphate reductase
SELM	A0A087WWF1	2.65258	1.47235	0.0416847			Selenoprotein M
FXYD2	P54710	2.63347	3.472	0.00101615			Sodium/potassium-transporting ATPase subunit gamma
MRPS35	P82673	2.63213	3.86737	0.000547368			28S ribosomal protein S35, mitochondrial
COG2	B7Z2Y2	2.62933	1.64611	0.0296659			Conserved oligomeric Golgi complex subunit 2
MRPS14	O60783	2.62527	2.86847	0.00277093			28S ribosomal protein S14, mitochondrial
GM2A	P17900	2.62172	5.30708	0.000101695			Ganglioside GM2 activator;Ganglioside GM2 activator isoform short
TRMT1	K7EQQ8	2.60915	2.51447	0.00530996			tRNA (guanine(26)-N(2))-dimethyltransferase
DPP7	Q9UHL4	2.60704	4.90699	0.00018123			Dipeptidyl peptidase 2
FLAD1	Q8NFF5	2.60661	4.26081	0.000301075			FAD synthase;Molybdenum cofactor biosynthesis protein-like region;FAD synthase region
LACE1	H0Y5F4	2.58393	1.75817	0.0237566			Lactation elevated protein 1
SCAMP4	Q969E2	2.5822	1.90289	0.0179339			Secretory carrier-associated membrane protein 4
KYNU	Q16719	2.58107	6.48691	3.80952e-05			Kynureninase
VTI1A	Q96AJ9	2.57754	2.89814	0.00263111			Vesicle transport through interaction with t-SNAREs homolog 1A
EPCAM	C9JKY3	2.55753	2.88807	0.00266667			Epithelial cell adhesion molecule
SCAMP1	O15126	2.55375	3.68465	0.000717286			Secretory carrier-associated membrane protein 1
FGA	P02671	2.54502	6.57543	4.16667e-05			Fibrinogen alpha chain;Fibrinopeptide A;Fibrinogen alpha chain
TCF25	Q9BQ70	2.54168	1.63558	0.0303301			Transcription factor 25
BASP1	P80723	2.54016	7.84352	0.0001			Brain acid soluble protein 1
FGB	P02675	2.53645	5.2145	9.6e-05			Fibrinogen beta chain;Fibrinopeptide B;Fibrinogen beta chain
NID2	A0A087WZP6	2.53488	1.70319	0.0265195			Nidogen-2
MRPS6	P82932	2.53054	2.76998	0.00331368			28S ribosomal protein S6, mitochondrial
NAGLU	P54802	2.52398	2.89756	0.00262819			Alpha-N-acetylglucosaminidase;Alpha-N-acetylglucosaminidase 82 kDa form;Alpha-N-acetylglucosaminidase 77 kDa form
SNAPIN	O95295	2.51938	3.46354	0.00102924			SNARE-associated protein Snapin
ANKS4B	Q8N8V4	2.50797	2.26901	0.00874135			Ankyrin repeat and SAM domain-containing protein 4B
MMP24OS	A0A0U1RRL7	2.48493	1.50442	0.0391521			Protein MMP24OS
MRPL24	Q96A35	2.47951	2.6697	0.00397192			39S ribosomal protein L24, mitochondrial
DNAJC19	Q96DA6	2.47667	2.59169	0.00460735			Mitochondrial import inner membrane translocase subunit TIM14
DAP3	P51398	2.46988	3.97956	0.000444444			28S ribosomal protein S29, mitochondrial
G6PD	P11413	2.46746	4.20677	0.000321649			Glucose-6-phosphate 1-dehydrogenase
SCAMP3	O14828	2.45921	6.8067	4.87805e-05			Secretory carrier-associated membrane protein 3
PCOLCE	Q15113	2.45409	1.8322	0.0206847			Procollagen C-endopeptidase enhancer 1
MRPL37	S4R369	2.43882	6.01864	5.59441e-05			39S ribosomal protein L37, mitochondrial
GGT1;GGT3P;GGT2	P19440	2.43595	4.31902	0.000283186			Gamma-glutamyltranspeptidase 1;Gamma-glutamyltranspeptidase 1 heavy chain;Gamma-glutamyltranspeptidase 1 light chain;Putative gamma-glutamyltranspeptidase 3;Putative gamma-glutamyltranspeptidase 3 heavy chain;Putative gamma-glutamyltranspeptidase 3 light chain;Inactive gamma-glutamyltranspeptidase 2
MRPL14	Q6P1L8	2.43581	3.32196	0.00130233			39S ribosomal protein L14, mitochondrial
C8G	P07360	2.43559	4.84376	0.000184049			Complement component C8 gamma chain
HEXA	H3BS10	2.43355	5.98418	5.44218e-05			Beta-hexosaminidase;Beta-hexosaminidase subunit alpha
FGG	P02679	2.42419	6.92045	5.19481e-05			Fibrinogen gamma chain
GADD45GIP1	Q8TAE8	2.41957	1.8259	0.0208835			Growth arrest and DNA damage-inducible proteins-interacting protein 1
B3GAT3	G3V150	2.41242	2.92868	0.00251016			Galactosylgalactosylxylosylprotein 3-beta-glucuronosyltransferase 3
SPPL2A	H0YNA7	2.41197	1.452	0.0434699			Signal peptide peptidase-like 2A
ATP6V0D1	F5GYQ1	2.41191	6.96864	5.47945e-05			V-type proton ATPase subunit d 1
CTHRC1	Q96CG8	2.40859	1.60833	0.0319808			Collagen triple helix repeat-containing protein 1
SERPINA1	P01009	2.40102	9.16774	0			Alpha-1-antitrypsin;Short peptide from AAT
EPPK1	A0A075B730	2.39723	1.76965	0.0233394			Epiplakin
MRPL28	Q13084	2.39303	2.48896	0.00553594			39S ribosomal protein L28, mitochondrial
COPG2	Q9UBF2	2.39299	2.09129	0.0124006			Coatomer subunit gamma-2
AGRN	O00468	2.39267	5.34663	0.000104348			Agrin;Agrin N-terminal 110 kDa subunit;Agrin C-terminal 110 kDa subunit;Agrin C-terminal 90 kDa fragment;Agrin C-terminal 22 kDa fragment
NID1	P14543	2.38902	2.09673	0.0123046			Nidogen-1
SLC25A15	Q9Y619	2.38782	3.96936	0.000454874			Mitochondrial ornithine transporter 1
SMPDL3A	Q92484	2.38739	4.31636	0.000290749			Acid sphingomyelinase-like phosphodiesterase 3a
MRPL53	Q96EL3	2.38633	2.90181	0.00260734			39S ribosomal protein L53, mitochondrial
SERPINA6	P08185	2.38426	2.21293	0.0097056			Corticosteroid-binding globulin
WBP2	K7EIJ0	2.37405	6.81156	4.93827e-05			WW domain-binding protein 2
RPL10	F8W7C6	2.3717	1.95265	0.0162297			60S ribosomal protein L10
MRPL1	Q9BYD6	2.36834	1.51527	0.0383604			39S ribosomal protein L1, mitochondrial
CTH	P32929	2.3598	6.33851	3.36134e-05			Cystathionine gamma-lyase
SLC30A7	Q8NEW0	2.35919	2.91356	0.00255928			Zinc transporter 7
PLEKHA7	A0A1B0GTN9	2.35822	3.53408	0.000930931			Pleckstrin homology domain-containing family A member 7
MRPL4	K7ES61	2.35787	4.85176	0.000185185			39S ribosomal protein L4, mitochondrial
CLU	P10909	2.34247	3.78947	0.000602369			Clusterin;Clusterin beta chain;Clusterin alpha chain;Clusterin
GOLPH3	Q9H4A6	2.34018	2.85682	0.00280394			Golgi phosphoprotein 3
ERGIC1	Q969X5	2.33915	6.88129	5.06329e-05			Endoplasmic reticulum-Golgi intermediate compartment protein 1
IGKV3D-20	A0A0C4DH25	2.33504	1.44451	0.0442025			Immunoglobulin kappa variable 3D-20
IFI30	P13284	2.32299	2.97326	0.00227189			Gamma-interferon-inducible lysosomal thiol reductase
AGPAT9	Q53EU6	2.32066	3.26912	0.00143276			Glycerol-3-phosphate acyltransferase 3
ALG1	Q9BT22	2.3133	1.38665	0.0498522			Chitobiosyldiphosphodolichol beta-mannosyltransferase
GC	D6RF35	2.31165	5.05131	0.000131387			Vitamin D-binding protein
MARS2	Q96GW9	2.30803	2.69772	0.00376494			Methionine--tRNA ligase, mitochondrial
TOM1L2	F5H3S6	2.30633	1.41146	0.0474016			TOM1-like protein 2
VWF	P04275	2.30516	1.61819	0.0314638			von Willebrand factor;von Willebrand antigen 2
MRPL13	Q9BYD1	2.29891	4.66087	0.000205405			39S ribosomal protein L13, mitochondrial
PODXL	O00592	2.28919	6.66815	4.44444e-05			Podocalyxin
FDX1L	Q6P4F2	2.28901	2.81047	0.00305128			Adrenodoxin-like protein, mitochondrial
GMDS	O60547	2.28443	5.62323	0.000107527			GDP-mannose 4,6 dehydratase
COG7	P83436	2.27782	1.51205	0.0386009			Conserved oligomeric Golgi complex subunit 7
PDK3	Q15120	2.27536	1.88854	0.0184955			[Pyruvate dehydrogenase (acetyl-transferring)] kinase isozyme 3, mitochondrial
PTCD3	Q96EY7	2.27133	4.86244	0.0001875			Pentatricopeptide repeat domain-containing protein 3, mitochondrial
MRPS24	Q96EL2	2.26446	5.52553	0.000100503			28S ribosomal protein S24, mitochondrial
ARFIP1	P53367	2.26437	4.17015	0.000328			Arfaptin-1
UGT2B11	O75310	2.26396	2.64935	0.00409901			UDP-glucuronosyltransferase 2B11
AKR1B10	O60218	2.26276	3.10416	0.00183477			Aldo-keto reductase family 1 member B10
VPS53	F6VX93	2.26209	1.55448	0.0355711			Vacuolar protein sorting-associated protein 53 homolog
LDHB	P07195	2.25766	3.59906	0.000835913			L-lactate dehydrogenase B chain;L-lactate dehydrogenase
SERPINB8	P50452	2.24877	3.04693	0.00201432			Serpin B8
NDUFAF2	Q8N183	2.24493	5.09237	0.000135338			Mimitin, mitochondrial
SURF6	O75683	2.2438	1.46958	0.0419343			Surfeit locus protein 6
WFS1	O76024	2.2385	3.9997	0.000406654			Wolframin
CTBS	Q01459	2.22745	5.83042	4.81928e-05			Di-N-acetylchitobiase
MRPS11	P82912	2.22291	2.29087	0.00832945			28S ribosomal protein S11, mitochondrial
ATP2B4	P23634	2.22231	3.9183	0.000491103			Plasma membrane calcium-transporting ATPase 4
MRPL20	Q9BYC9	2.21183	2.78656	0.00320085			39S ribosomal protein L20, mitochondrial
FUCA2	Q9BTY2	2.20506	3.88151	0.000535211			Plasma alpha-L-fucosidase
FNBP1	B7ZL14	2.20482	1.78992	0.0224074			Formin-binding protein 1
MRPL39	C9JG87	2.1995	3.06692	0.00194438			39S ribosomal protein L39, mitochondrial
CPB2	A0A087WSY5	2.19422	2.54237	0.00500467			Carboxypeptidase B2
ADIPOQ	Q15848	2.19215	2.42916	0.00621314			Adiponectin
PECAM1	P16284	2.19032	2.35363	0.00742513			Platelet endothelial cell adhesion molecule
UBL4A	P11441	2.18379	1.66342	0.0285581			Ubiquitin-like protein 4A
MRPL41	Q8IXM3	2.18162	3.48175	0.000994118			39S ribosomal protein L41, mitochondrial
MYOF	Q9NZM1	2.18104	1.75449	0.023925			Myoferlin
TM9SF4	A0A0C4DFM1	2.18036	5.85451	5e-05			Transmembrane 9 superfamily member 4
CPM	P14384	2.17192	5.42924	0.000110599			Carboxypeptidase M
ISCU	Q9H1K1	2.17117	5.3625	0.000106667			Iron-sulfur cluster assembly enzyme ISCU, mitochondrial
ITIH3	A0A087WW43	2.17099	3.31883	0.00129877			Inter-alpha-trypsin inhibitor heavy chain H3
MRPL50	Q8N5N7	2.17054	2.0913	0.01241			39S ribosomal protein L50, mitochondrial
GNS	H7C3P4	2.13799	4.69721	0.000175824			N-acetylglucosamine-6-sulfatase
XRCC4	Q13426	2.12807	2.65833	0.00404378			DNA repair protein XRCC4
PDE3A	Q14432	2.12757	2.04988	0.013416			cGMP-inhibited 3,5-cyclic phosphodiesterase A
ANXA13	P27216	2.11779	2.37166	0.00715552			Annexin A13
NDUFAF7	C9J236	2.11146	2.53255	0.00511732			NADH dehydrogenase [ubiquinone] complex I, assembly factor 7
MRPL47	Q9HD33	2.11114	2.1844	0.0102506			39S ribosomal protein L47, mitochondrial
DAGLB	E7ET49	2.10605	3.78028	0.000600337			Sn1-specific diacylglycerol lipase beta
NRD1	B1AKJ5	2.10535	6.23954	6.4e-05			Nardilysin
VMP1	Q96GC9	2.10364	4.03986	0.000400756			Vacuole membrane protein 1
GALNT2	Q10471	2.10086	5.93036	5.22876e-05			Polypeptide N-acetylgalactosaminyltransferase 2;Polypeptide N-acetylgalactosaminyltransferase 2 soluble form
BAG3	O95817	2.09791	2.12546	0.0116355			BAG family molecular chaperone regulator 3
PITRM1	Q5JRX3	2.09603	2.12916	0.0115394			Presequence protease, mitochondrial
QRSL1	Q9H0R6	2.09472	1.56936	0.0345103			Glutamyl-tRNA(Gln) amidotransferase subunit A, mitochondrial
MRPS28	Q9Y2Q9	2.09426	1.763	0.0236385			28S ribosomal protein S28, mitochondrial
SPRYD7	Q5W111	2.09416	4.01657	0.000395522			SPRY domain-containing protein 7
ARFIP2	A0A087X1E4	2.09129	3.04623	0.00201192			Arfaptin-2
ABCB10	Q9NRK6	2.08781	2.57966	0.00469866			ATP-binding cassette sub-family B member 10, mitochondrial
GLG1	Q92896	2.08209	5.5902	0.000104712			Golgi apparatus protein 1
MRPS2	Q9Y399	2.07705	3.18638	0.00163117			28S ribosomal protein S2, mitochondrial
SRM	P19623	2.07523	2.57136	0.00478551			Spermidine synthase
ENDOD1	O94919	2.07508	2.76276	0.00335782			Endonuclease domain-containing 1 protein
NAT2	E7EWF9	2.07465	2.10602	0.012095			Arylamine N-acetyltransferase 2
CTSA	X6R5C5	2.06285	6.51394	3.92157e-05			Carboxypeptidase;Lysosomal protective protein;Lysosomal protective protein 32 kDa chain;Lysosomal protective protein 20 kDa chain
COL4A2	P08572	2.06116	2.49029	0.00553145			Collagen alpha-2(IV) chain;Canstatin
VARS	P26640	2.06096	5.11162	0.000137405			Valine--tRNA ligase
MRPS16	Q9Y3D3	2.05699	2.23061	0.00943134			28S ribosomal protein S16, mitochondrial
AS3MT	Q9HBK9	2.04999	2.30894	0.00805055			Arsenite methyltransferase
GBF1	Q92538	2.04233	3.51907	0.000949254			Golgi-specific brefeldin A-resistance guanine nucleotide exchange factor 1
MRPS33	C9JBY7	2.03006	4.85047	0.000184615			28S ribosomal protein S33, mitochondrial
LETM1	O95202	2.029	4.34963	0.000279279			LETM1 and EF-hand domain-containing protein 1, mitochondrial
RNPEPL1	Q9HAU8	2.02574	3.38539	0.00117087			Arginyl aminopeptidase-like 1
TRIP12	Q14669	2.0146	2.48225	0.00558696			E3 ubiquitin-protein ligase TRIP12
HEXB	P07686	2.01076	4.69312	0.000186301			Beta-hexosaminidase subunit beta;Beta-hexosaminidase subunit beta chain B;Beta-hexosaminidase subunit beta chain A
DHRS7B	A0A0C4DGQ8	2.00082	5.14889	9.30233e-05			Dehydrogenase/reductase SDR family member 7B
NDUFAF3	Q9BU61	1.99901	3.43977	0.00104899			NADH dehydrogenase [ubiquinone] 1 alpha subcomplex assembly factor 3
IGHG4	A0A286YFJ8	1.99741	1.84126	0.0203177			Ig gamma-4 chain C region
MRPL19	P49406	1.99036	2.50239	0.00543355			39S ribosomal protein L19, mitochondrial
TMEM245	Q9H330	1.98876	2.83439	0.00292641			Transmembrane protein 245
PPA1	Q15181	1.98597	7.02679	5.71429e-05			Inorganic pyrophosphatase
ITIH2	Q5T985	1.98564	3.18058	0.00163212			Inter-alpha-trypsin inhibitor heavy chain H2
RNMTL1	Q9HC36	1.98164	1.81727	0.0212244			rRNA methyltransferase 3, mitochondrial
JTB	O76095	1.97932	3.41336	0.00110071			Protein JTB
MRPL44	Q9H9J2	1.97834	2.81529	0.00301604			39S ribosomal protein L44, mitochondrial
TMEM2	Q9UHN6	1.9717	2.13858	0.0113935			Transmembrane protein 2
MRPL22	E7ESL0	1.96834	2.66311	0.004032			39S ribosomal protein L22, mitochondrial
NDUFAF5	B3KR61	1.96497	1.90423	0.0178847			NADH dehydrogenase [ubiquinone] 1 alpha subcomplex assembly factor 5
NUP205	Q92621	1.96327	3.45007	0.00104221			Nuclear pore complex protein Nup205
TRMT10C	Q7L0Y3	1.95894	2.18313	0.010274			Mitochondrial ribonuclease P protein 1
ETF1	P62495	1.95866	5.3487	0.000104803			Eukaryotic peptide chain release factor subunit 1
PFKP	Q01813	1.95481	2.74234	0.00347107			ATP-dependent 6-phosphofructokinase, platelet type
GALNS	P34059	1.95373	3.66034	0.0007296			N-acetylgalactosamine-6-sulfatase
VPS33A	H3BMM5	1.95261	1.61837	0.0314659			Vacuolar protein sorting-associated protein 33A
C2	P06681	1.95234	5.69584	4.54545e-05			Complement C2;Complement C2b fragment;Complement C2a fragment
CTSC	P53634	1.9522	4.61289	0.000198953			Dipeptidyl peptidase 1;Dipeptidyl peptidase 1 exclusion domain chain;Dipeptidyl peptidase 1 heavy chain;Dipeptidyl peptidase 1 light chain
CDIPT	B3KY94	1.9517	1.39551	0.048979			CDP-diacylglycerol--inositol 3-phosphatidyltransferase
MMGT1	Q8N4V1	1.94827	1.70787	0.0262948			Membrane magnesium transporter 1
GPD2	P43304	1.94313	2.92409	0.00253153			Glycerol-3-phosphate dehydrogenase, mitochondrial
CYCS	C9JFR7	1.93918	6.13769	5.97015e-05			Cytochrome c
CUX1	Q13948	1.93266	1.58115	0.0337801			Protein CASP
MRPS18A	Q5QPA5	1.92838	2.63684	0.00418898			28S ribosomal protein S18a, mitochondrial
SLC22A18	E9PRM7	1.92593	2.09038	0.0124061			Solute carrier family 22 member 18
HSDL1	Q3SXM5	1.92465	3.41961	0.00109815			Inactive hydroxysteroid dehydrogenase-like protein 1
FAU	E9PR30	1.92116	2.65068	0.00409118			40S ribosomal protein S30
A2M	P01023	1.91785	4.05841	0.000388571			Alpha-2-macroglobulin
UQCC1	B1AKV2	1.91571	1.57137	0.0344052			Ubiquinol-cytochrome-c reductase complex assembly factor 1
NUDT12	Q9BQG2	1.90719	2.09779	0.0123021			Peroxisomal NADH pyrophosphatase NUDT12
TBC1D9B	Q66K14	1.89897	1.99239	0.0150175			TBC1 domain family member 9B
MRPS31	Q92665	1.89832	3.22196	0.00152556			28S ribosomal protein S31, mitochondrial
HSD17B2	P37059	1.88953	3.83329	0.000569468			Estradiol 17-beta-dehydrogenase 2
GLUD2	P49448	1.88744	1.68041	0.0276307			Glutamate dehydrogenase 2, mitochondrial
WDR44	Q5JSH3	1.88653	2.93766	0.00248245			WD repeat-containing protein 44
MRPL38	Q96DV4	1.88545	1.82135	0.0210806			39S ribosomal protein L38, mitochondrial
FNDC3A	Q9Y2H6	1.88278	2.12078	0.0117257			Fibronectin type-III domain-containing protein 3A
MRPS22	G5E9W7	1.86957	3.3031	0.00133694			28S ribosomal protein S22, mitochondrial
NDUFAF6	A0A075B6P0	1.86724	1.39449	0.049029			NADH dehydrogenase (ubiquinone) complex I, assembly factor 6
MRPL16	Q9NX20	1.84926	2.12158	0.0117101			39S ribosomal protein L16, mitochondrial
VPS51	Q9UID3	1.84874	2.23214	0.00938188			Vacuolar protein sorting-associated protein 51 homolog
AKAP12	Q02952	1.84688	3.67839	0.000714976			A-kinase anchor protein 12
NDUFAF4	Q9P032	1.84241	1.50513	0.0391312			NADH dehydrogenase [ubiquinone] 1 alpha subcomplex assembly factor 4
PSME3	P61289	1.8357	4.62725	0.0002			Proteasome activator complex subunit 3
NAA15	A0A0B4J1W3	1.82665	4.58429	0.000204604			N-alpha-acetyltransferase 15, NatA auxiliary subunit
EMC7	Q9NPA0	1.82664	4.1794	0.000322581			ER membrane protein complex subunit 7
KIAA0196	Q12768	1.8211	1.45771	0.0429745			WASH complex subunit strumpellin
ATP6V1D	G3V2S6	1.81917	2.92089	0.00253483			V-type proton ATPase subunit D
TMX2	Q9Y320	1.8179	3.97454	0.000449275			Thioredoxin-related transmembrane protein 2
AGK	Q53H12	1.81628	6.79763	4.81928e-05			Acylglycerol kinase, mitochondrial
EMC2	Q15006	1.80876	6.81953	5e-05			ER membrane protein complex subunit 2
TPD52	P55327	1.8078	1.76684	0.0234759			Tumor protein D52
BLVRA	P53004	1.80475	3.39718	0.00113399			Biliverdin reductase A
COL4A1;COL4A5	A0A3B3ISV3	1.7957	4.56433	0.000201511			Collagen alpha-1(IV) chain;Arresten;Collagen alpha-5(IV) chain
ANKRD22	Q5VYY1	1.79484	1.50956	0.0388079			Ankyrin repeat domain-containing protein 22
VTN	P04004	1.78461	3.82787	0.000575342			Vitronectin;Vitronectin V65 subunit;Vitronectin V10 subunit;Somatomedin-B
ERGIC2	A0A087WU02	1.78383	2.62189	0.00435156			Endoplasmic reticulum-Golgi intermediate compartment protein 2
BOLA2	Q9H3K6	1.78182	4.40268	0.000241299			BolA-like protein 2
MRPL15	E5RIZ4	1.77674	3.40006	0.00112429			39S ribosomal protein L15, mitochondrial
MRPS27	Q92552	1.77473	2.51529	0.00531117			28S ribosomal protein S27, mitochondrial
DHODH	Q02127	1.76602	2.3472	0.00746279			Dihydroorotate dehydrogenase (quinone), mitochondrial
MRPS18B	Q9Y676	1.76453	4.71086	0.000166205			28S ribosomal protein S18b, mitochondrial
SLC25A40	Q8TBP6	1.7616	3.91283	0.000489362			Solute carrier family 25 member 40
GLRX	P35754	1.756	4.34298	0.000276786			Glutaredoxin-1
LEMD2	Q8NC56	1.75588	3.14794	0.00170996			LEM domain-containing protein 2
ARHGEF16	Q5VV41	1.75275	1.78131	0.0228357			Rho guanine nucleotide exchange factor 16
STX7	O15400	1.75243	4.40281	0.00024186			Syntaxin-7
C9orf89	Q96LW7	1.7488	2.08828	0.012433			Bcl10-interacting CARD protein
AZGP1	P25311	1.74607	3.05787	0.00197834			Zinc-alpha-2-glycoprotein
TOMM40	O96008	1.73913	2.6969	0.00377328			Mitochondrial import receptor subunit TOM40 homolog
HGD	Q93099	1.73861	3.56111	0.000898331			Homogentisate 1,2-dioxygenase
MRPL3	H0Y9G6	1.73291	3.74036	0.000641322			39S ribosomal protein L3, mitochondrial
TPD52L1	E9PNK6	1.73088	1.76625	0.023474			Tumor protein D53
HSPA9	P38646	1.72874	3.30307	0.00133514			Stress-70 protein, mitochondrial
ACBD3	Q9H3P7	1.72806	2.24452	0.00914658			Golgi resident protein GCP60
CTPS1	A0A3B3IRI2	1.72742	4.17156	0.000328657			CTP synthase 1;CTP synthase
HCCS	P53701	1.7261	4.05389	0.000395437			Cytochrome c-type heme lyase
GBAS	O75323	1.7196	3.50644	0.000964286			Protein NipSnap homolog 2
GOLGA5	Q8TBA6	1.71402	1.49496	0.0397663			Golgin subfamily A member 5
GOLGA1	Q92805	1.71186	1.52822	0.0372754			Golgin subfamily A member 1
APCS	P02743	1.71073	3.75421	0.00062			Serum amyloid P-component;Serum amyloid P-component(1-203)
RAP1GDS1	P52306	1.70926	2.26729	0.00876316			Rap1 GTPase-GDP dissociation stimulator 1
HSPG2	P98160	1.70897	2.80782	0.00305229			Basement membrane-specific heparan sulfate proteoglycan core protein;Endorepellin;LG3 peptide
THEM4	Q5T1C6	1.70562	1.80931	0.0215627			Acyl-coenzyme A thioesterase THEM4
CENPC	H0Y8J2	1.69496	2.66775	0.00398798			Centromere protein C
PDF	Q9HBH1	1.68983	1.85984	0.0195751			Peptide deformylase, mitochondrial
FARSA	Q9Y285	1.68907	4.26567	0.000302376			Phenylalanine--tRNA ligase alpha subunit
GARS	P41250	1.67609	4.83277	0.000182927			Glycine--tRNA ligase
SH3GLB1	A0A087WW40	1.67308	4.42415	0.00022695			Endophilin-B1
ALDOA	P04075	1.66916	7.29804	7.54717e-05			Fructose-bisphosphate aldolase A;Fructose-bisphosphate aldolase
APIP	Q96GX9	1.66581	3.17959	0.00163001			Methylthioribulose-1-phosphate dehydratase
PON2	A0A0J9YXF2	1.66567	3.28317	0.00142091			Serum paraoxonase/arylesterase 2
TM9SF3	Q9HD45	1.65376	3.60439	0.000827372			Transmembrane 9 superfamily member 3
ANXA1	P04083	1.65217	2.2247	0.00951968			Annexin A1;Annexin
NHLRC3	Q5JS37	1.65082	1.5184	0.038187			NHL repeat-containing protein 3
OXA1L	S4R3Q9	1.64476	3.97963	0.000445255			Mitochondrial inner membrane protein OXA1L
EDC4	Q6P2E9	1.64231	1.49202	0.04			Enhancer of mRNA-decapping protein 4
GGH	Q92820	1.64109	3.42459	0.00109613			Gamma-glutamyl hydrolase
NARS	O43776	1.64085	6.37221	3.44828e-05			Asparagine--tRNA ligase, cytoplasmic
SYPL1	C9JYN0	1.63774	4.91573	0.000171053			Synaptophysin-like protein 1
NUCB2;Nucb2	A0A087WSV8	1.63204	5.87541	5.16129e-05			Nucleobindin-2;Nesfatin-1
AMBP	P02760	1.62498	2.66039	0.00404387			Protein AMBP;Alpha-1-microglobulin;Inter-alpha-trypsin inhibitor light chain;Trypstatin
MRPS9	P82933	1.62003	1.84892	0.0200245			28S ribosomal protein S9, mitochondrial
VPS45	A0A2R8YE10	1.61963	1.77276	0.023243			Vacuolar protein sorting-associated protein 45
SERPINF1	P36955	1.61947	2.48728	0.00556			Pigment epithelium-derived factor
TMEM263	Q8WUH6	1.6189	3.61425	0.000825			Transmembrane protein 263
WDR13	Q9H1Z4	1.61495	2.71178	0.00366531			WD repeat-containing protein 13
MRPS23	Q9Y3D9	1.60786	3.38701	0.0011669			28S ribosomal protein S23, mitochondrial
MRPL48	F5H702	1.60496	2.17721	0.0104195			39S ribosomal protein L48, mitochondrial
ANXA5	P08758	1.60239	5.42935	0.000111111			Annexin A5;Annexin
COPS6	E7EM64	1.59693	2.82095	0.00296677			COP9 signalosome complex subunit 6
TOMM5	Q8N4H5	1.5856	2.50786	0.00538108			Mitochondrial import receptor subunit TOM5 homolog
SDF4	Q9BRK5	1.5854	3.02846	0.00205418			45 kDa calcium-binding protein
MRPS25	P82663	1.58243	2.39653	0.00675766			28S ribosomal protein S25, mitochondrial
SCPEP1	Q9HB40	1.5794	1.8032	0.0218378			Retinoid-inducible serine carboxypeptidase
BAG2	O95816	1.57719	1.91263	0.0175526			BAG family molecular chaperone regulator 2
COX18	B7ZL88	1.57151	1.79118	0.0223714			Mitochondrial inner membrane protein COX18
TMEM167A	Q8TBQ9	1.56913	2.04298	0.0135589			Protein kish-A
VAMP7	P51809	1.56822	1.91637	0.0174163			Vesicle-associated membrane protein 7
TCIRG1	Q13488	1.56374	2.13291	0.0114985			V-type proton ATPase 116 kDa subunit a isoform 3;V-type proton ATPase subunit a
DRG2	A8MZF9	1.56278	2.34905	0.00744768			Developmentally-regulated GTP-binding protein 2
C10orf76	Q5T2E6	1.56115	3.1823	0.00162905			UPF0668 protein C10orf76
KLC1;KLC2	G3V2E7	1.55939	1.50236	0.0393247			Kinesin light chain 1;Kinesin light chain 2
RCN2	Q14257	1.55867	2.466	0.00579658			Reticulocalbin-2
SF3B4	Q15427	1.55349	1.39917	0.048662			Splicing factor 3B subunit 4
RBP4	Q5VY30	1.54876	5.46447	9.52381e-05			Retinol-binding protein 4;Plasma retinol-binding protein(1-182);Plasma retinol-binding protein(1-181);Plasma retinol-binding protein(1-179);Plasma retinol-binding protein(1-176)
LRBA	P50851	1.54439	1.69411	0.0268907			Lipopolysaccharide-responsive and beige-like anchor protein
REXO2	H0YG54	1.54085	1.84989	0.0200191			Oligoribonuclease, mitochondrial
MRTO4	Q9UKD2	1.53937	1.73595	0.0248615			mRNA turnover protein 4 homolog
PPM1G	O15355	1.53755	1.99384	0.0149759			Protein phosphatase 1G
TTC39C	Q8N584	1.53721	1.89282	0.0183061			Tetratricopeptide repeat protein 39C
HIST1H3A	P68431	1.53476	1.76634	0.023484			Histone H3.1
IMPAD1	Q9NX62	1.53252	2.49637	0.00546752			Inositol monophosphatase 3
PPME1	Q9Y570	1.52737	2.60847	0.00441165			Protein phosphatase methylesterase 1
LYRM4	Q9HD34	1.52553	2.78437	0.00322281			LYR motif-containing protein 4
ATP6V1C1	P21283	1.5234	3.09884	0.00183824			V-type proton ATPase subunit C 1
AKTIP	H3BM79	1.52083	1.61663	0.0314988			AKT-interacting protein
MCAM	P43121	1.52027	1.60136	0.0323866			Cell surface glycoprotein MUC18
NCSTN	Q92542	1.5179	3.44349	0.00105355			Nicastrin
LRG1	P02750	1.51207	2.24158	0.00918928			Leucine-rich alpha-2-glycoprotein
PMPCA	Q10713	1.50609	2.635	0.00419666			Mitochondrial-processing peptidase subunit alpha
MRPL9	Q9BYD2	1.50491	2.39775	0.00675197			39S ribosomal protein L9, mitochondrial
MRPS34	C9JJ19	1.50124	4.33346	0.000276169			28S ribosomal protein S34, mitochondrial
GAA	P10253	1.50096	3.01215	0.00211986			Lysosomal alpha-glucosidase;76 kDa lysosomal alpha-glucosidase;70 kDa lysosomal alpha-glucosidase
SLC25A46	Q96AG3	1.49962	1.88319	0.0187251			Solute carrier family 25 member 46
C6orf203	A0A0D9SEI0	1.49825	2.64474	0.0041543			Uncharacterized protein C6orf203
	H0YC42	1.49812	5.04926	0.000130909
CFI	G3XAM2	1.49767	2.36313	0.0072872			Complement factor I;Complement factor I heavy chain;Complement factor I light chain
MINPP1	Q9UNW1	1.49325	1.73297	0.0249955			Multiple inositol polyphosphate phosphatase 1
GOSR1	B4DQA8	1.49168	3.25104	0.00145889			Golgi SNAP receptor complex member 1
CALU	O43852	1.4882	4.80446	0.000179104			Calumenin
PPOX	P50336	1.48743	1.58343	0.0336459			Protoporphyrinogen oxidase
HTATIP2	Q9BUP3	1.48319	2.35136	0.0074325			Oxidoreductase HTATIP2
MRPL27	D6RAN8	1.48158	3.22454	0.00152756			39S ribosomal protein L27, mitochondrial
DGUOK	Q16854	1.48002	1.58581	0.0335024			Deoxyguanosine kinase, mitochondrial
YIPF4	H7C0D5	1.4741	1.61777	0.0314451			Protein YIPF4
VBP1	P61758	1.47216	2.43613	0.00615357			Prefoldin subunit 3
UBLCP1	Q8WVY7	1.46699	4.51239	0.000205882			Ubiquitin-like domain-containing CTD phosphatase 1
NDUFB11	Q9NX14	1.46618	4.47082	0.000213075			NADH dehydrogenase [ubiquinone] 1 beta subcomplex subunit 11, mitochondrial
SLC35A4	L0R6Q1	1.46448	2.51377	0.00530755			SLC35A4 upstream open reading frame protein
TRAP1	Q12931	1.464	2.97908	0.00223299			Heat shock protein 75 kDa, mitochondrial
TXNDC17	Q9BRA2	1.46348	7.3949	7.84314e-05			Thioredoxin domain-containing protein 17
EBNA1BP2	H7C2Q8	1.4607	2.15846	0.0108447			Probable rRNA-processing protein EBP2
ATP6V1G1	O75348	1.45957	1.89669	0.0181541			V-type proton ATPase subunit G 1
PPA2	Q9H2U2	1.45124	4.92565	0.000172757			Inorganic pyrophosphatase 2, mitochondrial
NTMT1	Q9BV86	1.44693	1.97498	0.0155875			N-terminal Xaa-Pro-Lys N-methyltransferase 1;N-terminal Xaa-Pro-Lys N-methyltransferase 1, N-terminally processed
TUBB6	Q9BUF5	1.44465	1.44106	0.0445162			Tubulin beta-6 chain
GNL1	A2AB27	1.44251	1.6009	0.0323909			Guanine nucleotide-binding protein-like 1
TMEM214	Q6NUQ4	1.44238	2.33917	0.00757033			Transmembrane protein 214
IDH3A	P50213	1.43723	4.55989	0.000201005			Isocitrate dehydrogenase [NAD] subunit alpha, mitochondrial
GSK3A	A8MT37	1.43656	3.04359	0.00201429			Glycogen synthase kinase-3 alpha
EEF1E1;EEF1E1-BLOC1S5	O43324	1.43468	2.62357	0.00434051			Eukaryotic translation elongation factor 1 epsilon-1
ORM2	P19652	1.4324	3.21523	0.0015445			Alpha-1-acid glycoprotein 2
PMPCB	O75439	1.42857	3.20304	0.00158018			Mitochondrial-processing peptidase subunit beta
CFB	B4E1Z4	1.42345	4.58906	0.000195876			Complement factor B;Complement factor B Ba fragment;Complement factor B Bb fragment
VPS52	Q8N1B4	1.42267	2.52187	0.00524444			Vacuolar protein sorting-associated protein 52 homolog
VDAC1	P21796	1.42206	5.43195	0.000111628			Voltage-dependent anion-selective channel protein 1
SSBP1	Q04837	1.42154	6.18762	6.20155e-05			Single-stranded DNA-binding protein, mitochondrial
PPIC	P45877	1.41036	1.72207	0.0256516			Peptidyl-prolyl cis-trans isomerase C
DHRS7	Q9Y394	1.40735	3.43957	0.00104748			Dehydrogenase/reductase SDR family member 7
HM13	A0A3B3IUB5	1.40639	3.11474	0.00183313			Minor histocompatibility antigen H13
GLTP	F5H0U5	1.40597	2.93979	0.0024563			Glycolipid transfer protein
SLC3A2	F5GZS6	1.4043	2.81612	0.00301071			4F2 cell-surface antigen heavy chain
HSPA4	P34932	1.3962	6.52447	3.9604e-05			Heat shock 70 kDa protein 4
MIEN1	Q9BRT3	1.39361	2.70306	0.00372764			Migration and invasion enhancer 1
IGF2R	P11717	1.38517	4.23082	0.000325678			Cation-independent mannose-6-phosphate receptor
ATP6V1H	Q9UI12	1.38369	2.03743	0.0136914			V-type proton ATPase subunit H
GLB1	P16278	1.38363	7.10739	6.45161e-05			Beta-galactosidase
MRPS17;hCG_1984214	E9PE17	1.38246	3.59745	0.000834621			28S ribosomal protein S17, mitochondrial
UBXN1	E9PRQ7	1.37732	1.7962	0.0221924			UBX domain-containing protein 1
DNAAF5	E9PGY2	1.37441	1.47969	0.0409983			Dynein assembly factor 5, axonemal
SCAMP2	H3BV04	1.37397	1.83996	0.0203582			Secretory carrier-associated membrane protein 2
ABCB8	Q9NUT2	1.3725	3.11006	0.00184119			ATP-binding cassette sub-family B member 8, mitochondrial
IMPA1	P29218	1.37101	4.52286	0.00019656			Inositol monophosphatase 1
ARMCX3	Q9UH62	1.36139	1.60112	0.0324007			Armadillo repeat-containing X-linked protein 3
FAM114A2	Q9NRY5	1.36094	3.85855	0.000542609			Protein FAM114A2
ITGA2	P17301	1.35835	1.87632	0.0189232			Integrin alpha-2
SERPINB1	P30740	1.35831	4.83781	0.000183486			Leukocyte elastase inhibitor
LSM7	Q9UK45	1.35418	1.47515	0.0414643			U6 snRNA-associated Sm-like protein LSm7
TAGLN2	P37802	1.35218	4.19531	0.000326531			Transgelin-2
PBXIP1	Q96AQ6	1.34858	2.86215	0.0027956			Pre-B-cell leukemia transcription factor-interacting protein 1
HTRA1	Q92743	1.34796	1.53526	0.036947			Serine protease HTRA1
BRE	Q9NXR7	1.3421	1.77763	0.0229921			BRCA1-A complex subunit BRE
TPRKB	Q9Y3C4	1.34184	2.05959	0.0131733			EKC/KEOPS complex subunit TPRKB
LSM4	V9GZ56	1.3415	1.54259	0.036463			U6 snRNA-associated Sm-like protein LSm4
VDAC2	A0A0A0MR02	1.34124	7.20089	6.66667e-05			Voltage-dependent anion-selective channel protein 2
LAMA5	O15230	1.34123	3.65702	0.000732484			Laminin subunit alpha-5
CLPTM1L	G5E9Z2	1.34095	3.63979	0.000757098			Cleft lip and palate transmembrane protein 1-like protein
SQRDL	Q9Y6N5	1.33943	7.91357	0.000105263			Sulfide:quinone oxidoreductase, mitochondrial
UQCC2	V5IRT4	1.33852	3.03626	0.00202844			Ubiquinol-cytochrome-c reductase complex assembly factor 2
MRPL18	Q9H0U6	1.33567	1.46311	0.0424559			39S ribosomal protein L18, mitochondrial
GOSR2	A0A1W2PPG5	1.32927	1.39186	0.0492754			Golgi SNAP receptor complex member 2										2.56399
TES	Q9UGI8	1.32678	1.44539	0.0441057			Testin
AKR1B1	P15121	1.32348	2.83689	0.00292057			Aldose reductase
C16orf58	H3BR29	1.32197	1.5994	0.0324516			RUS1 family protein C16orf58
CHP1	Q99653	1.3173	4.59311	0.000196891			Calcineurin B homologous protein 1
ZMPSTE24	O75844	1.30977	4.98337	0.000152249			CAAX prenyl protease 1 homolog
M6PR	P20645	1.30874	3.17055	0.00165128			Cation-dependent mannose-6-phosphate receptor
MAN2B1	O00754	1.28696	3.49792	0.000976331			Lysosomal alpha-mannosidase;Lysosomal alpha-mannosidase A peptide;Lysosomal alpha-mannosidase B peptide;Lysosomal alpha-mannosidase C peptide;Lysosomal alpha-mannosidase D peptide;Lysosomal alpha-mannosidase E peptide
HMBS	F5H345	1.28573	1.47219	0.041686			Porphobilinogen deaminase
ARF1;ARF3	P84077	1.28262	3.1291	0.00177722			ADP-ribosylation factor 1;ADP-ribosylation factor 3
LAMP2	P13473	1.27674	4.24107	0.000312236			Lysosome-associated membrane glycoprotein 2
NDUFA5	Q16718	1.27278	2.71003	0.00367821			NADH dehydrogenase [ubiquinone] 1 alpha subcomplex subunit 5
IDH3G	P51553	1.27104	2.02769	0.0139882			Isocitrate dehydrogenase [NAD] subunit gamma, mitochondrial;Isocitrate dehydrogenase [NAD] subunit, mitochondrial
NAA10	P41227	1.26979	4.26682	0.00030303			N-alpha-acetyltransferase 10
METTL7B	A0A087WZT2	1.25814	1.53464	0.0369528			Methyltransferase-like protein 7B
EZR	E7EQR4	1.25139	4.80227	0.000178571			Ezrin
LYPLA1	O75608	1.24924	3.85237	0.000554593			Acyl-protein thioesterase 1
ASCC3	Q8N3C0	1.24534	1.44766	0.0439051			Activating signal cointegrator 1 complex subunit 3
LRRC59	Q96AG4	1.23372	3.759	0.000614357			Leucine-rich repeat-containing protein 59
AUH	Q13825	1.23292	2.2613	0.0088867			Methylglutaconyl-CoA hydratase, mitochondrial
CAPN2	P17655	1.22942	2.83554	0.00291974			Calpain-2 catalytic subunit
CLPTM1	O96005	1.22806	1.90946	0.0176812			Cleft lip and palate transmembrane protein 1
DNM1L	G8JLD5	1.22696	2.74325	0.00346639			Dynamin-1-like protein
PMM2	O15305	1.22645	2.47617	0.00565555			Phosphomannomutase 2;Phosphomannomutase
HSPA1B;HSPA1A	A0A0G2JIW1	1.22591	5.683	4.46927e-05			Heat shock 70 kDa protein 1B;Heat shock 70 kDa protein 1A
SRA1	Q9HD15	1.22506	2.63935	0.00419329			Steroid receptor RNA activator 1
HUWE1	Q7Z6Z7	1.22388	1.81768	0.0212252			E3 ubiquitin-protein ligase HUWE1
ITIH4	B7ZKJ8	1.22195	2.11287	0.0119263			Inter-alpha-trypsin inhibitor heavy chain H4;70 kDa inter-alpha-trypsin inhibitor heavy chain H4;35 kDa inter-alpha-trypsin inhibitor heavy chain H4
PPP1R14B;LIMK2	Q96C90	1.22166	2.47684	0.00566215			Protein phosphatase 1 regulatory subunit 14B
SUMF2	J3KQJ1	1.21446	2.68414	0.00386276			Sulfatase-modifying factor 2
APOH	P02749	1.20964	2.83415	0.00293189			Beta-2-glycoprotein 1
MRPL49	H0YDP7	1.20613	2.18857	0.0101835			39S ribosomal protein L49, mitochondrial
DPY19L1	A0A1B0GW05	1.20497	2.3236	0.00782403			Probable C-mannosyltransferase DPY19L1
FLOT1	O75955	1.20235	2.67118	0.00396386			Flotillin-1
C1QBP	Q07021	1.20204	3.70904	0.000663415			Complement component 1 Q subcomponent-binding protein, mitochondrial
TMED10	P49755	1.19888	6.01184	5.55556e-05			Transmembrane emp24 domain-containing protein 10
CDO1	Q16878	1.19341	2.59437	0.00459302			Cysteine dioxygenase type 1
TNPO1	Q92973	1.19279	2.02163	0.014152			Transportin-1
TRNT1	Q96Q11	1.18783	3.86103	0.000544503			CCA tRNA nucleotidyltransferase 1, mitochondrial
TMED2	Q15363	1.18748	1.61282	0.0317115			Transmembrane emp24 domain-containing protein 2
SYAP1	Q96A49	1.18527	1.7002	0.0266357			Synapse-associated protein 1
COA6	X6R5Z6	1.18319	3.1617	0.00167513			Cytochrome c oxidase assembly factor 6 homolog
AHSA1	O95433	1.18185	1.97505	0.015593			Activator of 90 kDa heat shock protein ATPase homolog 1
MT-CO2	P00403	1.18016	2.07308	0.0127837			Cytochrome c oxidase subunit 2
PLS3	P13797	1.17916	8.58306	0.00016			Plastin-3
MRPS26	Q9BYN8	1.17844	3.31683	0.00130068			28S ribosomal protein S26, mitochondrial
PGP	A6NDG6	1.17693	2.13669	0.0114264			Phosphoglycolate phosphatase
BCAP31	P51572	1.17447	4.11886	0.000367188			B-cell receptor-associated protein 31
B4GALT5	O43286	1.17391	6.24744	6.45161e-05			Beta-1,4-galactosyltransferase 5
SERPINF2	P08697	1.17332	1.98307	0.015327			Alpha-2-antiplasmin
COX5A	P20674	1.16958	1.78048	0.0228707			Cytochrome c oxidase subunit 5A, mitochondrial
IDH3B	A0A087WZN1	1.16936	3.74648	0.000624585			Isocitrate dehydrogenase [NAD] subunit, mitochondrial;Isocitrate dehydrogenase [NAD] subunit beta, mitochondrial
IARS	P41252	1.16347	4.28485	0.000296296			Isoleucine--tRNA ligase, cytoplasmic
TIMM23;TIMM23B	O14925	1.15898	1.96756	0.0158435			Mitochondrial import inner membrane translocase subunit Tim23;Putative mitochondrial import inner membrane translocase subunit Tim23B
UBE2L3	P68036	1.14773	2.80061	0.00311158			Ubiquitin-conjugating enzyme E2 L3
C5	P01031	1.14703	2.27464	0.00867219			Complement C5;Complement C5 beta chain;Complement C5 alpha chain;C5a anaphylatoxin;Complement C5 alpha chain
TFRC	P02786	1.14325	1.98616	0.0152642			Transferrin receptor protein 1;Transferrin receptor protein 1, serum form
MKKS	Q9HB66	1.14303	3.44311	0.00105202			Alternative protein MKKS
FBLN1	P23142	1.14227	1.48653	0.0405176			Fibulin-1
CFH	P08603	1.14128	2.40393	0.00664675			Complement factor H
RANGAP1	P46060	1.13843	2.12059	0.0117259			Ran GTPase-activating protein 1
PSAP	P07602	1.13831	4.03357	0.000399247			Prosaposin;Saposin-A;Saposin-B-Val;Saposin-B;Saposin-C;Saposin-D
PDE12	F6T1Q0	1.1341	3.8649	0.000545455			2,5-phosphodiesterase 12
AP3B1	O00203	1.1337	2.35099	0.00742955			AP-3 complex subunit beta-1
SMIM20	Q8N5G0	1.13368	5.32762	0.000103896			Small integral membrane protein 20
PRCP	P42785	1.13123	2.7626	0.00335849			Lysosomal Pro-X carboxypeptidase
RHEB	Q15382	1.13021	1.49719	0.0396421			GTP-binding protein Rheb
TIMM50	Q3ZCQ8	1.12973	2.43215	0.00618895			Mitochondrial import inner membrane translocase subunit TIM50
C6	P13671	1.12868	2.01252	0.0143924			Complement component C6
CIAPIN1	Q6FI81	1.12716	1.53624	0.0369037			Anamorsin
MYCBP	A0A087WV05	1.12467	5.0725	0.000133333			C-Myc-binding protein
TMEM70	Q9BUB7	1.12227	3.3737	0.00119386			Transmembrane protein 70, mitochondrial
SYNGR2	K7ELD9	1.11552	2.38152	0.00696774			Synaptogyrin-2
SLC9A3R1	O14745	1.10742	5.73805	4.65116e-05			Na(+)/H(+) exchange regulatory cofactor NHE-RF1
ATP6V1F	Q16864	1.10721	3.90435	0.000493827			V-type proton ATPase subunit F
NLN	Q9BYT8	1.10711	4.13724	0.000355731			Neurolysin, mitochondrial
RAB10	P61026	1.10368	6.2383	6.34921e-05			Ras-related protein Rab-10
SDCBP	O00560	1.09548	1.61457	0.0316055			Syntenin-1
SERPING1	E9PGN7	1.09388	2.5594	0.00489688			Plasma protease C1 inhibitor
ASAH1	E7EMM4	1.09253	1.7101	0.0262191			Acid ceramidase;Acid ceramidase subunit alpha;Acid ceramidase subunit beta
NUP93	Q8N1F7	1.09166	1.45612	0.043104			Nuclear pore complex protein Nup93
CROCC	B1AKD8	1.08545	4.92749	0.000173333			Rootletin
MT-CO1	P00395	1.07609	1.40886	0.0475849			Cytochrome c oxidase subunit 1
ACO2	Q99798	1.07607	3.63854	0.000767296			Aconitate hydratase, mitochondrial
SCYL3	X6RHX1	1.07386	1.39507	0.0489715			Protein-associating with the carboxyl-terminal domain of ezrin
MALSU1	Q96EH3	1.07171	1.57281	0.0343327			Mitochondrial assembly of ribosomal large subunit protein 1
TOMM22	Q9NS69	1.06892	5.22915	9.83607e-05			Mitochondrial import receptor subunit TOM22 homolog
STK24	B4DR80	1.06874	1.95584	0.0161785			Serine/threonine-protein kinase 24;Serine/threonine-protein kinase 24 36 kDa subunit;Serine/threonine-protein kinase 24 12 kDa subunit
RTN4IP1	Q8WWV3	1.06808	1.70069	0.026634			Reticulon-4-interacting protein 1, mitochondrial
TJP3	O95049	1.06782	1.50537	0.0391194			Tight junction protein ZO-3
C3	P01024	1.06677	1.86259	0.0194832			Complement C3;Complement C3 beta chain;C3-beta-c;Complement C3 alpha chain;C3a anaphylatoxin;Acylation stimulating protein;Complement C3b alpha chain;Complement C3c alpha chain fragment 1;Complement C3dg fragment;Complement C3g fragment;Complement C3d fragment;Complement C3f fragment;Complement C3c alpha chain fragment 2
NUP155	O75694	1.06517	1.74711	0.0242863			Nuclear pore complex protein Nup155
TOMM6	Q96B49	1.06232	1.53926	0.0366859			Mitochondrial import receptor subunit TOM6 homolog
PDCD6	O75340	1.06068	6.51184	3.8835e-05			Programmed cell death protein 6
C4B	P0C0L5	1.05591	3.95118	0.000451613			Complement C4-B;Complement C4 beta chain;Complement C4-B alpha chain;C4a anaphylatoxin;C4b-B;C4d-B;Complement C4 gamma chain
CUL4B	K4DI93	1.05571	2.84486	0.00287146			Cullin-4B
CLIC1	O00299	1.05548	3.42034	0.00109714			Chloride intracellular channel protein 1
STX12	Q86Y82	1.05069	5.52576	0.00010101			Syntaxin-12
TUBA1A;TUBA3E	Q71U36	1.04965	2.54942	0.0049447			Tubulin alpha-1A chain;Tubulin alpha-3E chain
NDUFS2	O75306	1.04883	3.13503	0.00175879			NADH dehydrogenase [ubiquinone] iron-sulfur protein 2, mitochondrial
GSPT1	H3BR35	1.04563	3.06191	0.00195899			Eukaryotic peptide chain release factor GTP-binding subunit ERF3A
PAFAH1B2	P68402	1.04525	2.57847	0.00471333			Platelet-activating factor acetylhydrolase IB subunit beta
RMDN3	Q96TC7	1.04379	2.58524	0.00465511			Regulator of microtubule dynamics protein 3
PLS1	Q14651	1.04074	2.66278	0.00402794			Plastin-1
ORM1	P02763	1.04011	2.05962	0.0131832			Alpha-1-acid glycoprotein 1
IDE	A0A3B3ISG5	1.03999	2.54463	0.00498036			Insulin-degrading enzyme
NDUFV2	E7EPT4	1.03757	2.82869	0.00293763			NADH dehydrogenase [ubiquinone] flavoprotein 2, mitochondrial
HNF4A;HNF4G	A0A087WXV4	1.03717	1.6323	0.0305455			Hepatocyte nuclear factor 4-alpha;Hepatocyte nuclear factor 4-gamma
GDA	Q9Y2T3	1.03543	2.76184	0.00336754			Guanine deaminase
AHSG	P02765	1.03046	1.43093	0.0455388			Alpha-2-HS-glycoprotein;Alpha-2-HS-glycoprotein chain A;Alpha-2-HS-glycoprotein chain B
CCDC124	Q96CT7	1.02995	1.75448	0.0239121			Coiled-coil domain-containing protein 124
TXNRD1	A0A087WSW9	1.02727	4.93271	0.000174497			Thioredoxin reductase 1, cytoplasmic
PCNA	P12004	1.02248	2.48279	0.0055884			Proliferating cell nuclear antigen
BZW1	Q7L1Q6	1.01476	2.94097	0.00245455			Basic leucine zipper and W2 domain-containing protein 1
FUCA1	P04066	1.0137	3.33861	0.00126923			Tissue alpha-L-fucosidase
SURF1	Q15526	1.01369	2.40537	0.00661972			Surfeit locus protein 1
NFS1	Q9Y697	1.01321	1.67947	0.0276683			Cysteine desulfurase, mitochondrial
ATP6V1A	P38606	1.00871	3.10953	0.00184387			V-type proton ATPase catalytic subunit A
TMED4	Q7Z7H5	1.00454	5.73029	4.5977e-05			Transmembrane emp24 domain-containing protein 4
CD59	E9PNW4	1.00381	2.27234	0.00871133			CD59 glycoprotein
PRKACA;KIN27	P17612	0.999221	4.71814	0.000167131			cAMP-dependent protein kinase catalytic subunit alpha
ARF4	P18085	0.995629	1.74077	0.0246718			ADP-ribosylation factor 4
ERGIC3	H0Y621	0.994648	2.55873	0.00489896			Endoplasmic reticulum-Golgi intermediate compartment protein 3
YIPF5	Q969M3	0.994277	1.58949	0.0332392			Protein YIPF5;Protein YIPF
OGDH	Q02218	0.992556	3.59242	0.000851852			2-oxoglutarate dehydrogenase, mitochondrial
HARS	P12081	0.990413	6.37084	3.4188e-05			Histidine--tRNA ligase, cytoplasmic
HYOU1	A0A087X054	0.989093	2.30539	0.00810093			Hypoxia up-regulated protein 1
PGK1	P00558	0.986601	5.36853	0.000107143			Phosphoglycerate kinase 1
IGHA1	A0A286YEY1	0.98224	2.03798	0.0137041			Ig alpha-1 chain C region
APRT	P07741	0.981694	2.18802	0.0101833			Adenine phosphoribosyltransferase
HSPA8	P11142	0.980519	10.0125	0			Heat shock cognate 71 kDa protein
FIS1	Q9Y3D6	0.975617	2.41172	0.00652074			Mitochondrial fission 1 protein
FKBP11	Q9NYL4	0.969496	2.98084	0.00223095			Peptidyl-prolyl cis-trans isomerase FKBP11;Peptidyl-prolyl cis-trans isomerase
KIF5B	P33176	0.967506	2.37573	0.00708442			Kinesin-1 heavy chain
C1S	A0A087X232	0.965147	2.5749	0.00474952			Complement C1s subcomponent;Complement C1s subcomponent heavy chain;Complement C1s subcomponent light chain
HACD3	Q9P035	0.964209	2.61357	0.00439689			Very-long-chain (3R)-3-hydroxyacyl-CoA dehydratase 3
CYB5R1	Q9UHQ9	0.964189	3.95833	0.000453237			NADH-cytochrome b5 reductase 1
YWHAZ	P63104	0.958953	3.20497	0.00157908			14-3-3 protein zeta/delta
MDH2	P40926	0.958767	3.10404	0.00183251			Malate dehydrogenase, mitochondrial;Malate dehydrogenase
TMEM33	P57088	0.953143	1.47401	0.0415295			Transmembrane protein 33
PTRH2	J3KQ48	0.952263	2.87562	0.00271665			Peptidyl-tRNA hydrolase 2, mitochondrial
PPP2R2A	P63151	0.951678	2.27086	0.00872397			Serine/threonine-protein phosphatase 2A 55 kDa regulatory subunit B alpha isoform
PKM	P14618	0.950937	1.96018	0.0160954			Pyruvate kinase PKM;Pyruvate kinase
NDUFB1	O75438	0.945316	2.02395	0.014065			NADH dehydrogenase [ubiquinone] 1 beta subcomplex subunit 1
HERC4	Q5GLZ8	0.944354	1.39517	0.0489871			Probable E3 ubiquitin-protein ligase HERC4
NDUFA10	A0A087WXC5	0.944308	1.42698	0.0458636			NADH dehydrogenase [ubiquinone] 1 alpha subcomplex subunit 10, mitochondrial
GPR108	Q9NPR9	0.944008	4.65729	0.000204301			Protein GPR108
SH3BGRL3	Q5T123	0.942798	1.49966	0.0394791			SH3 domain-binding glutamic acid-rich-like protein 3
MOCS2	E9PKT9	0.940565	3.07854	0.00192233			Molybdopterin synthase sulfur carrier subunit
RPL39P5;RPL39	Q59GN2	0.939581	2.83621	0.00292609			Putative 60S ribosomal protein L39-like 5;60S ribosomal protein L39
GORASP2	Q9H8Y8	0.935252	2.30291	0.00811409			Golgi reassembly-stacking protein 2
NOMO1	A0A0G2JN29	0.935239	2.14349	0.0112928			Nodal modulator 1
MGLL	A0A0C4DFN3	0.932538	2.65678	0.00405169			Monoglyceride lipase
MGAT1	P26572	0.931898	1.68482	0.0274175			Alpha-1,3-mannosyl-glycoprotein 2-beta-N-acetylglucosaminyltransferase
COPZ1	F8VVA7	0.931447	2.13698	0.0114286			Coatomer subunit zeta-1
IMMT	Q16891	0.928948	3.93148	0.000464286			MICOS complex subunit MIC60
PROS1	A0A0S2Z4L3	0.925369	1.73331	0.0250045			Vitamin K-dependent protein S
RPL23A	H7BY10	0.923295	1.66915	0.0282243			60S ribosomal protein L23a
DNAJC1	Q96KC8	0.91871	2.59432	0.00458858			DnaJ homolog subfamily C member 1
RAB1A	P62820	0.917936	6.97529	5.55556e-05			Ras-related protein Rab-1A
SEC24A	O95486	0.91784	1.58288	0.0336663			Protein transport protein Sec24A
ARHGAP1	Q07960	0.911959	3.03331	0.00202597			Rho GTPase-activating protein 1
SET;SETSIP	A0A0C4DFV9	0.909211	2.83018	0.00293534			Protein SET;Protein SETSIP
PRKAR1A	P10644	0.904588	4.24239	0.000313559			cAMP-dependent protein kinase type I-alpha regulatory subunit;cAMP-dependent protein kinase type I-alpha regulatory subunit, N-terminally processed
GAPDH	P04406	0.899046	5.1605	9.41176e-05			Glyceraldehyde-3-phosphate dehydrogenase
NAPG	Q99747	0.893041	1.56764	0.0346128			Gamma-soluble NSF attachment protein
DLD	P09622	0.892965	1.80615	0.0217348			Dihydrolipoyl dehydrogenase, mitochondrial;Dihydrolipoyl dehydrogenase
HMOX2	A0A087WT44	0.892306	3.11741	0.00181546			Heme oxygenase 2
GRPEL1	Q9HAV7	0.891151	2.03745	0.0137016			GrpE protein homolog 1, mitochondrial
CP	P00450	0.88913	1.87722	0.0189078			Ceruloplasmin
AKR1C3	A0A0A0MSS8	0.887872	1.43459	0.0451494			Aldo-keto reductase family 1 member C3
CPT1A	P50416	0.887487	3.04309	0.0020095			Carnitine O-palmitoyltransferase 1, liver isoform
PIR	O00625	0.886369	2.0378	0.0136969			Pirin
C8A	P07357	0.88506	3.23816	0.00147952			Complement component C8 alpha chain
RAB2A	P61019	0.884748	2.94809	0.00241458			Ras-related protein Rab-2A
RWDD1	Q9H446	0.883144	2.33796	0.00760136			RWD domain-containing protein 1
NME1-NME2;NME2;NME1;NME2P1	Q32Q12	0.882532	4.19731	0.000327198			Nucleoside diphosphate kinase;Nucleoside diphosphate kinase B;Putative nucleoside diphosphate kinase
RECQL	P46063	0.878034	1.77347	0.0232241			ATP-dependent DNA helicase Q1
SARS2	M0QWZ7	0.875147	1.49081	0.0400852			Serine--tRNA ligase, mitochondrial
IMMT	C9J406	0.87241	4.44569	0.000220096			MICOS complex subunit MIC60
SERPINA3	P01011	0.870632	2.53229	0.00512372			Alpha-1-antichymotrypsin;Alpha-1-antichymotrypsin His-Pro-less
ANXA11	P50995	0.864828	1.42947	0.0456668			Annexin A11
ERP44	Q9BS26	0.863201	2.32654	0.00778983			Endoplasmic reticulum resident protein 44
FAM114A1	Q8IWE2	0.860544	1.5665	0.0346792			Protein NOXP20
APOO	H7C1U8	0.858459	2.95614	0.00236073			Apolipoprotein O
SEC11L3;SEC11C	B4DI03	0.857338	1.6178	0.0314617			Signal peptidase complex catalytic subunit SEC11;Signal peptidase complex catalytic subunit SEC11C
IPO5	O00410	0.853031	2.71344	0.00365271			Importin-5
RPL24	C9JXB8	0.850735	3.36301	0.00119611			60S ribosomal protein L24
hCG_2014768;TMA7	A0A024R1R8	0.850148	1.79027	0.0223931			Translation machinery-associated protein 7
RAB11B;RAB11A	Q15907	0.846936	7.232	6.77966e-05			Ras-related protein Rab-11B;Ras-related protein Rab-11A
CD63	F8VNT9	0.844439	1.87653	0.0189252			Tetraspanin;CD63 antigen
NME1	P15531	0.844351	1.83111	0.0207248			Nucleoside diphosphate kinase A
CHCHD3	C9JRZ6	0.842757	4.70468	0.000176309			MICOS complex subunit MIC19
LYPLA2	O95372	0.841225	1.54793	0.0361256			Acyl-protein thioesterase 2
CS	B4DJV2	0.839275	2.28291	0.00848837			Citrate synthase;Citrate synthase, mitochondrial
WASL	O00401	0.835807	1.65051	0.0293724			Neural Wiskott-Aldrich syndrome protein
SURF4	Q5T8U5	0.835717	1.82979	0.0207595			Surfeit locus protein 4
TARS	P26639	0.832695	2.05135	0.0133852			Threonine--tRNA ligase, cytoplasmic
TPT1	Q5W0H4	0.832645	5.5603	0.000103093			Translationally-controlled tumor protein
ARF5	P84085	0.825944	2.22191	0.00956536			ADP-ribosylation factor 5
TTC1	H0YB37	0.82309	6.89897	5.12821e-05			Tetratricopeptide repeat protein 1
RAB14	P61106	0.822461	2.5511	0.00493058			Ras-related protein Rab-14
GULP1	Q9UBP9	0.822018	3.00535	0.00213986			PTB domain-containing engulfment adapter protein 1
NDUFA2	O43678	0.820565	1.93068	0.0170085			NADH dehydrogenase [ubiquinone] 1 alpha subcomplex subunit 2
CSNK2B;CSNK2B-LY6G5B-1181;CSNK2B-LY6G5B--991	Q5SRQ6	0.820016	1.60778	0.032024			Casein kinase II subunit beta
PAH	P00439	0.819751	3.68806	0.000718447			Phenylalanine-4-hydroxylase
ATP2B1	P20020	0.815067	2.55602	0.00491063			Plasma membrane calcium-transporting ATPase 1;Calcium-transporting ATPase
ATP13A1	Q9HD20	0.813755	1.67974	0.0276582			Manganese-transporting ATPase 13A1
ATP2A2	P16615	0.813629	3.31108	0.00131522			Sarcoplasmic/endoplasmic reticulum calcium ATPase 2
CACYBP	Q9HB71	0.812553	2.93487	0.00249321			Calcyclin-binding protein
CRK	P46108	0.810723	2.27073	0.00872337			Adapter molecule crk
CUL1	A0A0C4DGX4	0.809039	2.2302	0.00943548			Cullin-1
PEPD	P12955	0.808029	1.53162	0.0370917			Xaa-Pro dipeptidase
CLPP	Q16740	0.804021	2.96457	0.00232569			ATP-dependent Clp protease proteolytic subunit, mitochondrial;ATP-dependent Clp protease proteolytic subunit
PFDN5	Q99471	0.802103	1.84828	0.0200436			Prefoldin subunit 5
AP3D1	O14617	0.801818	1.53683	0.0368766			AP-3 complex subunit delta-1
SSR1	A0A3B3IRT8	0.796761	2.18928	0.0101789			Translocon-associated protein subunit alpha
AP3M1	Q9Y2T2	0.796146	2.20345	0.00991388			AP-3 complex subunit mu-1
OPA1	E5KLJ9	0.795639	1.95609	0.0161729			Dynamin-like 120 kDa protein, mitochondrial;Dynamin-like 120 kDa protein, form S1
CANX	P27824	0.794044	3.42715	0.00108621			Calnexin
CNN3	Q15417	0.787645	1.71332	0.0260533			Calponin-3;Calponin
SAE1	Q9UBE0	0.78713	1.46378	0.042404			SUMO-activating enzyme subunit 1;SUMO-activating enzyme subunit 1, N-terminally processed
2019-09-09	Q9UHD8	0.784027	2.69973	0.00373631			Septin-9
QIL1	A0A140TA86	0.777351	1.89191	0.0183268			Protein QIL1
NPTN;DKFZp566H1924	Q9Y639	0.775727	1.81367	0.0213387			Neuroplastin
SBDS	A0A087X020	0.772075	2.52043	0.00526179			Ribosome maturation protein SBDS
NDUFA4	O00483	0.769098	2.75202	0.00341788			Cytochrome c oxidase subunit NDUFA4
TGOLN2	O43493	0.769043	1.71504	0.0260216			Trans-Golgi network integral membrane protein 2
TKT	P29401	0.767577	1.58842	0.0333025			Transketolase
C8B	P07358	0.766275	1.60956	0.0319376			Complement component C8 beta chain
AHCYL1;AHCYL2	O43865	0.766019	1.93536	0.0168286			Putative adenosylhomocysteinase 2;Adenosylhomocysteinase;Putative adenosylhomocysteinase 3
ABCE1	P61221	0.765564	2.397	0.00676357			ATP-binding cassette sub-family E member 1
VAPA	Q9P0L0	0.764705	3.42199	0.00109871			Vesicle-associated membrane protein-associated protein A
TPD52L2	A0A087WYR3	0.764333	2.86577	0.00277668			Tumor protein D54
COX6C	P09669	0.764099	2.45689	0.00589417			Cytochrome c oxidase subunit 6C
DISC1;TSNAX	C4P0D6	0.763756	2.38261	0.00695637			Translin-associated protein X
ARMT1	Q9H993	0.760862	1.58594	0.0335033			Protein-glutamate O-methyltransferase
GDI1	P31150	0.760859	2.23045	0.00943664			Rab GDP dissociation inhibitor alpha
COX6B1	P14854	0.760201	1.85521	0.0197837			Cytochrome c oxidase subunit 6B1
EMD	P50402	0.759799	1.51503	0.0383614			Emerin
ATP6V1B2	P21281	0.757121	2.58967	0.00463382			V-type proton ATPase subunit B, brain isoform
MIF	P14174	0.752995	1.53518	0.0369303			Macrophage migration inhibitory factor
HIGD1A	C9JAW5	0.750604	5.07605	0.000134831			HIG1 domain family member 1A, mitochondrial
CLUH	I3L2B0	0.750098	1.69928	0.0266566			Clustered mitochondria protein homolog
PRMT5	O14744	0.746596	1.62208	0.0311995			Protein arginine N-methyltransferase 5;Protein arginine N-methyltransferase 5, N-terminally processed
TOMM20	Q15388	0.744452	2.02736	0.0139897			Mitochondrial import receptor subunit TOM20 homolog
UQCRC2	P22695	0.743143	2.33931	0.00757679			Cytochrome b-c1 complex subunit 2, mitochondrial
ARL6IP5	O75915	0.742938	1.4614	0.0426105			PRA1 family protein 3
NDUFB6	O95139	0.740376	1.87844	0.0188917			NADH dehydrogenase [ubiquinone] 1 beta subcomplex subunit 6
HSP90AB1	P08238	0.740362	5.15992	9.375e-05			Heat shock protein HSP 90-beta
TUBA4A	P68366	0.739484	3.16355	0.00167726			Tubulin alpha-4A chain
SERINC1	Q9NRX5	0.738878	1.49766	0.0396239			Serine incorporator 1
2019-09-06	B1AMS2	0.738283	1.70095	0.0266205			Septin-6
PFDN4	E9PQY2	0.738199	1.90459	0.0178804			Prefoldin subunit 4
NDUFS8	E9PKH6	0.737265	1.54685	0.0361531			NADH dehydrogenase [ubiquinone] iron-sulfur protein 8, mitochondrial
PPM1F	P49593	0.73643	2.42424	0.00631355			Protein phosphatase 1F
EEF2	P13639	0.733958	2.79247	0.00318644			Elongation factor 2
PRKDC	P78527	0.733162	1.41679	0.0468935			DNA-dependent protein kinase catalytic subunit
SEC63	Q9UGP8	0.727672	2.17046	0.010558			Translocation protein SEC63 homolog
FLOT2	J3QLD9	0.720382	1.54424	0.0363266			Flotillin-2
TOMM70A	O94826	0.720125	2.39843	0.00673684			Mitochondrial import receptor subunit TOM70
IPO7	O95373	0.719449	1.6057	0.032122			Importin-7
EHD4	Q9H223	0.718716	2.63907	0.00418916			EH domain-containing protein 4
FNTA	P49354	0.717081	3.16789	0.00165517			Protein farnesyltransferase/geranylgeranyltransferase type-1 subunit alpha
PFDN1	O60925	0.712366	2.12477	0.0116358			Prefoldin subunit 1
NMT1	P30419	0.707206	2.19759	0.0100302			Glycylpeptide N-tetradecanoyltransferase 1
DYNC1LI2	O43237	0.705489	1.92982	0.0170164			Cytoplasmic dynein 1 light intermediate chain 2
UQCRC1	P31930	0.704043	2.29027	0.00833583			Cytochrome b-c1 complex subunit 1, mitochondrial
COX4I1	P13073	0.703437	2.25646	0.00898608			Cytochrome c oxidase subunit 4 isoform 1, mitochondrial
SLC25A5	P05141	0.701842	1.53454	0.0369385			ADP/ATP translocase 2;ADP/ATP translocase 2, N-terminally processed
UBE2I	P63279	0.700141	1.5421	0.0364743			SUMO-conjugating enzyme UBC9
ACLY	P53396	0.697857	1.69409	0.0268739			ATP-citrate synthase
TRMT112	F5GX77	0.697761	1.42761	0.0458275			Multifunctional methyltransferase subunit TRM112-like protein
VCP	P55072	0.695859	3.09782	0.00184578			Transitional endoplasmic reticulum ATPase
COPS3	Q9UNS2	0.695712	2.55635	0.00491149			COP9 signalosome complex subunit 3
NDUFS5	O43920	0.694783	1.82794	0.0208481			NADH dehydrogenase [ubiquinone] iron-sulfur protein 5
SHOC2	X6RI37	0.690321	1.58109	0.0337602			Leucine-rich repeat protein SHOC-2
RPL38	P63173	0.689477	4.63082	0.000200528			60S ribosomal protein L38
SAMM50	Q9Y512	0.689298	5.48189	9.70874e-05			Sorting and assembly machinery component 50 homolog
SND1	Q7KZF4	0.689126	1.77253	0.0232435			Staphylococcal nuclease domain-containing protein 1
NDUFA6	A0A0C4DGS0	0.688595	1.66652	0.0283668			NADH dehydrogenase [ubiquinone] 1 alpha subcomplex subunit 6
YWHAG	P61981	0.687774	3.08291	0.00189038			14-3-3 protein gamma;14-3-3 protein gamma, N-terminally processed
TMCO1	J9JIE6	0.683077	3.17526	0.00164221			Transmembrane and coiled-coil domain-containing protein 1
EML2	O95834	0.681742	1.87567	0.0189571			Echinoderm microtubule-associated protein-like 2
UBA2	Q9UBT2	0.680897	1.42077	0.0465027			SUMO-activating enzyme subunit 2
CYC1	P08574	0.680856	2.90199	0.00261024			Cytochrome c1, heme protein, mitochondrial
PPIA	P62937	0.680635	7.78725	9.52381e-05			Peptidyl-prolyl cis-trans isomerase A;Peptidyl-prolyl cis-trans isomerase A, N-terminally processed;Peptidyl-prolyl cis-trans isomerase
HSPA6;HSPA7	P17066	0.679077	4.75209	0.00017192			Heat shock 70 kDa protein 6;Putative heat shock 70 kDa protein 7
NDRG1	Q92597	0.67281	1.53298	0.0370569			Protein NDRG1
NDUFS1	P28331	0.671613	1.936	0.0168006			NADH-ubiquinone oxidoreductase 75 kDa subunit, mitochondrial
MTPN	P58546	0.670182	1.91897	0.0173418			Myotrophin
COPS4	Q9BT78	0.669895	3.03745	0.00203084			COP9 signalosome complex subunit 4
PLIN3	O60664	0.664822	1.91837	0.0173494			Perilipin-3
PSMG3	Q9BT73	0.663711	1.56833	0.0345721			Proteasome assembly chaperone 3
NDUFA9	Q16795	0.661375	1.45591	0.0431067			NADH dehydrogenase [ubiquinone] 1 alpha subcomplex subunit 9, mitochondrial
VPS26A	O75436	0.656951	3.86526	0.00054641			Vacuolar protein sorting-associated protein 26A
MSN	P26038	0.642646	1.66411	0.0285166			Moesin
TXNL1	O43396	0.631574	2.3206	0.00784473			Thioredoxin-like protein 1
CISD2	Q8N5K1	0.631059	3.01159	0.00212676			CDGSH iron-sulfur domain-containing protein 2
NUCB1	Q02818	0.623504	2.15997	0.0108188			Nucleobindin-1
YKT6	O15498	0.623428	2.24394	0.00915867			Synaptobrevin homolog YKT6
RAB6A	P20340	0.619089	5.01696	0.00012766			Ras-related protein Rab-6A
PREB	B5MC98	0.617346	1.41677	0.0468702			Prolactin regulatory element-binding protein
ACP2	P11117	0.612553	3.17052	0.00164917			Lysosomal acid phosphatase
SSR4	P51571	0.61224	1.7025	0.0265482			Translocon-associated protein subunit delta
RAB21	Q9UL25	0.612165	4.95152	0.000177474			Ras-related protein Rab-21
DLST	P36957	0.605408	4.7539	0.000172911			Dihydrolipoyllysine-residue succinyltransferase component of 2-oxoglutarate dehydrogenase complex, mitochondrial
NDUFB3	O43676	0.603824	1.82124	0.0210523			NADH dehydrogenase [ubiquinone] 1 beta subcomplex subunit 3
NDUFS3	O75489	0.600105	2.47796	0.00564557			NADH dehydrogenase [ubiquinone] iron-sulfur protein 3, mitochondrial
PTER	Q96BW5	0.598503	2.53524	0.00509599			Phosphotriesterase-related protein
PPM1B	O75688	0.597826	1.6114	0.0317838			Protein phosphatase 1B
GOT1	P17174	0.595854	2.2407	0.00919805			Aspartate aminotransferase, cytoplasmic
ADSS	P30520	0.595049	1.66338	0.028543			Adenylosuccinate synthetase isozyme 2
RPN2	P04844	0.590969	1.5469	0.0361695			Dolichyl-diphosphooligosaccharide--protein glycosyltransferase subunit 2
VDAC3	Q9Y277	0.589293	3.78961	0.00060339			Voltage-dependent anion-selective channel protein 3
COX6A1	P12074	0.588087	1.69917	0.0266474			Cytochrome c oxidase subunit 6A1, mitochondrial
COPS8	E9PGT6	0.585765	1.3887	0.049579			COP9 signalosome complex subunit 8
RAB5B	P61020	-0.586513	1.60708	0.0320647			Ras-related protein Rab-5B
PICALM	H0YEF7	-0.58752	1.57441	0.0342248			Phosphatidylinositol-binding clathrin assembly protein
GNB2	P62879	-0.588862	2.66307	0.00402797			Guanine nucleotide-binding protein G(I)/G(S)/G(T) subunit beta-2
ATP5S	A0A2R8YDJ1	-0.593324	1.87752	0.0189257			ATP synthase subunit s, mitochondrial
ATPAF2	C9J2Q2	-0.593831	1.76018	0.0236913			ATP synthase mitochondrial F1 complex assembly factor 2
PCYT1A	C9JEJ2	-0.604213	2.19775	0.010035			Choline-phosphate cytidylyltransferase A
PTGES3	Q15185	-0.606892	1.42375	0.0462266			Prostaglandin E synthase 3
TMEM205	Q6UW68	-0.608464	2.23613	0.0092966			Transmembrane protein 205
VTA1	A0A087WY55	-0.617242	1.95927	0.0161185			Vacuolar protein sorting-associated protein VTA1 homolog
RPL13A;RPL13a	P40429	-0.618074	2.16029	0.010821			60S ribosomal protein L13a
LTA4H	P09960	-0.624317	1.86196	0.019511			Leukotriene A-4 hydrolase
PPP1R7	Q15435	-0.634159	3.73079	0.000643678			Protein phosphatase 1 regulatory subunit 7
ABHD10	Q9NUJ1	-0.634239	1.55387	0.0356133			Mycophenolic acid acyl-glucuronide esterase, mitochondrial
CALM2;CALM1	P0DP25	-0.635657	1.69206	0.0269726			Calmodulin-2
MAGOH;MAGOHB	P61326	-0.636375	2.69184	0.00379798			Protein mago nashi homolog;Protein mago nashi homolog 2
RTN3	B7Z4M1	-0.645399	1.79356	0.0222899			Reticulon
COMMD2	Q86X83	-0.646984	1.48467	0.0406626			COMM domain-containing protein 2
KDSR	K7ERC8	-0.648734	3.12966	0.00177945			3-ketodihydrosphingosine reductase
MTCH2	Q9Y6C9	-0.649804	4.43746	0.00021957			Mitochondrial carrier homolog 2
ACOX1	Q15067	-0.655341	2.70832	0.00369074			Peroxisomal acyl-coenzyme A oxidase 1
NIF3L1	Q9GZT8	-0.659745	1.55525	0.0355449			NIF3-like protein 1
PCYOX1	Q9UHG3	-0.659805	2.01968	0.0142094			Prenylcysteine oxidase 1
AHCY	P23526	-0.666687	2.51248	0.00533088			Adenosylhomocysteinase
MDH1	P40925	-0.669	2.18493	0.0102492			Malate dehydrogenase, cytoplasmic;Malate dehydrogenase
GPX1	A0A087WUQ6	-0.67258	1.51528	0.0383823			Glutathione peroxidase;Glutathione peroxidase 1
ZNF207	J3QRS9	-0.673702	2.04597	0.0135004			BUB3-interacting and GLEBS motif-containing protein ZNF207
GANAB	Q14697	-0.682439	3.81564	0.000593857			Neutral alpha-glucosidase AB
SF3B6	Q9Y3B4	-0.691047	2.36112	0.00731261			Splicing factor 3B subunit 6
HNRNPA2B1	P22626	-0.692952	1.97963	0.0154527			Heterogeneous nuclear ribonucleoproteins A2/B1
GART	P22102	-0.693282	4.23195	0.00032636			Trifunctional purine biosynthetic protein adenosine-3;Phosphoribosylamine--glycine ligase;Phosphoribosylformylglycinamidine cyclo-ligase;Phosphoribosylglycinamide formyltransferase
RPA1	P27694	-0.695628	2.1377	0.0114095			Replication protein A 70 kDa DNA-binding subunit;Replication protein A 70 kDa DNA-binding subunit, N-terminally processed
SNRPG;SNRPGP15	Q49AN9	-0.696924	1.51405	0.0384495			Small nuclear ribonucleoprotein G;Putative small nuclear ribonucleoprotein G-like protein 15
TMPO	P42166	-0.699321	2.09625	0.0122981			Lamina-associated polypeptide 2, isoform alpha;Thymopoietin;Thymopentin
OTUB1	J3KR44	-0.703111	2.22858	0.00944167			Ubiquitin thioesterase OTUB1
ESD	P10768	-0.703853	2.56121	0.00488636			S-formylglutathione hydrolase
ATP1B1	P05026	-0.704032	3.54482	0.000917044			Sodium/potassium-transporting ATPase subunit beta-1
CIAO1	O76071	-0.705359	1.64429	0.0297637			Probable cytosolic iron-sulfur protein assembly protein CIAO1
PPCS	Q9HAB8	-0.711241	2.36097	0.00730975			Phosphopantothenate--cysteine ligase
TFG	Q92734	-0.719631	2.76144	0.00336402			Protein TFG
KHSRP	A0A087WTP3	-0.72316	2.49904	0.00545055			Far upstream element-binding protein 2
GMPPA	Q96IJ6	-0.724406	2.52258	0.00524304			Mannose-1-phosphate guanyltransferase alpha
RPS15	K7ELC2	-0.725681	3.37901	0.00118601			40S ribosomal protein S15
RCN1	Q15293	-0.727681	1.49273	0.0399596			Reticulocalbin-1
ACTR1B	P42025	-0.73686	3.32077	0.00130055			Beta-centractin
PPP1R12C	K7EL81	-0.737128	1.81461	0.0212995			Protein phosphatase 1 regulatory subunit 12C
DCTN4	Q9UJW0	-0.738159	1.58221	0.0337031			Dynactin subunit 4
PSME2	A0A087X1Z3	-0.739643	1.79484	0.0222293			Proteasome activator complex subunit 2
CUL3	Q13618	-0.751717	1.58023	0.0338205			Cullin-3
DSCR3	A8MTY9	-0.757543	2.51588	0.00530869			Down syndrome critical region protein 3
APEH	C9JIF9	-0.760927	2.07389	0.0127753			Acylamino-acid-releasing enzyme
HADHB	P55084	-0.765896	11.9495	0			Trifunctional enzyme subunit beta, mitochondrial;3-ketoacyl-CoA thiolase
PTPN11	Q06124	-0.766184	2.29653	0.00823411			Tyrosine-protein phosphatase non-receptor type 11
GLOD4	F6TLX2	-0.767152	2.14684	0.0111863			Glyoxalase domain-containing protein 4
VPS26B	Q4G0F5	-0.775145	2.44192	0.00608945			Vacuolar protein sorting-associated protein 26B
CDV3	Q9UKY7	-0.775338	2.83176	0.00294168			Protein CDV3 homolog
ECI1;DCI	P42126	-0.781001	2.41449	0.00645583			Enoyl-CoA delta isomerase 1, mitochondrial
PPP2R4;DKFZp781M17165	A6PVN5	-0.788528	2.7211	0.00359016			Serine/threonine-protein phosphatase 2A activator
ACTN4	O43707	-0.790956	3.95639	0.000452424			Alpha-actinin-4
FLNB	O75369	-0.793308	4.90908	0.000181818			Filamin-B
ATP1A1	P05023	-0.79543	7.18576	6.55738e-05			Sodium/potassium-transporting ATPase subunit alpha-1
SNX5	Q9Y5X3	-0.799617	2.94883	0.00239909			Sorting nexin-5
DBT	P11182	-0.800499	1.4235	0.0462363			Lipoamide acyltransferase component of branched-chain alpha-keto acid dehydrogenase complex, mitochondrial
PCBD2	H0YA52	-0.804657	1.92387	0.0172009			Pterin-4-alpha-carbinolamine dehydratase 2
MAOB	P27338	-0.804864	3.17121	0.00164827			Amine oxidase [flavin-containing] B
PPM1A	P35813	-0.805283	3.85905	0.000543554			Protein phosphatase 1A
MPC2	Q5R3B4	-0.807411	3.65953	0.000734824			Mitochondrial pyruvate carrier 2
TPM1	H7BYY1	-0.808806	3.53518	0.000932331			Tropomyosin 1 (Alpha), isoform CRA_m
CTSZ	Q9UBR2	-0.811189	2.5253	0.00520706			Cathepsin Z
FECH	P22830	-0.813739	1.68191	0.0275583			Ferrochelatase, mitochondrial
PDIA4	P13667	-0.816637	1.86613	0.0193118			Protein disulfide-isomerase A4
PARVA	J3KNQ4	-0.82281	3.63245	0.000782473			Alpha-parvin
RANBP1	P43487	-0.823102	2.6407	0.00419348			Ran-specific GTPase-activating protein
MEMO1	Q9Y316	-0.823537	1.7403	0.024671			Protein MEMO1
HNRNPDL	A0A087WUK2	-0.823957	1.53047	0.0371851			Heterogeneous nuclear ribonucleoprotein D-like
HNRNPR	O43390	-0.824264	1.68396	0.0274605			Heterogeneous nuclear ribonucleoprotein R
GLRX5	Q86SX6	-0.825762	1.46503	0.0422987			Glutaredoxin-related protein 5, mitochondrial
AMPD2	H0Y360	-0.826013	1.5715	0.0344136			AMP deaminase 2
MAT2B	Q9NZL9	-0.826103	3.10853	0.00184158			Methionine adenosyltransferase 2 subunit beta
GSDMD	G3V1A6	-0.834791	2.47514	0.00567568			Gasdermin-D
MCCC1	Q96RQ3	-0.83634	1.83405	0.0206175			Methylcrotonoyl-CoA carboxylase subunit alpha, mitochondrial
BCKDHB	P21953	-0.836414	3.55521	0.00090303			2-oxoisovalerate dehydrogenase subunit beta, mitochondrial
L3HYPDH	Q96EM0	-0.84436	2.34557	0.0074735			Trans-3-hydroxy-L-proline dehydratase
HNRNPM	P52272	-0.850989	2.0488	0.0134299			Heterogeneous nuclear ribonucleoprotein M
DCUN1D1	C9JVE2	-0.852428	2.19073	0.0101634			DCN1-like protein;DCN1-like protein 1
ELAVL1	Q15717	-0.853168	3.16543	0.00166115			ELAV-like protein 1
CPQ	Q9Y646	-0.86213	2.21937	0.00960256			Carboxypeptidase Q
SFXN2	Q96NB2	-0.866238	2.09556	0.0123009			Sideroflexin-2
GSS	P48637	-0.867118	1.61654	0.0314846			Glutathione synthetase
SUCLG1	P53597	-0.871391	5.09704	0.000136364			Succinyl-CoA ligase [ADP/GDP-forming] subunit alpha, mitochondrial
HADH	E9PF18	-0.874704	2.74387	0.0034617			Hydroxyacyl-coenzyme A dehydrogenase, mitochondrial
HNRNPC	G3V4C1	-0.876186	1.84245	0.0202717			Heterogeneous nuclear ribonucleoproteins C1/C2
BLMH	Q13867	-0.876594	1.39142	0.0492983			Bleomycin hydrolase
MRI1	Q9BV20	-0.881032	1.73952	0.0247013			Methylthioribose-1-phosphate isomerase
DECR1	Q16698	-0.882679	5.05584	0.000131868			2,4-dienoyl-CoA reductase, mitochondrial
NSFL1C	Q9UNZ2	-0.885554	2.37543	0.00707826			NSFL1 cofactor p47
MYO1C	F5H6E2	-0.887319	1.6423	0.0298783			Unconventional myosin-Ic
CPNE1	F2Z2V0	-0.890487	1.59965	0.0324495			Copine-1
HNRNPUL1	A0A0A0MRA5	-0.890902	2.7113	0.00366565			Heterogeneous nuclear ribonucleoprotein U-like protein 1
CD99	P14209	-0.893047	2.33392	0.00765617			CD99 antigen
HINT1	P49773	-0.895318	5.96879	5.40541e-05			Histidine triad nucleotide-binding protein 1
IDH1	O75874	-0.897679	3.84102	0.000556701			Isocitrate dehydrogenase [NADP] cytoplasmic
RTN1	Q16799	-0.899808	1.87545	0.0189744			Reticulon-1;Reticulon
AADAC	P22760	-0.901109	1.71553	0.0260076			Arylacetamide deacetylase
MSRA	Q9UJ68	-0.906955	1.38878	0.0495884			Mitochondrial peptide methionine sulfoxide reductase
UBXN4	Q92575	-0.910697	2.58325	0.0046609			UBX domain-containing protein 4
CISD3	P0C7P0	-0.912627	2.85723	0.00280702			CDGSH iron-sulfur domain-containing protein 3, mitochondrial
GCLC	P48506	-0.914532	1.9226	0.0172473			Glutamate--cysteine ligase catalytic subunit
NNT	Q13423	-0.915791	3.73453	0.000645799			NAD(P) transhydrogenase, mitochondrial
VKORC1L1	A0A3B3ISV4	-0.915832	2.91319	0.00255642			Vitamin K epoxide reductase complex subunit 1-like protein 1
RABEP1	Q15276	-0.916859	3.06229	0.00196135			Rab GTPase-binding effector protein 1
SPTBN1	Q01082	-0.919977	3.53342	0.000928144			Spectrin beta chain, non-erythrocytic 1
DNPEP	A0A024R442	-0.921327	3.15307	0.00169912			Aspartyl aminopeptidase
ITGA5	P08648	-0.921344	2.01499	0.0143135			Integrin alpha-5;Integrin alpha-5 heavy chain;Integrin alpha-5 light chain
SLC38A4	Q969I6	-0.927976	2.29164	0.00833			Sodium-coupled neutral amino acid transporter 4
ALDH3A2	P51648	-0.928063	6.17172	6.15385e-05			Fatty aldehyde dehydrogenase
WIBG	Q9BRP8	-0.929125	2.83088	0.00293851			Partner of Y14 and mago
THRAP3	A0A3B3ITZ9	-0.93635	3.78352	0.000601351			Thyroid hormone receptor-associated protein 3
UPF1	Q92900	-0.948668	4.99873	0.000139373			Regulator of nonsense transcripts 1
THYN1	Q9P016	-0.948856	1.78385	0.0227316			Thymocyte nuclear protein 1
LYRM5	A0A0C4DGJ8	-0.952938	5.46801	9.61538e-05			LYR motif-containing protein 5
ABHD14B	Q96IU4	-0.958421	3.10363	0.00183026			Alpha/beta hydrolase domain-containing protein 14B
CAPN1	P07384	-0.961406	2.23205	0.00937753			Calpain-1 catalytic subunit
CNBP	P62633	-0.965138	3.72268	0.000654664			Cellular nucleic acid-binding protein
SHMT2	P34897	-0.966743	2.35559	0.00739018			Serine hydroxymethyltransferase, mitochondrial;Serine hydroxymethyltransferase
MOGS	Q13724	-0.969444	1.7451	0.0244433			Mannosyl-oligosaccharide glucosidase
SPTAN1	Q13813	-0.969883	4.71582	0.000166667			Spectrin alpha chain, non-erythrocytic 1
NUDT5	A6NFX8	-0.97088	3.34803	0.00123967			ADP-sugar pyrophosphatase
MTAP	Q13126	-0.97595	3.08546	0.00187057			S-methyl-5-thioadenosine phosphorylase;Purine nucleoside phosphorylase
SNRPC	A0A0A0MRR7	-0.978778	1.80354	0.0218337			U1 small nuclear ribonucleoprotein C
FAHD2A	Q96GK7	-0.983489	2.24698	0.00911582			Fumarylacetoacetate hydrolase domain-containing protein 2A
SUCLG2	Q96I99	-0.988049	4.40883	0.000235294			Succinyl-CoA ligase [GDP-forming] subunit beta, mitochondrial
NIT2	Q9NQR4	-0.989718	2.8009	0.00311489			Omega-amidase NIT2
MCFD2	Q8NI22	-0.989757	1.81357	0.0213298			Multiple coagulation factor deficiency protein 2
GLO1	Q04760	-0.991547	3.03575	0.00202604			Lactoylglutathione lyase
ADSL	A0A1B0GWJ0	-0.997799	3.60428	0.000826087			Adenylosuccinate lyase
NADK2	Q4G0N4	-1.00144	1.60588	0.0321269			NAD kinase 2, mitochondrial
IMPDH2	H0Y4R1	-1.00344	2.54914	0.00494757			Inosine-5-monophosphate dehydrogenase 2
CNPY3	Q9BT09	-1.00584	1.91577	0.0174435			Protein canopy homolog 3
BCKDHA	F5H5P2	-1.00587	6.00397	5.47945e-05			2-oxoisovalerate dehydrogenase subunit alpha, mitochondrial
H6PD	R4GMU1	-1.00651	2.71872	0.00360327			GDH/6PGL endoplasmic bifunctional protein;Glucose 1-dehydrogenase;6-phosphogluconolactonase
JUP	P14923	-1.00712	2.34816	0.00745501			Junction plakoglobin
KIAA1143	Q96AT1	-1.00738	1.44101	0.0445005			Uncharacterized protein KIAA1143
RRAS2	P62070	-1.00939	3.24134	0.0014709			Ras-related protein R-Ras2
HDHD3	Q9BSH5	-1.01237	2.65835	0.00404781			Haloacid dehalogenase-like hydrolase domain-containing protein 3
USP15	Q9Y4E8	-1.01965	1.85401	0.019814			Ubiquitin carboxyl-terminal hydrolase 15
PTDSS1	P48651	-1.02332	1.89449	0.0182545			Phosphatidylserine synthase 1
PGRMC1	O00264	-1.0237	3.27272	0.00141867			Membrane-associated progesterone receptor component 1
NSDHL	Q15738	-1.02521	2.49491	0.00548812			Sterol-4-alpha-carboxylate 3-dehydrogenase, decarboxylating
ECHS1	P30084	-1.0313	1.53998	0.0366401			Enoyl-CoA hydratase, mitochondrial
HNRNPUL2-BSCL2;HNRNPUL2	H3BQZ7	-1.03425	1.43579	0.0450586			Heterogeneous nuclear ribonucleoprotein U-like protein 2
HP1BP3	Q5SSJ5	-1.03911	1.5566	0.0354676			Heterochromatin protein 1-binding protein 3
CSRP1	P21291	-1.04103	2.11722	0.0118215			Cysteine and glycine-rich protein 1
RRBP1	Q9P2E9	-1.04128	3.57108	0.000878049			Ribosome-binding protein 1
CD276	A0A0C4DGH0	-1.04741	1.42437	0.0461733			CD276 antigen
SEPHS2	Q99611	-1.04987	5.45611	9.47867e-05			Selenide, water dikinase 2
TMEM135	E9PQL0	-1.05146	2.4482	0.00602867			Transmembrane protein 135
HNRNPA3	P51991	-1.0519	1.92557	0.0171392			Heterogeneous nuclear ribonucleoprotein A3
LASP1	Q14847	-1.05406	2.2909	0.00833639			LIM and SH3 domain protein 1
GANAB	E9PKU7	-1.05739	2.29508	0.00827045			Neutral alpha-glucosidase AB
EPM2AIP1	Q7L775	-1.06418	1.41745	0.0468537			EPM2A-interacting protein 1
DLG1	A0A0C4DFT3	-1.06934	1.75807	0.0237464			Disks large homolog 1
GNG12	Q9UBI6	-1.0724	2.32725	0.00778287			Guanine nucleotide-binding protein G(I)/G(S)/G(O) subunit gamma-12
LPP	Q93052	-1.07558	1.79327	0.0222963			Lipoma-preferred partner
DPYD	Q12882	-1.07639	1.95538	0.0161813			Dihydropyrimidine dehydrogenase [NADP(+)]
TNKS1BP1	Q9C0C2	-1.07714	2.19703	0.0100318			182 kDa tankyrase-1-binding protein
QDPR	P09417	-1.08237	2.25625	0.00897872			Dihydropteridine reductase
PRPS1	B1ALA9	-1.08275	2.7586	0.003375			Ribose-phosphate pyrophosphokinase 1
IDI1	Q13907	-1.0832	4.64174	0.000201592			Isopentenyl-diphosphate Delta-isomerase 1
METAP2	P50579	-1.08337	3.14753	0.00170781			Methionine aminopeptidase 2
SYNE2	Q8WXH0	-1.08656	1.65899	0.0288093			Nesprin-2
MLX	K7EID0	-1.08833	1.4356	0.0450515			Max-like protein X
OARD1	C9JXC3	-1.08842	1.4146	0.0471379			O-acetyl-ADP-ribose deacetylase 1
PNPO	Q9NVS9	-1.09012	5.31278	0.000102128			Pyridoxine-5-phosphate oxidase
GAMT	Q14353	-1.09376	1.70169	0.0265743			Guanidinoacetate N-methyltransferase
NASP	P49321	-1.1048	2.29561	0.00825731			Nuclear autoantigenic sperm protein
TMOD3	Q9NYL9	-1.10683	1.65309	0.0291834			Tropomodulin-3
ETFDH	Q16134	-1.11142	2.74088	0.003484			Electron transfer flavoprotein-ubiquinone oxidoreductase, mitochondrial
CDA	P32320	-1.11446	2.03023	0.0139008			Cytidine deaminase
DDAH2	O95865	-1.11737	1.40945	0.0476102			N(G),N(G)-dimethylarginine dimethylaminohydrolase 2
LACTB	P83111	-1.13046	2.76649	0.00332702			Serine beta-lactamase-like protein LACTB, mitochondrial
GSTT1	P30711	-1.13081	1.98915	0.0151468			Glutathione S-transferase theta-1
AFMID	Q63HM1	-1.13195	2.56864	0.00479848			Kynurenine formamidase
SP100	P23497	-1.13712	1.40713	0.047758			Nuclear autoantigen Sp-100
MYO5A	A0A087WY00	-1.14296	1.89975	0.0180575			Unconventional myosin-Va
SYNPO	Q8N3V7	-1.14901	1.6984	0.0266767			Synaptopodin
ALCAM	Q13740	-1.15009	2.31675	0.00789545			CD166 antigen
PDXP	Q96GD0	-1.15028	3.58373	0.00085758			Pyridoxal phosphate phosphatase
AKAP2	Q9Y2D5	-1.15369	2.77875	0.00324552			A-kinase anchor protein 2
NR3C1	P04150	-1.15377	1.78404	0.0227255			Glucocorticoid receptor
C9orf64	Q5T6V5	-1.15608	3.56328	0.000901065			UPF0553 protein C9orf64
CYP20A1	Q6UW02	-1.16103	4.00605	0.000400742			Cytochrome P450 20A1
PSM8;PSMB8	X5D2R7	-1.16377	2.30822	0.00806734			Proteasome subunit beta type;Proteasome subunit beta type-8
ALDH4A1	P30038	-1.17002	7.23261	6.89655e-05			Delta-1-pyrroline-5-carboxylate dehydrogenase, mitochondrial
PEX14	O75381	-1.17142	3.30957	0.00131886			Peroxisomal membrane protein PEX14
BIN1	O00499	-1.17714	2.10197	0.0122018			Myc box-dependent-interacting protein 1
SMAP2	A0A087WV97	-1.17785	2.0613	0.013154			Stromal membrane-associated protein 2
HEBP1	Q9NRV9	-1.17789	4.35217	0.000281179			Heme-binding protein 1
ERI3	H0Y4B0	-1.18198	1.67107	0.0281654			ERI1 exoribonuclease 3
SIRT5	Q9NXA8	-1.18277	1.56323	0.0349304			NAD-dependent protein deacylase sirtuin-5, mitochondrial
U2SURP	H0Y8D9	-1.18411	2.5741	0.00476027			U2 snRNP-associated SURP motif-containing protein
AKAP1	Q92667	-1.1855	2.37759	0.00705226			A-kinase anchor protein 1, mitochondrial
IDH2	P48735	-1.18882	4.89616	0.000190476			Isocitrate dehydrogenase [NADP], mitochondrial
GCDH	Q92947	-1.19413	2.16909	0.0105873			Glutaryl-CoA dehydrogenase, mitochondrial
CRAT	P43155	-1.19949	4.93892	0.000175676			Carnitine O-acetyltransferase
SLC25A10	Q9UBX3	-1.20183	4.04063	0.000401515			Mitochondrial dicarboxylate carrier
LIMS1	P48059	-1.20744	2.37	0.00717086			LIM and senescent cell antigen-like-containing domain protein 1
LIN7C	Q9NUP9	-1.21279	2.10266	0.0121959			Protein lin-7 homolog C
SYMPK	Q92797	-1.2159	1.57457	0.0342261			Symplekin
PABPC4	B1ANR0	-1.2178	3.39544	0.00113803			Polyadenylate-binding protein;Polyadenylate-binding protein 4
SNAP29	O95721	-1.21903	2.06459	0.0130655			Synaptosomal-associated protein 29
GPX4	A0A087X2I2	-1.22098	1.83955	0.0203688			Glutathione peroxidase;Phospholipid hydroperoxide glutathione peroxidase, mitochondrial
CRYZL1	O95825	-1.22217	3.05497	0.00197602			Quinone oxidoreductase-like protein 1
FAM136A	E7EQY1	-1.22584	3.01088	0.00213834			Protein FAM136A
RNF213	A0A0A0MTR7	-1.22645	1.69905	0.0266408			E3 ubiquitin-protein ligase RNF213
ASMTL	O95671	-1.2329	3.67326	0.000713826			N-acetylserotonin O-methyltransferase-like protein
ACAT1	P24752	-1.23364	5.32508	0.000103004			Acetyl-CoA acetyltransferase, mitochondrial
STAT3	P40763	-1.2355	1.97284	0.0156662			Signal transducer and activator of transcription 3;Signal transducer and activator of transcription
PTGR2	Q8N8N7	-1.23901	4.45736	0.000221154			Prostaglandin reductase 2
ANK1	H0YBS0	-1.24064	1.85385	0.0198141			Ankyrin-1
BAIAP2	B4DWA1	-1.24214	1.60927	0.0319376			Brain-specific angiogenesis inhibitor 1-associated protein 2
SOWAHC	Q53LP3	-1.2423	2.39417	0.00678322			Ankyrin repeat domain-containing protein SOWAHC
LAP3	P28838	-1.24646	3.25703	0.00145745			Cytosol aminopeptidase
LMAN1	P49257	-1.24679	4.73182	0.000169492			Protein ERGIC-53
CNP	P09543	-1.24697	4.86295	0.000188088			2,3-cyclic-nucleotide 3-phosphodiesterase
KIF13B	E7ERX9	-1.25911	2.05054	0.0134021			Kinesin-like protein;Kinesin-like protein KIF13B
NPEPL1	Q8NDH3	-1.26198	1.5013	0.039366			Probable aminopeptidase NPEPL1
FN3KRP	Q9HA64	-1.26377	2.74596	0.00345171			Ketosamine-3-kinase
ACAD8	Q9UKU7	-1.26541	1.8479	0.0200408			Isobutyryl-CoA dehydrogenase, mitochondrial
BLVRB	P30043	-1.27044	4.54291	0.000198511			Flavin reductase (NADPH)
BID	P55957	-1.27143	2.46065	0.00582765			BH3-interacting domain death agonist;BH3-interacting domain death agonist p15;BH3-interacting domain death agonist p13;BH3-interacting domain death agonist p11
LBR	Q14739	-1.27555	2.13552	0.0114454			Lamin-B receptor
C11orf54	Q9H0W9	-1.28861	4.34366	0.000278027			Ester hydrolase C11orf54
TPMT	P51580	-1.29231	4.32965	0.000275556			Thiopurine S-methyltransferase
AP2M1	A0A087WY71	-1.29247	3.42013	0.00109972			AP-2 complex subunit mu
TJP1	A0A087X0K9	-1.29267	1.75187	0.0240465			Tight junction protein ZO-1
CCS	J3KNF4	-1.29348	2.7988	0.00312102			Copper chaperone for superoxide dismutase;Superoxide dismutase [Cu-Zn]
PTGR1	Q14914	-1.29779	4.38314	0.000247706			Prostaglandin reductase 1
ST6GAL1	P15907	-1.29979	3.67852	0.000716129			Beta-galactoside alpha-2,6-sialyltransferase 1
COQ5	Q5HYK3	-1.30281	5.81657	4.73373e-05			2-methoxy-6-polyprenyl-1,4-benzoquinol methylase, mitochondrial
TRA2B	P62995	-1.30711	3.50052	0.000973294			Transformer-2 protein homolog beta
ACTN1	P12814	-1.31004	2.23247	0.00938623			Alpha-actinin-1
MCEE	Q96PE7	-1.31296	1.6224	0.0312203			Methylmalonyl-CoA epimerase, mitochondrial
SLC25A13	Q9UJS0	-1.31382	4.00445	0.000407407			Calcium-binding mitochondrial carrier protein Aralar2
SCARB1	B7ZKQ9	-1.31839	2.0904	0.0124155			Scavenger receptor class B member 1
MUT	P22033	-1.31851	3.23487	0.00149144			Methylmalonyl-CoA mutase, mitochondrial
PIK3AP1	Q6ZUJ8	-1.32486	1.86582	0.0193205			Phosphoinositide 3-kinase adapter protein 1
LIMD1	Q9UGP4	-1.32493	1.42547	0.0460567			LIM domain-containing protein 1
ADH5	P11766	-1.3371	6.4386	3.66972e-05			Alcohol dehydrogenase class-3
HMGCS2	P54868	-1.33778	1.7227	0.0256296			Hydroxymethylglutaryl-CoA synthase, mitochondrial
PRPS2	P11908	-1.33882	1.92273	0.0172596			Ribose-phosphate pyrophosphokinase 2
PSME1	Q06323	-1.34172	3.08144	0.00189781			Proteasome activator complex subunit 1
DCPS	Q96C86	-1.34344	1.84902	0.0200382			m7GpppX diphosphatase
PHYKPL	Q8IUZ5	-1.34797	1.85258	0.0198579			5-phosphohydroxy-L-lysine phospho-lyase
CD14	P08571	-1.34881	2.42018	0.00637522			Monocyte differentiation antigen CD14;Monocyte differentiation antigen CD14, urinary form;Monocyte differentiation antigen CD14, membrane-bound form
IAH1	Q2TAA2	-1.34885	1.82787	0.020834			Isoamyl acetate-hydrolyzing esterase 1 homolog
TACC2	E7EMZ9	-1.35208	1.66957	0.0282145			Transforming acidic coiled-coil-containing protein 2
TGFB1I1	O43294	-1.35852	1.65376	0.0291278			Transforming growth factor beta-1-induced transcript 1 protein
CYBA	P13498	-1.36756	3.65172	0.000730159			Cytochrome b-245 light chain
TMEM41B	E9PJ42	-1.3711	5.84607	4.93827e-05			Transmembrane protein 41B
HINT2	Q9BX68	-1.37345	3.91005	0.000487633			Histidine triad nucleotide-binding protein 2, mitochondrial
ACOX3	O15254	-1.38018	4.45769	0.000221687			Peroxisomal acyl-coenzyme A oxidase 3
MGST2	Q99735	-1.38285	1.81016	0.0215344			Microsomal glutathione S-transferase 2
AKR7A2	O43488	-1.38298	2.40439	0.00663852			Aflatoxin B1 aldehyde reductase member 2
SLC25A1	P53007	-1.38329	5.00844	0.000126761			Tricarboxylate transport protein, mitochondrial
CASP6	P55212	-1.38853	3.84873	0.000559585			Caspase-6;Caspase-6 subunit p18;Caspase-6 subunit p11
MAOA	P21397	-1.38863	4.40251	0.000240741			Amine oxidase [flavin-containing] A
PROSC	O94903	-1.39132	5.39937	0.000108597			Proline synthase co-transcribed bacterial homolog protein
ADK	P55263	-1.39293	4.50417	0.000205379			Adenosine kinase
HIBCH	Q6NVY1	-1.39342	3.73288	0.000644737			3-hydroxyisobutyryl-CoA hydrolase, mitochondrial
TTC38	Q5R3I4	-1.39525	2.57702	0.0047318			Tetratricopeptide repeat protein 38
CALD1	E9PGZ1	-1.39739	1.61729	0.0314599			Caldesmon
CD302	Q8IX05	-1.4015	1.9405	0.0166958			CD302 antigen
GPAM	Q5VW52	-1.40384	1.54483	0.0362874			Glycerol-3-phosphate acyltransferase 1, mitochondrial
NHLRC2	Q8NBF2	-1.40823	2.76054	0.00335766			NHL repeat-containing protein 2
CHID1	Q9BWS9	-1.40866	2.17917	0.0103616			Chitinase domain-containing protein 1
ROCK1;ROCK2	A0A0U1RQV4	-1.40986	1.4426	0.0443363			Rho-associated protein kinase 1
RBBP9	O75884	-1.41537	3.23732	0.00148285			Putative hydrolase RBBP9
HAGH	Q16775	-1.4158	4.0284	0.000398496			Hydroxyacylglutathione hydrolase, mitochondrial
NMRAL1	Q9HBL8	-1.41721	1.5339	0.0369862			NmrA-like family domain-containing protein 1
FXN	C9JAX1	-1.41762	6.648	4.34783e-05			Frataxin, mitochondrial;Frataxin intermediate form;Frataxin(56-210);Frataxin(78-210);Frataxin mature form
HSD3B7	I3L2H6	-1.42124	1.74054	0.0246765			3 beta-hydroxysteroid dehydrogenase type 7
PAPSS2	O95340	-1.42581	1.43304	0.04531			Bifunctional 3-phosphoadenosine 5-phosphosulfate synthase 2;Sulfate adenylyltransferase;Adenylyl-sulfate kinase
PTPN6	P29350	-1.42635	2.56897	0.00480304			Tyrosine-protein phosphatase non-receptor type 6
ENTPD5	O75356	-1.42927	2.22932	0.00944722			Ectonucleoside triphosphate diphosphohydrolase 5
RAD23A	P54725	-1.43085	2.69602	0.00377351			UV excision repair protein RAD23 homolog A
RBP1	P09455	-1.44037	1.64378	0.0297845			Retinol-binding protein 1
ASPG	G3V1Y8	-1.44182	1.88144	0.0187714			60 kDa lysophospholipase;L-asparaginase;Platelet-activating factor acetylhydrolase
ILK	A0A0A0MTH3	-1.44198	3.63298	0.000783699			Integrin-linked protein kinase
RALY	Q5QPL9	-1.44503	2.17702	0.0104113			RNA-binding protein Raly
CTNNA1	P35221	-1.45404	3.53764	0.000933735			Catenin alpha-1
PAWR	Q96IZ0	-1.45513	2.24283	0.00917724			PRKC apoptosis WT1 regulator protein
SRSF2	J3KP15	-1.4595	2.26958	0.00872218			Serine/arginine-rich splicing factor 2
PCBD1	P61457	-1.4613	2.19589	0.0100556			Pterin-4-alpha-carbinolamine dehydratase
EIF2AK2	P19525	-1.46883	2.18679	0.0102099			Interferon-induced, double-stranded RNA-activated protein kinase
DNAJB9	Q9UBS3	-1.47128	2.73446	0.00350257			DnaJ homolog subfamily B member 9
SORBS2	O94875	-1.47395	3.39472	0.00114205			Sorbin and SH3 domain-containing protein 2
STBD1	O95210	-1.47441	1.5495	0.0360116			Starch-binding domain-containing protein 1
GNAI1	P63096	-1.47975	3.35285	0.00122822			Guanine nucleotide-binding protein G(i) subunit alpha-1
DDAH1	O94760	-1.4806	4.75471	0.00017341			N(G),N(G)-dimethylarginine dimethylaminohydrolase 1
ALDOC	P09972	-1.48321	4.99964	0.000140351			Fructose-bisphosphate aldolase C;Fructose-bisphosphate aldolase
GSTO1	P78417	-1.48504	2.9868	0.00221759			Glutathione S-transferase omega-1
FAM213A	Q9BRX8	-1.48539	3.39314	0.00115169			Redox-regulatory protein FAM213A
DDI2	Q5TDH0	-1.48753	4.80068	0.000177515			Protein DDI1 homolog 2
PRPSAP2	E7EPA1	-1.48955	2.61648	0.00437001			Phosphoribosyl pyrophosphate synthase-associated protein 2
DAG1	Q14118	-1.49102	2.48206	0.00558552			Dystroglycan;Alpha-dystroglycan;Beta-dystroglycan
ALDH6A1	Q02252	-1.49346	7.72278	9.30233e-05			Methylmalonate-semialdehyde dehydrogenase [acylating], mitochondrial
EIF4A2	E7EQG2	-1.49434	3.56294	0.000899696			Eukaryotic initiation factor 4A-II;Eukaryotic initiation factor 4A-II, N-terminally processed
GATD3	P0DPI2	-1.49444	6.09159	5.83942e-05			Glutamine amidotransferase-like class 1 domain-containing protein 3, mitochondrial
CYP2J2	A0A3B3IT99	-1.49602	4.90606	0.000180645			Cytochrome P450 2J2
ECH1	Q13011	-1.49713	5.83776	4.87805e-05			Delta(3,5)-Delta(2,4)-dienoyl-CoA isomerase, mitochondrial
TUBG1;TUBG2	P23258	-1.49755	1.95458	0.0162042			Tubulin gamma-1 chain;Tubulin gamma chain;Tubulin gamma-2 chain
MAN2C1	Q9NTJ4	-1.50141	1.96623	0.0158813			Alpha-mannosidase 2C1
SVIL	O95425	-1.52453	1.5513	0.0358556			Supervillin
AKR7A3	O95154	-1.52893	3.99246	0.000449355			Aflatoxin B1 aldehyde reductase member 3
CAMK2D	D6R938	-1.5334	4.11263	0.000373541			Calcium/calmodulin-dependent protein kinase type II subunit delta
THNSL1	Q8IYQ7	-1.53988	1.6976	0.0266758			Threonine synthase-like 1
SCRN2	J3QL71	-1.5426	3.36521	0.00119777			Secernin-2
SLC27A3	X6R3N0	-1.543	1.78172	0.0228323			Long-chain fatty acid transport protein 3
OPLAH	O14841	-1.54432	1.95727	0.0161414			5-oxoprolinase
IFIT5	Q13325	-1.5466	1.63277	0.0305373			Interferon-induced protein with tetratricopeptide repeats 5
NUDT6	P53370	-1.54784	2.25762	0.00896473			Nucleoside diphosphate-linked moiety X motif 6
SRSF5	Q13243	-1.5485	1.68501	0.0274172			Serine/arginine-rich splicing factor 5
SLC4A4	Q9Y6R1	-1.54915	3.1753	0.00164433			Electrogenic sodium bicarbonate cotransporter 1
LRP1	Q07954	-1.54921	3.76653	0.000610738			Prolow-density lipoprotein receptor-related protein 1;Low-density lipoprotein receptor-related protein 1 85 kDa subunit;Low-density lipoprotein receptor-related protein 1 515 kDa subunit;Low-density lipoprotein receptor-related protein 1 intracellular domain
GSTZ1	A0A0C4DFM0	-1.54931	2.82878	0.0029408			Maleylacetoacetate isomerase
EML4	Q9HC35	-1.54997	11.1371	0			Echinoderm microtubule-associated protein-like 4
CD99	A0A096LP69	-1.55038	2.25421	0.00899755			CD99 antigen
HMGCL	P35914	-1.55325	5.55485	0.000102041			Hydroxymethylglutaryl-CoA lyase, mitochondrial
SMC1A	G8JLG1	-1.55496	2.10307	0.0121899			Structural maintenance of chromosomes protein;Structural maintenance of chromosomes protein 1A
PDLIM1	O00151	-1.56315	4.79574	0.000176991			PDZ and LIM domain protein 1
FASN	P49327	-1.56983	1.40128	0.048425			Fatty acid synthase;[Acyl-carrier-protein] S-acetyltransferase;[Acyl-carrier-protein] S-malonyltransferase;3-oxoacyl-[acyl-carrier-protein] synthase;3-oxoacyl-[acyl-carrier-protein] reductase;3-hydroxyacyl-[acyl-carrier-protein] dehydratase;Enoyl-[acyl-carrier-protein] reductase;Oleoyl-[acyl-carrier-protein] hydrolase
NIT1	Q86X76	-1.5759	2.93789	0.00248526			Nitrilase homolog 1
ENOSF1	Q7L5Y1	-1.58194	3.45809	0.00103358			Mitochondrial enolase superfamily member 1
STAT6	A0A1W2PNW1	-1.58199	2.04076	0.0136292			Signal transducer and activator of transcription 6
NGLY1	Q96IV0	-1.59129	1.95707	0.0161384			Peptide-N(4)-(N-acetyl-beta-glucosaminyl)asparagine amidase
AHNAK	Q09666	-1.59273	1.58967	0.0332423			Neuroblast differentiation-associated protein AHNAK
PDLIM5	Q96HC4	-1.59405	5.58101	0.000103627			PDZ and LIM domain protein 5
LYZ	P61626	-1.59531	1.61618	0.0314946			Lysozyme C;Lysozyme
2019-03-02	Q969Z3	-1.59785	3.44642	0.00104348			Mitochondrial amidoxime reducing component 2
ARL6IP4	F5GYV5	-1.60221	1.94212	0.0166418			ADP-ribosylation factor-like protein 6-interacting protein 4
GALE	Q14376	-1.60573	2.55785	0.00489811			UDP-glucose 4-epimerase
NIPSNAP1	Q9BPW8	-1.60677	8.59271	0.000166667			Protein NipSnap homolog 1
HDLBP	A0A024R4E5	-1.60821	2.0999	0.0122412			Vigilin
DDT;DDTL	P30046	-1.60901	2.48692	0.00556222			D-dopachrome decarboxylase;D-dopachrome decarboxylase-like protein
PPFIBP1	Q86W92	-1.61385	2.43056	0.00620996			Liprin-beta-1
TRIM23	P36406	-1.61593	1.96792	0.0158347			E3 ubiquitin-protein ligase TRIM23
S100A9	P06702	-1.62377	2.64178	0.00418182			Protein S100-A9
EIF1B	O60739	-1.62381	1.67614	0.0278664			Eukaryotic translation initiation factor 1b
MPST	P25325	-1.62629	4.09397	0.000375479			3-mercaptopyruvate sulfurtransferase;Sulfurtransferase
UGT1A4	P22310	-1.62754	5.36145	0.000105727			UDP-glucuronosyltransferase 1-4
SLC16A7	O60669	-1.63906	3.4429	0.00105051			Monocarboxylate transporter 2
CNTFR	Q5T8H6	-1.64364	1.44733	0.0439361			Ciliary neurotrophic factor receptor subunit alpha
CHMP6	Q96FZ7	-1.64601	4.89737	0.000191083			Charged multivesicular body protein 6
BDH2	Q9BUT1	-1.64626	3.40499	0.00111457			3-hydroxybutyrate dehydrogenase type 2
STAT2	P52630	-1.64653	1.57865	0.0339162			Signal transducer and activator of transcription 2
UGT2A1	Q9Y4X1	-1.65524	3.60044	0.000831008			UDP-glucuronosyltransferase 2A1
ITSN1	F8W7U0	-1.65586	3.06153	0.00195663			Intersectin-1
DOCK1	A0A096LNH6	-1.65662	1.69149	0.0269832			Dedicator of cytokinesis protein 1
WWP1;ITCH	H0YBA4	-1.65748	2.0068	0.0145932			E3 ubiquitin-protein ligase Itchy homolog;NEDD4-like E3 ubiquitin-protein ligase WWP1
LYN	P07948	-1.65755	1.79886	0.0220664			Tyrosine-protein kinase Lyn
SIRT3	Q9NTG7	-1.65895	1.9053	0.0178479			NAD-dependent protein deacetylase sirtuin-3, mitochondrial
PLSCR1	H7C5I5	-1.65925	1.69645	0.0267517			Phospholipid scramblase 1
ACAD10	Q6JQN1	-1.66298	1.70457	0.0264965			Acyl-CoA dehydrogenase family member 10
SSFA2	E7EUL7	-1.66436	1.82214	0.0210652			Sperm-specific antigen 2
PLCD1	P51178	-1.66473	1.7419	0.0246362			1-phosphatidylinositol 4,5-bisphosphate phosphodiesterase delta-1
SKIV2L2	P42285	-1.66726	3.0053	0.00213737			Superkiller viralicidic activity 2-like 2
MAT1A	Q00266	-1.66856	3.44911	0.0010407			S-adenosylmethionine synthase isoform type-1
UACA	H0YNH8	-1.66889	1.57285	0.0343529			Uveal autoantigen with coiled-coil domains and ankyrin repeats
TNS1	E9PGF5	-1.67267	1.90158	0.0179972			Tensin-1
SLCO1B1	Q9Y6L6	-1.6731	2.91586	0.00254871			Solute carrier organic anion transporter family member 1B1
ISOC1	Q96CN7	-1.67312	5.861	5.06329e-05			Isochorismatase domain-containing protein 1
ALDH9A1	P49189	-1.67424	2.46256	0.00582014			4-trimethylaminobutyraldehyde dehydrogenase
DHTKD1	Q96HY7	-1.68044	5.59443	0.00010582			Probable 2-oxoglutarate dehydrogenase E1 component DHKTD1, mitochondrial
TJP2	A0A3B3ITE1	-1.68235	3.59228	0.000850539			Tight junction protein ZO-2
SORBS1	A0A0U1RQI5	-1.68323	4.44961	0.000220624			Sorbin and SH3 domain-containing protein 1
SLC25A20	O43772	-1.69394	4.81302	0.000179641			Mitochondrial carnitine/acylcarnitine carrier protein
FARP1	C9JME2	-1.6946	1.77203	0.023257			FERM, RhoGEF and pleckstrin domain-containing protein 1
ZADH2	Q8N4Q0	-1.69517	3.80174	0.000598639			Zinc-binding alcohol dehydrogenase domain-containing protein 2
CFL2	Q9Y281	-1.69614	5.47104	9.66184e-05			Cofilin-2
PALM2-AKAP2;PALM2	B1ALY0	-1.69682	4.57321	0.000203046			Paralemmin-2
HSD17B11	Q8NBQ5	-1.69969	5.94408	5.26316e-05			Estradiol 17-beta-dehydrogenase 11
FKBP15	A0A0A0MT60	-1.71217	3.77223	0.000606061			Peptidyl-prolyl cis-trans isomerase;FK506-binding protein 15
GCA	H7C2Z6	-1.72813	2.17281	0.0105004			Grancalcin
CPSF7	F5H669	-1.72881	4.01703	0.000396262			Cleavage and polyadenylation specificity factor subunit 7
RPS4Y2	Q8TD47	-1.73176	1.60062	0.0323905			40S ribosomal protein S4, Y isoform 2
PEX11G	Q96HA9	-1.73683	1.71088	0.0261876			Peroxisomal membrane protein 11C
RNF185	A9X3U0	-1.73927	2.96795	0.0023054			E3 ubiquitin-protein ligase RNF185
STAU1	Q5JW30	-1.74374	3.50355	0.000968796			Double-stranded RNA-binding protein Staufen homolog 1
ALDH7A1	A0A1B0GTG2	-1.74978	4.94975	0.000176871			Alpha-aminoadipic semialdehyde dehydrogenase
NUDT16	Q96DE0	-1.75348	1.69499	0.0268425			U8 snoRNA-decapping enzyme
ZFAND2B	B8ZZ56	-1.75859	1.39723	0.0488314			AN1-type zinc finger protein 2B
TAOK3	Q9H2K8	-1.75949	2.42759	0.00623957			Serine/threonine-protein kinase TAO3
ADH1B;HEL-S-117	P00325	-1.76131	3.97739	0.000443636			Alcohol dehydrogenase 1B
PNKD	Q8N490	-1.76146	4.0087	0.000401487			Probable hydrolase PNKD
METTL7A	Q9H8H3	-1.76231	4.57032	0.000202532			Methyltransferase-like protein 7A
FAM96A	Q9H5X1	-1.76569	2.48499	0.00557532			MIP18 family protein FAM96A
CBR1	P16152	-1.76934	5.05929	0.000132353			Carbonyl reductase [NADPH] 1
ACBD5	B7Z2R7	-1.77428	6.17042	6.10687e-05			Acyl-CoA-binding domain-containing protein 5
PQLC1	Q8N2U9	-1.77901	1.50326	0.0392497			PQ-loop repeat-containing protein 1
MOV10	Q5JR04	-1.78597	1.71456	0.0260114			Putative helicase MOV-10
FERMT2	Q96AC1	-1.79115	4.94121	0.000176271			Fermitin family homolog 2
CARHSP1	Q9Y2V2	-1.79313	4.73553	0.000169972			Calcium-regulated heat stable protein 1
CERS4	H0YLY3	-1.79321	2.93218	0.00249492			Ceramide synthase 4
SDPR	O95810	-1.79431	5.22815	9.79592e-05			Serum deprivation-response protein
HMGN5	P82970	-1.79652	1.93329	0.0169016			High mobility group nucleosome-binding domain-containing protein 5
C1QA	X6RLJ0	-1.79669	1.52839	0.0373303			Complement C1q subcomponent subunit A
PEBP1	P30086	-1.79678	5.4955	9.85222e-05			Phosphatidylethanolamine-binding protein 1;Hippocampal cholinergic neurostimulating peptide
CDS2	O95674	-1.79948	1.94843	0.0163699			Phosphatidate cytidylyltransferase 2
HPRT1	P00492	-1.80684	2.32581	0.00779678			Hypoxanthine-guanine phosphoribosyltransferase
CPOX	P36551	-1.80995	2.92076	0.00253199			Oxygen-dependent coproporphyrinogen-III oxidase, mitochondrial
MPP1	Q00013	-1.81464	1.9941	0.0149839			55 kDa erythrocyte membrane protein
S100A8	P05109	-1.81865	2.52235	0.00524189			Protein S100-A8;Protein S100-A8, N-terminally processed
AP2S1	M0R0N4	-1.82675	1.65623	0.028992			AP-2 complex subunit sigma
ACAA2	P42765	-1.82961	4.92168	0.000172185			3-ketoacyl-CoA thiolase, mitochondrial
NUMA1	Q14980	-1.82995	1.51709	0.0382425			Nuclear mitotic apparatus protein 1
GPC6	Q9Y625	-1.83351	1.4858	0.0405733			Glypican-6;Secreted glypican-6
STARD10	F5H1Z6	-1.83382	3.91294	0.000490231			PCTP-like protein
THOP1	P52888	-1.83468	4.09967	0.000371373			Thimet oligopeptidase
LPGAT1	Q92604	-1.84356	1.98438	0.0152886			Acyl-CoA:lysophosphatidylglycerol acyltransferase 1
SORBS3	O60504	-1.84428	1.71696	0.0259363			Vinexin
DHCR24	A0A0A0MTI1	-1.84495	3.75084	0.000618968			Delta(24)-sterol reductase
APOC3	B0YIW2	-1.84754	3.00765	0.00214052			Apolipoprotein C-III
ALDH1A1	P00352	-1.84768	4.2034	0.000320329			Retinal dehydrogenase 1
GPM6A	P51674	-1.84847	2.01288	0.0143941			Neuronal membrane glycoprotein M6-a
SRSF9	Q13242	-1.84916	1.85727	0.0197096			Serine/arginine-rich splicing factor 9
UBE2L6	O14933	-1.85056	1.57855	0.0339175			Ubiquitin/ISG15-conjugating enzyme E2 L6
AOX1	Q06278	-1.86032	5.84168	4.90798e-05			Aldehyde oxidase
CRYL1	Q9Y2S2	-1.8656	6.93967	5.33333e-05			Lambda-crystallin homolog
ABCC3	O15438	-1.86975	1.69838	0.02666			Canalicular multispecific organic anion transporter 2
NAPRT	Q6XQN6	-1.87388	3.1123	0.00184577			Nicotinate phosphoribosyltransferase
ARHGEF10L	Q5VXI4	-1.87875	3.12978	0.00178168			Rho guanine nucleotide exchange factor 10-like protein
GIMAP8	Q8ND71	-1.88132	2.34782	0.0074589			GTPase IMAP family member 8
MACROD1	Q9BQ69	-1.88656	6.78577	4.7619e-05			O-acetyl-ADP-ribose deacetylase MACROD1
HNMT	P50135	-1.88965	4.39013	0.000239631			Histamine N-methyltransferase
SLC39A14	Q15043	-1.89805	1.57708	0.0340271			Zinc transporter ZIP14
TBXAS1	Q53F23	-1.90135	1.77098	0.0232863			Thromboxane-A synthase
MYH10	P35580	-1.91276	2.20441	0.00988667			Myosin-10
PCTP	Q9UKL6	-1.91339	3.37861	0.00118436			Phosphatidylcholine transfer protein
PKP2	Q99959	-1.91579	2.30387	0.00812101			Plakophilin-2
ACSL5	Q9ULC5	-1.91799	2.25162	0.00903268			Long-chain-fatty-acid--CoA ligase 5
TPP2	P29144	-1.91826	5.41777	0.000109589			Tripeptidyl-peptidase 2
SORBS1	Q9BX66	-1.91922	4.87333	0.000188679			Sorbin and SH3 domain-containing protein 1
EPS15	B1AUU8	-1.92541	1.73175	0.0250588			Epidermal growth factor receptor substrate 15
AIF1	Q5STX8	-1.92694	1.46209	0.0425543			Allograft inflammatory factor 1
ESRRB	E7EWD9	-1.92788	2.80394	0.00308742			Steroid hormone receptor ERR2
AGPAT3	Q9NRZ7	-1.92938	4.75316	0.000172414			1-acyl-sn-glycerol-3-phosphate acyltransferase gamma
SOD1	P00441	-1.93162	4.82336	0.000180723			Superoxide dismutase [Cu-Zn]
ADHFE1	Q8IWW8	-1.9333	2.49478	0.00548311			Hydroxyacid-oxoacid transhydrogenase, mitochondrial
GIMAP1-GIMAP5	A0A087WTJ2	-1.93362	2.85797	0.0028101			GIMAP1-GIMAP5 readthrough
RARRES2	Q99969	-1.94232	3.46813	0.00102639			Retinoic acid receptor responder protein 2
TM7SF2	O76062	-1.94528	1.39574	0.0489752			Delta(14)-sterol reductase
AAMDC	E9PNP3	-1.94951	2.05667	0.0132464			Mth938 domain-containing protein
POFUT1	Q9H488	-1.95782	7.45759	8.33333e-05			GDP-fucose protein O-fucosyltransferase 1
TXLNA	P40222	-1.96701	3.48365	0.000995582			Alpha-taxilin
ACOT2;ACOT1	A0A087X0W7	-1.9701	6.92236	5.26316e-05			Acyl-coenzyme A thioesterase 2, mitochondrial
ACADSB	P45954	-1.9704	6.40085	3.57143e-05			Short/branched chain specific acyl-CoA dehydrogenase, mitochondrial
CES2	O00748	-1.97114	4.29524	0.000296943			Cocaine esterase
ACADM	Q5T4U5	-1.97126	9.93299	0			Medium-chain specific acyl-CoA dehydrogenase, mitochondrial
UGT1A3	P35503	-1.97154	3.17007	0.00165217			UDP-glucuronosyltransferase 1-3
SUOX	P51687	-1.97911	4.58088	0.000204082			Sulfite oxidase, mitochondrial
ACAA1	P09110	-1.99163	6.43723	3.63636e-05			3-ketoacyl-CoA thiolase, peroxisomal
OIT3	Q8WWZ8	-2.00153	2.6271	0.00429441			Oncoprotein-induced transcript 3 protein
SUGCT	Q9HAC7	-2.00286	1.45347	0.0433215			Succinate--hydroxymethylglutarate CoA-transferase
MAZ	I3L411	-2.0061	2.10179	0.0121986			Myc-associated zinc finger protein
HSD17B8	Q92506	-2.00992	5.62727	0.000108108			Estradiol 17-beta-dehydrogenase 8
COMP	G3XAP6	-2.01175	1.41276	0.047282			Cartilage oligomeric matrix protein
RPRD1B	Q9NQG5	-2.0122	3.6128	0.000829953			Regulation of nuclear pre-mRNA domain-containing protein 1B
AGO1;AGO3;AGO4	Q9UL18	-2.01893	1.70909	0.0262329			Protein argonaute-1;Protein argonaute;Protein argonaute-3;Protein argonaute-4
EHBP1	Q8NDI1	-2.02012	1.93323	0.0168924			EH domain-binding protein 1
EHD3	Q9NZN3	-2.02156	4.9352	0.000175084			EH domain-containing protein 3
ECI2	A0A0C4DGA2	-2.02409	10.3749	0			Enoyl-CoA delta isomerase 2, mitochondrial
PPAT	Q06203	-2.04168	1.78562	0.0226535			Amidophosphoribosyltransferase
SLC30A1	Q9Y6M5	-2.04214	4.23967	0.000311579			Zinc transporter 1
BTD	P43251	-2.04259	2.29788	0.00820753			Biotinidase
NCAM1	A0A0D9SF98	-2.05019	2.71995	0.00359877			Neural cell adhesion molecule 1
RBKS	Q9H477	-2.05221	2.72698	0.00356468			Ribokinase
ITGA1	P56199	-2.05401	4.42632	0.000218009			Integrin alpha-1
NIPSNAP3A	Q9UFN0	-2.05465	2.9217	0.00253318			Protein NipSnap homolog 3A
MMAB	Q96EY8	-2.05647	4.35117	0.000280543			Cob(I)yrinic acid a,c-diamide adenosyltransferase, mitochondrial
ACY1;ABHD14A-ACY1	Q03154	-2.06316	5.30579	0.000101266			Aminoacylase-1
LPCAT3	Q6P1A2	-2.06337	3.15701	0.00168101			Lysophospholipid acyltransferase 5
PRPSAP1	Q14558	-2.06644	3.45579	0.0010379			Phosphoribosyl pyrophosphate synthase-associated protein 1
ARPC1A	Q92747	-2.08142	2.55377	0.00492105			Actin-related protein 2/3 complex subunit 1A
BPHL	Q86WA6	-2.08227	6.98118	5.6338e-05			Valacyclovir hydrolase
FOLR2	E7EU04	-2.09658	1.457	0.0430437			Folate receptor beta
FBP1	P09467	-2.09798	2.48989	0.00553005			Fructose-1,6-bisphosphatase 1
PSMB10	P40306	-2.0998	1.56106	0.0351392			Proteasome subunit beta type-10
FCGR3A;FCGR3B	A0A1W2PQB1	-2.10693	2.50694	0.00538349			Low affinity immunoglobulin gamma Fc region receptor III-A;Low affinity immunoglobulin gamma Fc region receptor III-B
AKR1A1	P14550	-2.10812	5.96269	5.36913e-05			Alcohol dehydrogenase [NADP(+)]
AKT1	P31749	-2.10812	4.74927	0.000171429			RAC-alpha serine/threonine-protein kinase
TBC1D24	H3BNU1	-2.10946	2.78975	0.00319577			TBC1 domain family member 24
C19orf66	Q9NUL5	-2.1105	6.13987	6.01504e-05			UPF0515 protein C19orf66
SLC9A3R2	Q15599	-2.11674	3.54539	0.000918429			Na(+)/H(+) exchange regulatory cofactor NHE-RF2
ENG	P17813	-2.12079	1.8493	0.02003			Endoglin
MYLK	Q15746	-2.12568	4.48262	0.000214112			Myosin light chain kinase, smooth muscle;Myosin light chain kinase, smooth muscle, deglutamylated form
BDH1	Q02338	-2.12666	5.04683	0.000130435			D-beta-hydroxybutyrate dehydrogenase, mitochondrial
QPRT	Q15274	-2.14069	2.76084	0.00335699			Nicotinate-nucleotide pyrophosphorylase [carboxylating]
A1CF	Q9NQ94	-2.14276	1.79086	0.0223831			APOBEC1 complementation factor
LZIC	Q8WZA0	-2.14819	1.76769	0.0234521			Protein LZIC
OGFR	A0A0A0MRN5	-2.15038	3.07241	0.00194189			Opioid growth factor receptor
ACADS	P16219	-2.15228	5.09558	0.000135849			Short-chain specific acyl-CoA dehydrogenase, mitochondrial
TXNRD2	A0A182DWF2	-2.15479	4.77308	0.000174927			Thioredoxin reductase 2, mitochondrial
CBR4	Q8N4T8	-2.15502	6.64643	4.30108e-05			Carbonyl reductase family member 4
MMP9	P14780	-2.17033	4.02573	0.000397004			Matrix metalloproteinase-9;67 kDa matrix metalloproteinase-9;82 kDa matrix metalloproteinase-9
SRSF10;FUSIP1	Q5JRI1	-2.17067	2.18828	0.0101787			Serine/arginine-rich splicing factor 10
AK4	P27144	-2.17325	1.62219	0.0312136			Adenylate kinase 4, mitochondrial
H1F0	P07305	-2.17381	3.91043	0.000488496			Histone H1.0;Histone H1.0, N-terminally processed
PPP6R2	O75170	-2.18065	2.82356	0.00296137			Serine/threonine-protein phosphatase 6 regulatory subunit 2
PFKL	P17858	-2.1844	4.10295	0.000372093			ATP-dependent 6-phosphofructokinase, liver type
MTTP	P55157	-2.18712	1.82588	0.0208721			Microsomal triglyceride transfer protein large subunit
FN3K	Q9H479	-2.19209	7.09196	6.15385e-05			Fructosamine-3-kinase
RPS4Y1	C9JEH7	-2.19253	2.03384	0.0138206			40S ribosomal protein S4, Y isoform 1
AKR1D1	P51857	-2.19351	3.93319	0.000457961			3-oxo-5-beta-steroid 4-dehydrogenase
D2HGDH	G5E9E8	-2.19427	2.03929	0.0136667			D-2-hydroxyglutarate dehydrogenase, mitochondrial
PHLDB2	E9PGF6	-2.19952	1.81621	0.0212557			Pleckstrin homology-like domain family B member 2
RBM42	K7EQ03	-2.21337	3.08803	0.00186308			RNA-binding protein 42
DEPTOR	Q8TB45	-2.21803	2.57082	0.00478476			DEP domain-containing mTOR-interacting protein
AIG1	Q5THU2	-2.22565	1.53862	0.0367178			Androgen-induced gene 1 protein
LPA	A0A087WWY0	-2.22943	1.88509	0.0186323			Apolipoprotein(a)
SLC25A42	Q86VD7	-2.23085	4.18046	0.000323232			Mitochondrial coenzyme A transporter SLC25A42
ACOT1	Q86TX2	-2.2362	2.72412	0.00358564			Acyl-coenzyme A thioesterase 1
TSPAN9	A0A3B3IST1	-2.23691	2.4619	0.0058221			Tetraspanin;Tetraspanin-9
UBA7	P41226	-2.24204	2.36387	0.00727965			Ubiquitin-like modifier-activating enzyme 7
CYP4F3	Q08477	-2.24855	4.00904	0.000402235			Docosahexaenoic acid omega-hydroxylase CYP4F3
CTNNB1	A0A2R8Y804	-2.25123	5.04	0.000129496			Catenin beta-1
MAT2A	P31153	-2.25177	3.97631	0.000442831			S-adenosylmethionine synthase isoform type-2
GALK1	P51570	-2.2533	5.17466	9.44882e-05			Galactokinase
PGM1	P36871	-2.25431	4.85499	0.000185759			Phosphoglucomutase-1
FBXO2	R4GNH2	-2.25449	1.5598	0.0352103			F-box only protein 2
TMBIM6	F8VQW0	-2.26431	4.65035	0.000203209			Bax inhibitor 1
CTNND1	C9JZR2	-2.26562	3.57118	0.000879389			Catenin delta-1
ARF6	P62330	-2.26869	7.39087	7.69231e-05			ADP-ribosylation factor 6
EHHADH	Q08426	-2.27159	7.10357	6.34921e-05			Peroxisomal bifunctional enzyme;Enoyl-CoA hydratase/3,2-trans-enoyl-CoA isomerase;3-hydroxyacyl-CoA dehydrogenase
DMD	A0A087WV90	-2.2733	1.7219	0.0256454			Dystrophin
PXMP2	Q9NR77	-2.2787	4.12866	0.000354331			Peroxisomal membrane protein 2
GRHPR	Q9UBQ7	-2.29342	7.98073	0.000108108			Glyoxylate reductase/hydroxypyruvate reductase
KDELC2	Q7Z4H8	-2.29772	1.44313	0.0443278			KDEL motif-containing protein 2
DGLUCY	H0YB62	-2.31565	2.66395	0.00402803			D-glutamate cyclase, mitochondrial
DEFA3;DEFA1	P59666	-2.31957	2.6196	0.00437037			Neutrophil defensin 3;HP 3-56;Neutrophil defensin 2;Neutrophil defensin 1;HP 1-56;Neutrophil defensin 2
AGL	P35573	-2.32215	2.55919	0.00489225			Glycogen debranching enzyme;4-alpha-glucanotransferase;Amylo-alpha-1,6-glucosidase
APOL3	O95236	-2.32534	4.86039	0.000186916			Apolipoprotein L3
DBI	P07108	-2.32915	4.99893	0.00013986			Acyl-CoA-binding protein
CENPV	A0A0M3HER2	-2.35567	1.53201	0.037074			Centromere protein V
ALDH2	P05091	-2.36205	8.61889	0.000173913			Aldehyde dehydrogenase, mitochondrial
PTMS	P20962	-2.36328	1.73316	0.0249962			Parathymosin
PCYT2	Q99447	-2.364	8.43434	0.000142857			Ethanolamine-phosphate cytidylyltransferase
FCGRT	P55899	-2.36943	3.29297	0.00138896			IgG receptor FcRn large subunit p51
ALDH5A1	P51649	-2.37668	5.29329	0.0001			Succinate-semialdehyde dehydrogenase, mitochondrial
ABAT	H3BRN4	-2.37863	5.50613	9.95025e-05			4-aminobutyrate aminotransferase, mitochondrial
NT5DC1	Q5TFE4	-2.3789	3.55189	0.000907716			5-nucleotidase domain-containing protein 1
CD81	E9PJK1	-2.39487	3.32257	0.00130411			Tetraspanin;CD81 antigen
SYNPO2	H0Y9Y3	-2.39749	1.96647	0.0158812			Synaptopodin-2
SCLY	A0A0A0MQU4	-2.39911	6.43934	3.7037e-05			Selenocysteine lyase
FBP2	O00757	-2.39949	2.36261	0.00728781			Fructose-1,6-bisphosphatase isozyme 2
SEPSECS	Q9HD40	-2.40865	3.85039	0.000560554			O-phosphoseryl-tRNA(Sec) selenium transferase
MVD	P53602	-2.41371	4.07356	0.000374046			Diphosphomevalonate decarboxylase
ADH1C	P00326	-2.41645	4.65967	0.000204852			Alcohol dehydrogenase 1C
SH2D4A	Q9H788	-2.41738	4.29884	0.00028884			SH2 domain-containing protein 4A
MTHFS;ST20-MTHFS	P49914	-2.42184	5.82037	4.7619e-05			5-formyltetrahydrofolate cyclo-ligase
PC	P11498	-2.42216	1.77659	0.0230584			Pyruvate carboxylase, mitochondrial
KANK2	Q63ZY3	-2.42223	1.82129	0.0210665			KN motif and ankyrin repeat domain-containing protein 2
SLC16A1	P53985	-2.42288	5.19068	9.48617e-05			Monocarboxylate transporter 1
ADI1	Q9BV57	-2.42308	5.69579	4.51977e-05			1,2-dihydroxy-3-keto-5-methylthiopentene dioxygenase
GLUD1	P00367	-2.42579	6.19473	6.25e-05			Glutamate dehydrogenase 1, mitochondrial
MT2A;MT1G;MT1M	P02795	-2.43006	2.26683	0.00877568			Metallothionein-2;Metallothionein-1G;Metallothionein-1M
LSS	P48449	-2.4301	2.55345	0.00491643			Lanosterol synthase
ITPR2	Q14571	-2.43498	4.59933	0.000197403			Inositol 1,4,5-trisphosphate receptor type 2
CDH1	A0A087WX17	-2.44397	2.91814	0.00252915			Cadherin-1;E-Cad/CTF1;E-Cad/CTF2;E-Cad/CTF3
PROC	E7END6	-2.44667	4.32489	0.000274945			Vitamin K-dependent protein C;Vitamin K-dependent protein C light chain;Vitamin K-dependent protein C heavy chain;Activation peptide
EPS8L2	A0A3B3ISQ4	-2.44729	2.74394	0.00346528			Epidermal growth factor receptor kinase substrate 8-like protein 2
GLDC	P23378	-2.4568	1.45109	0.0435762			Glycine dehydrogenase (decarboxylating), mitochondrial
FOLR2	F5H3Z4	-2.46414	1.87121	0.0191503			Folate receptor beta
GOLGA3	Q08378	-2.467	5.83137	4.84848e-05			Golgin subfamily A member 3
PDZK1;PDZK1P1	Q5T2W1	-2.46753	4.47338	0.000213592			Na(+)/H(+) exchange regulatory cofactor NHE-RF3;Putative PDZ domain-containing protein 1P
COMT	P21964	-2.46853	9.84173	0			Catechol O-methyltransferase
FAH	P16930	-2.47187	3.962	0.000454054			Fumarylacetoacetase
SLC27A2	O14975	-2.47654	4.97772	0.000151724			Very long-chain acyl-CoA synthetase
CYP4V2	Q6ZWL3	-2.49424	4.0813	0.000374761			Cytochrome P450 4V2
BAAT	Q14032	-2.50542	4.96704	0.000164384			Bile acid-CoA:amino acid N-acyltransferase
DDX58	O95786	-2.51758	1.40541	0.0479309			Probable ATP-dependent RNA helicase DDX58
PSMB9	A2ACR1	-2.5326	1.97904	0.0154676			Proteasome subunit beta type;Proteasome subunit beta type-9
HPGD	P15428	-2.53444	2.68015	0.00390342			15-hydroxyprostaglandin dehydrogenase [NAD(+)]
CYB5A	P00167	-2.5359	6.49878	3.84615e-05			Cytochrome b5
ANK3	A0A087WZ65	-2.53647	2.67686	0.00393568			Ankyrin-3
ARGLU1	Q9NWB6	-2.55319	2.03347	0.0138193			Arginine and glutamate-rich protein 1
OAS2	A0A087X0V5	-2.55557	1.93758	0.0167525			2-5-oligoadenylate synthase 2
PHKG2	J3KNN3	-2.5564	5.60157	0.000106952			Phosphorylase b kinase gamma catalytic chain, liver/testis isoform
BST1	H0Y984	-2.55644	1.51405	0.0384713			ADP-ribosyl cyclase/cyclic ADP-ribose hydrolase 2
ALDH1B1	P30837	-2.56909	4.68121	0.000184783			Aldehyde dehydrogenase X, mitochondrial
SELENBP1	Q13228	-2.57468	4.09577	0.000369231			Selenium-binding protein 1
RMDN2	Q96LZ7	-2.58127	5.32479	0.000102564			Regulator of microtubule dynamics protein 2
ANXA9	O76027	-2.58803	2.2785	0.00857001			Annexin A9
FCER1G	P30273	-2.5909	1.95452	0.0161925			High affinity immunoglobulin epsilon receptor subunit gamma
FDFT1	P37268	-2.59457	2.3278	0.00777589			Squalene synthase
PPL	K7EKI8	-2.60173	2.22507	0.00950482			Periplakin
ANPEP	P15144	-2.61396	1.51307	0.0385003			Aminopeptidase N
F9	P00740	-2.61866	4.26483	0.000301724			Coagulation factor IX;Coagulation factor IXa light chain;Coagulation factor IXa heavy chain
ACAD11	Q709F0	-2.61926	2.90484	0.00259086			Acyl-CoA dehydrogenase family member 11
CYP2C9	P11712	-2.62488	4.31136	0.00029011			Cytochrome P450 2C9
IFIT3	O14879	-2.62841	2.98222	0.00223353			Interferon-induced protein with tetratricopeptide repeats 3
SCP2	P22307	-2.6345	9.28489	0			Non-specific lipid-transfer protein
TRPV1;SHPK	A0A0B4J2A0	-2.64535	6.53304	4.08163e-05			Sedoheptulokinase
ANXA3	P12429	-2.66861	1.87326	0.0190669			Annexin A3;Annexin
GSTM3	P21266	-2.67322	1.68271	0.0275258			Glutathione S-transferase Mu 3
FDPS	P14324	-2.69173	3.44695	0.00104499			Farnesyl pyrophosphate synthase
CHDH	Q8NE62	-2.69387	2.40335	0.00665847			Choline dehydrogenase, mitochondrial
ALAD	P13716	-2.69867	7.07379	6.06061e-05			Delta-aminolevulinic acid dehydratase
NDRG2	Q9UN36	-2.69922	8.28245	0.000133333			Protein NDRG2
GNPNAT1	Q96EK6	-2.70729	4.58819	0.000195373			Glucosamine 6-phosphate N-acetyltransferase
TMEM261	Q96GE9	-2.70881	1.40956	0.0476251			Transmembrane protein 261
ADH1A	P07327	-2.71273	5.21565	9.67742e-05			Alcohol dehydrogenase 1A
PRKAA1	Q13131	-2.71296	4.65401	0.000203753			5-AMP-activated protein kinase catalytic subunit alpha-1
FDX1	P10109	-2.71461	6.94439	5.40541e-05			Adrenodoxin, mitochondrial
DFNA5	O60443	-2.71643	3.52269	0.000932735			Non-syndromic hearing impairment protein 5
SNTB1	Q13884	-2.71762	2.07418	0.0127819			Beta-1-syntrophin
ANXA6	P08133	-2.72354	3.57556	0.000874618			Annexin A6;Annexin
DMGDH	Q9UI17	-2.7339	6.08419	5.7971e-05			Dimethylglycine dehydrogenase, mitochondrial
DHRS4	Q9BTZ2	-2.73484	12.4508	0			Dehydrogenase/reductase SDR family member 4
ACSL1	B7Z3Z9	-2.73999	4.15777	0.000333996			Long-chain-fatty-acid--CoA ligase 1
MTHFD1	P11586	-2.74709	9.11592	0			C-1-tetrahydrofolate synthase, cytoplasmic;Methylenetetrahydrofolate dehydrogenase;Methenyltetrahydrofolate cyclohydrolase;Formyltetrahydrofolate synthetase;C-1-tetrahydrofolate synthase, cytoplasmic, N-terminally processed
CD163	Q86VB7	-2.76376	3.32642	0.00129492			Scavenger receptor cysteine-rich type 1 protein M130;Soluble CD163
AMACR	D6RB81	-2.76764	6.01939	5.6338e-05			Alpha-methylacyl-CoA racemase
RGN	Q15493	-2.7758	4.45978	0.000222222			Regucalcin
SULT1A4;SULT1A3	A0A0A6YYL2	-2.77807	1.90731	0.0177562			Sulfotransferase;Sulfotransferase 1A4;Sulfotransferase 1A3
2019-09-04	J3QRT6	-2.78055	2.29286	0.00831026			Septin-4
C16orf62	E7EWW0	-2.78727	3.28874	0.00141398			UPF0505 protein C16orf62
LARP4	Q71RC2	-2.79609	3.22502	0.00152957			La-related protein 4
GALT	P07902	-2.80087	6.06583	5.71429e-05			Galactose-1-phosphate uridylyltransferase
HACL1	Q9UJ83	-2.80592	4.91163	0.000183607			2-hydroxyacyl-CoA lyase 1
SLC13A5	Q86YT5	-2.81021	2.58678	0.00464802			Solute carrier family 13 member 5
SFXN5	Q8TD22	-2.81412	5.37167	0.000108108			Sideroflexin-5
LSR	S4R3V8	-2.82115	3.08431	0.0018878			Lipolysis-stimulated lipoprotein receptor
TNS2	Q63HR2	-2.82947	4.14187	0.000349206			Tensin-2
SEC14L4	Q9UDX3	-2.8376	3.48984	0.00099115			SEC14-like protein 4
PRKAG1	F8VYY9	-2.84061	4.37152	0.000255708			5-AMP-activated protein kinase subunit gamma-1
TRIOBP	Q9H2D6	-2.84926	4.02774	0.000397749			TRIO and F-actin-binding protein
GALM	Q96C23	-2.86435	3.34042	0.00126547			Aldose 1-epimerase
DDC	F8WER1	-2.86905	5.54487	0.000101523			Aromatic-L-amino-acid decarboxylase
IQGAP2	Q13576	-2.87618	5.21779	9.7166e-05			Ras GTPase-activating-like protein IQGAP2
DNAJC12	S4R368	-2.87714	4.23239	0.000327044			DnaJ homolog subfamily C member 12
ACOT4	Q8N9L9	-2.87729	4.09705	0.000370656			Acyl-coenzyme A thioesterase 4
UGT2B4	P06133	-2.87861	4.61714	0.000199475			UDP-glucuronosyltransferase 2B4
PBLD	P30039	-2.88855	6.32811	3.33333e-05			Phenazine biosynthesis-like domain-containing protein
CYP2C8	P10632	-2.9002	3.6666	0.000717949			Cytochrome P450 2C8
CTSG	P08311	-2.90348	2.96141	0.00233867			Cathepsin G
CYP51A1	A0A0C4DFL7	-2.9106	2.4304	0.00620444			Lanosterol 14-alpha demethylase
OAS3	Q9Y6K5	-2.91757	1.8609	0.0195254			2-5-oligoadenylate synthase 3
ELANE	P08246	-2.92055	3.1111	0.00184348			Neutrophil elastase
ANKS1A	A0A3B3ISP1	-2.92436	4.36606	0.000254545			Ankyrin repeat and SAM domain-containing protein 1A
FGGY	Q96C11	-2.92908	4.91749	0.000171617			FGGY carbohydrate kinase domain-containing protein
GNE	Q9Y223	-2.9331	6.09388	5.88235e-05			Bifunctional UDP-N-acetylglucosamine 2-epimerase/N-acetylmannosamine kinase;UDP-N-acetylglucosamine 2-epimerase (hydrolyzing);N-acetylmannosamine kinase
ABCB11	O95342	-2.94404	5.44418	9.43396e-05			Bile salt export pump
TCEA3	S4R3M9	-2.94529	5.07374	0.000133829			Transcription elongation factor A protein 3
ACAT2	Q9BWD1	-2.94728	7.27985	7.40741e-05			Acetyl-CoA acetyltransferase, cytosolic
AGMAT	Q9BSE5	-2.95838	7.2609	7.14286e-05			Agmatinase, mitochondrial
CBS	P0DN79	-2.9636	5.86687	5.09554e-05			Cystathionine beta-synthase
PLIN2	Q99541	-2.9761	4.78812	0.000176471			Perilipin-2
PRKAB2	O43741	-2.97676	2.82678	0.00293878			5-AMP-activated protein kinase subunit beta-2
ACY3	Q96HD9	-2.98021	6.07216	5.7554e-05			N-acyl-aromatic-L-amino acid amidohydrolase (carboxylate-forming)
ACSF2	Q96CM8	-2.9831	3.46404	0.00103075			Acyl-CoA synthetase family member 2, mitochondrial
PPP1R14A	Q96A00	-2.99535	1.70325	0.0265338			Protein phosphatase 1 regulatory subunit 14A
ALDOB	P05062	-3.00193	2.3502	0.00743348			Fructose-bisphosphate aldolase B
CYP7B1	O75881	-3.0121	2.42689	0.00625177			25-hydroxycholesterol 7-alpha-hydroxylase
GPHN	F5H039	-3.01831	5.51471	0.0001			Gephyrin;Molybdopterin adenylyltransferase;Molybdopterin molybdenumtransferase
FMO4	P31512	-3.03199	3.72631	0.00064918			Dimethylaniline monooxygenase [N-oxide-forming] 4
DCAF11	Q8TEB1	-3.03936	4.81963	0.00018018			DDB1- and CUL4-associated factor 11
HAO1	Q9UJM8	-3.04821	4.78412	0.000175953			Hydroxyacid oxidase 1
C14orf1	Q9UKR5	-3.04836	2.97306	0.00226928			Probable ergosterol biosynthetic protein 28
NEDD4	P46934	-3.07855	4.68026	0.000184282			E3 ubiquitin-protein ligase NEDD4
CELF1;CELF2	F5H4Y5	-3.08467	2.88099	0.00268729			CUGBP Elav-like family member 1;CUGBP Elav-like family member 2
CHCHD6	H0Y922	-3.08665	2.58856	0.00464479			MICOS complex subunit MIC25
CAPN5	E7EV01	-3.08861	3.99248	0.000450185			Calpain-5
HMOX1	P09601	-3.11587	5.40349	0.000109091			Heme oxygenase 1
GAS2	O43903	-3.11891	3.41866	0.00109659			Growth arrest-specific protein 2
CGN	Q9P2M7	-3.12294	3.63837	0.000766091			Cingulin
MT1F	P04733	-3.12818	3.78989	0.000604414			Metallothionein-1F
MYO1B	E9PDF6	-3.12857	5.75289	4.67836e-05			Unconventional myosin-Ib
CYP2C18	P33260	-3.12946	3.28044	0.00141901			Cytochrome P450 2C18
SHMT1	P34896	-3.12997	5.36239	0.000106195			Serine hydroxymethyltransferase, cytosolic
HAO2	Q9NYQ3	-3.13163	1.89748	0.0181331			Hydroxyacid oxidase 2
DHRS1	Q96LJ7	-3.13288	7.26173	7.27273e-05			Dehydrogenase/reductase SDR family member 1
EPHX1	P07099	-3.13946	5.10309	0.000136882			Epoxide hydrolase 1
LMO7	E9PMT2	-3.15219	3.76496	0.000616415			LIM domain only protein 7
SPATS2L	B8ZZZ7	-3.15344	4.34481	0.000278652			SPATS2-like protein
PDIA5	Q14554	-3.1674	5.22414	9.7561e-05			Protein disulfide-isomerase A5
HDAC6	A0A2R8YDE6	-3.16764	2.96345	0.00232302			Histone deacetylase 6
UGP2	Q16851	-3.16767	7.24021	7.01754e-05			UTP--glucose-1-phosphate uridylyltransferase
MRC1	P22897	-3.18696	3.20012	0.00159375			Macrophage mannose receptor 1
CWC15	Q9P013	-3.19041	3.00668	0.00214269			Spliceosome-associated protein CWC15 homolog
DHCR7	Q9UBM7	-3.19539	4.22106	0.000324324			7-dehydrocholesterol reductase
PSAT1	Q9Y617	-3.19736	4.83077	0.000182371			Phosphoserine aminotransferase
CAT	P04040	-3.20155	6.39874	3.53982e-05			Catalase
ALDH8A1	Q9H2A2	-3.21162	3.36168	0.00119834			Aldehyde dehydrogenase family 8 member A1
CAMP	J3KNB4	-3.22421	2.74076	0.00348041			Cathelicidin antimicrobial peptide;Antibacterial protein FALL-39;Antibacterial protein LL-37
LCN2	X6R8F3	-3.22835	2.34333	0.00751153			Neutrophil gelatinase-associated lipocalin
HSD17B6	O14756	-3.25169	4.74341	0.00017094			17-beta-hydroxysteroid dehydrogenase type 6
PALMD	Q9NP74	-3.28234	4.0946	0.0003762			Palmdelphin
ACSS2	Q9NR19	-3.29555	3.65952	0.000733652			Acetyl-coenzyme A synthetase, cytoplasmic
IFIT1	P09914	-3.30313	3.92058	0.000484848			Interferon-induced protein with tetratricopeptide repeats 1
HYI	H0YB18	-3.31987	2.57303	0.00477099			Hydroxypyruvate isomerase;Putative hydroxypyruvate isomerase
TAT	P17735	-3.33265	2.37027	0.00717708			Tyrosine aminotransferase
STEAP4	C9JS50	-3.3425	1.75852	0.0237513			Metalloreductase STEAP4
GCAT	O75600	-3.34371	4.80214	0.000178042			2-amino-3-ketobutyrate coenzyme A ligase, mitochondrial
GYS1	P13807	-3.36062	3.64384	0.000745656			Glycogen [starch] synthase, muscle
TMEM97	Q5BJF2	-3.36412	2.68092	0.00390323			Transmembrane protein 97
AZU1	P20160	-3.37326	3.6489	0.000740506			Azurocidin
UGT2A3	Q6UWM9	-3.37382	3.53387	0.000929535			UDP-glucuronosyltransferase 2A3
ACSL1	P33121	-3.37708	6.41455	3.6036e-05			Long-chain-fatty-acid--CoA ligase 1
PHYH	B1ALH6	-3.38832	5.87459	5.12821e-05			Phytanoyl-CoA dioxygenase, peroxisomal
CYP3A5	P20815	-3.40651	3.25252	0.00145551			Cytochrome P450 3A5
FHL1	Q5JXI8	-3.41025	2.21235	0.00971703			Four and a half LIM domains protein 1
EBP	Q15125	-3.42025	6.54035	4.12371e-05			3-beta-hydroxysteroid-Delta(8),Delta(7)-isomerase
PLA2G12B	Q9BX93	-3.42029	3.65138	0.000729002			Group XIIB secretory phospholipase A2-like protein
UAP1	Q16222	-3.43165	3.20395	0.00157702			UDP-N-acetylhexosamine pyrophosphorylase;UDP-N-acetylgalactosamine pyrophosphorylase;UDP-N-acetylglucosamine pyrophosphorylase
EPHX2	P34913	-3.44199	5.49123	9.80392e-05			Bifunctional epoxide hydrolase 2;Cytosolic epoxide hydrolase 2;Lipid-phosphate phosphatase
ADH4	A0A0D9SFB5	-3.44211	4.89902	0.000191693			Alcohol dehydrogenase 4
RFTN1	Q14699	-3.46107	2.68036	0.00390735			Raftlin
GSTA3	Q5JW85	-3.50326	1.8354	0.0205691			Glutathione S-transferase
MPO	P05164	-3.50566	3.76187	0.000615385			Myeloperoxidase;Myeloperoxidase;89 kDa myeloperoxidase;84 kDa myeloperoxidase;Myeloperoxidase light chain;Myeloperoxidase heavy chain
DPP4	P27487	-3.51618	3.28634	0.00141745			Dipeptidyl peptidase 4;Dipeptidyl peptidase 4 membrane form;Dipeptidyl peptidase 4 soluble form
DCXR	Q7Z4W1	-3.53112	6.77479	4.65116e-05			L-xylulose reductase
TANC1	Q9C0D5	-3.53823	3.35122	0.00122483			Protein TANC1
KHK	C9JDL1	-3.5517	4.55419	0.0002			Ketohexokinase
FABP1	P07148	-3.55684	4.70621	0.000165746			Fatty acid-binding protein, liver
NECAP2	H0Y970	-3.58818	1.95867	0.0161242			Adaptin ear-binding coat-associated protein 2
SLC22A1	O15245	-3.58842	4.49466	0.000214634			Solute carrier family 22 member 1
GCHFR	P30047	-3.60468	3.63934	0.000755906			GTP cyclohydrolase 1 feedback regulatory protein
HOGA1	Q86XE5	-3.60611	3.98374	0.000446886			4-hydroxy-2-oxoglutarate aldolase, mitochondrial
EEFSEC	C9J8T0	-3.61879	4.85873	0.000186335			Selenocysteine-specific elongation factor
OTC	P00480	-3.6326	4.90545	0.000180064			Ornithine carbamoyltransferase, mitochondrial
AGXT	P21549	-3.66701	4.23897	0.000310924			Serine--pyruvate aminotransferase
SLC2A2	C9J0E8	-3.69484	2.13671	0.0114352			Solute carrier family 2, facilitated glucose transporter member 2
PECR	Q9BY49	-3.70013	6.52721	4e-05			Peroxisomal trans-2-enoyl-CoA reductase
CMBL	Q96DG6	-3.70563	4.27373	0.000303688			Carboxymethylenebutenolidase homolog
ACADL	P28330	-3.71949	1.41344	0.0472447			Long-chain specific acyl-CoA dehydrogenase, mitochondrial
MGMT	P16455	-3.75063	4.90316	0.000179487			Methylated-DNA--protein-cysteine methyltransferase
ACACB	O00763	-3.7616	4.76272	0.000174419			Acetyl-CoA carboxylase 2;Biotin carboxylase
ALAD	B7ZBK6	-3.78872	3.58771	0.000846626			Porphobilinogen synthase
CYP4F2	P78329	-3.79146	5.48667	9.7561e-05			Phylloquinone omega-hydroxylase CYP4F2
XYLB	O75191	-3.79331	6.28562	3.25203e-05			Xylulose kinase
NMRK1	Q5W125	-3.7978	3.10509	0.00183704			Nicotinamide riboside kinase 1
BST2	Q10589	-3.80779	2.27993	0.0085539			Bone marrow stromal antigen 2
PHKB	I3L213	-3.81622	6.00964	5.51724e-05			Phosphorylase b kinase regulatory subunit
AMT	P48728	-3.82576	3.84617	0.000557659			Aminomethyltransferase, mitochondrial;Aminomethyltransferase
C2orf72	A6NCS6	-3.83653	4.18571	0.000325203			Uncharacterized protein C2orf72
UGT2B17	O75795	-3.86531	4.99385	0.000138889			UDP-glucuronosyltransferase 2B17
NFIA	B1AKN7	-3.87402	4.4006	0.000240185			Nuclear factor 1;Nuclear factor 1 A-type
SORBS2	H7BXR3	-3.87641	3.73777	0.000646865			Sorbin and SH3 domain-containing protein 2
GLYATL1	Q969I3	-3.89615	7.64032	8.88889e-05			Glycine N-acyltransferase-like protein 1
GBA3	A0A087WTY7	-3.90854	1.87058	0.0191675			Cytosolic beta-glucosidase
ANXA6	E5RK69	-3.90882	4.22829	0.000325			Annexin
TTPA	P49638	-3.91549	3.74066	0.000642384			Alpha-tocopherol transfer protein
GPD1	P21695	-3.95298	4.97254	0.000151203			Glycerol-3-phosphate dehydrogenase [NAD(+)], cytoplasmic
EFHD1	Q9BUP0	-3.99918	3.2763	0.00142056			EF-hand domain-containing protein D1
LTF	E7EQB2	-4.03572	2.99974	0.00215099			Lactotransferrin;Lactoferricin-H;Kaliocin-1;Lactoferroxin-A;Lactoferroxin-B;Lactoferroxin-C
APOM	Q5SRP5	-4.04248	4.5739	0.000203562			Apolipoprotein M
CYP2C19	P33261	-4.05924	2.08222	0.0125865			Cytochrome P450 2C19
MPDZ	B7ZB24	-4.06881	6.29783	3.27869e-05			Multiple PDZ domain protein
CYP2B6	P20813	-4.07681	2.53653	0.00509701			Cytochrome P450 2B6
PCK2	Q16822	-4.08354	10.9483	0			Phosphoenolpyruvate carboxykinase [GTP], mitochondrial
SORD	Q00796	-4.10338	6.38485	3.50877e-05			Sorbitol dehydrogenase
COBLL1	A0A0X1KG75	-4.14078	6.6282	4.25532e-05			Cordon-bleu protein-like 1
DAK;TKFC	Q3LXA3	-4.15289	8.21811	0.000129032			Bifunctional ATP-dependent dihydroxyacetone kinase/FAD-AMP lyase (cyclizing);ATP-dependent dihydroxyacetone kinase;FAD-AMP lyase (cyclizing)
PHYHD1	Q5SRE7	-4.16015	2.70053	0.00373604			Phytanoyl-CoA dioxygenase domain-containing protein 1
AOC3	Q16853	-4.16132	2.61352	0.00439261			Membrane primary amine oxidase
UGT2B10	P36537	-4.16654	4.88179	0.000189274			UDP-glucuronosyltransferase 2B10
TNXB	A0A3B3ISX9	-4.1741	1.63618	0.0303208			Tenascin-X
IL1R1	C9J3W8	-4.18219	4.89294	0.000189873			Interleukin-1 receptor type 1;Interleukin-1 receptor type 1, membrane form;Interleukin-1 receptor type 1, soluble form
FMO5	P49326	-4.18966	4.40629	0.000234742			Dimethylaniline monooxygenase [N-oxide-forming] 5
GGT5	P36269	-4.20592	2.7442	0.00346473			Gamma-glutamyltransferase 5;Gamma-glutamyltransferase 5 heavy chain;Gamma-glutamyltransferase 5 light chain
SLC38A3	Q99624	-4.22604	5.63793	6.52174e-05			Sodium-coupled neutral amino acid transporter 3
AGXT2	Q9BYV1	-4.23494	5.59467	0.000106383			Alanine--glyoxylate aminotransferase 2, mitochondrial
SAT2	I3L0W4	-4.27054	2.90702	0.00258482			Diamine acetyltransferase 2
SQLE	E7EVQ6	-4.27108	7.6197	8.69565e-05			Squalene monooxygenase
PALM3	A6NDB9	-4.27452	6.06107	5.67376e-05			Paralemmin-3
PKLR	F8W6W2	-4.27519	5.30211	0.00010084			Pyruvate kinase
CYP4F12	A0A0A0MR49	-4.27784	5.67663	4.44444e-05			Cytochrome P450 4F12
LIMS2	Q7Z4I7	-4.30132	4.13611	0.00035503			LIM and senescent cell antigen-like-containing domain protein 2
PRODH2	Q9UF12	-4.36391	4.92923	0.000173913			Probable proline dehydrogenase 2
MBL2	P11226	-4.37769	3.42412	0.00109456			Mannose-binding protein C
MSMO1	Q15800	-4.37983	3.85531	0.000548611			Methylsterol monooxygenase 1
GCKR	A0A0C4DFN2	-4.38102	8.29736	0.000137931			Glucokinase regulatory protein
PPBP	P02775	-4.41741	4.404	0.000234192			Platelet basic protein;Connective tissue-activating peptide III;TC-2;Connective tissue-activating peptide III(1-81);Beta-thromboglobulin;Neutrophil-activating peptide 2(74);Neutrophil-activating peptide 2(73);Neutrophil-activating peptide 2;TC-1;Neutrophil-activating peptide 2(1-66);Neutrophil-activating peptide 2(1-63)
AKR1C4	P17516	-4.4252	6.78221	4.70588e-05			Aldo-keto reductase family 1 member C4
PDLIM2	Q96JY6	-4.43228	3.67167	0.000712681			PDZ and LIM domain protein 2
PRTN3	U3KPS2	-4.4679	3.3185	0.001297			Myeloblastin
HMGCS1	Q01581	-4.46807	4.28202	0.000295652			Hydroxymethylglutaryl-CoA synthase, cytoplasmic
SULT1A2	P50226	-4.47253	3.69864	0.000688312			Sulfotransferase 1A2;Sulfotransferase
UGT2B15	P54855	-4.50948	4.25899	0.000300429			UDP-glucuronosyltransferase 2B15
GCK	C9JQD1	-4.52747	7.44543	8.16327e-05			Hexokinase;Glucokinase
ABCA6	Q8N139	-4.54272	5.12974	0.000123552			ATP-binding cassette sub-family A member 6
GLYCTK	Q8IVS8	-4.57797	3.71333	0.000660131			Glycerate kinase
ADH6	P28332	-4.57972	5.66008	4.3956e-05			Alcohol dehydrogenase 6
ECHDC2	Q86YB7	-4.58242	8.16898	0.000117647			Enoyl-CoA hydratase domain-containing protein 2, mitochondrial
SARDH	Q9UL12	-4.58327	5.46661	9.56938e-05			Sarcosine dehydrogenase, mitochondrial
SLCO2B1	A0A024R5I4	-4.59548	5.90259	5.19481e-05			Solute carrier organic anion transporter family member 2B1
PACSIN3	Q9UKS6	-4.64236	6.67461	4.49438e-05			Protein kinase C and casein kinase substrate in neurons protein 3
CA14	Q9ULX7	-4.6484	6.70059	4.54545e-05			Carbonic anhydrase 14
CES1	P23141	-4.6517	4.11613	0.000366472			Liver carboxylesterase 1
SULT1E1	P49888	-4.6772	3.59209	0.000849231			Estrogen sulfotransferase;Sulfotransferase
RBP5	P82980	-4.68514	3.98109	0.000446069			Retinol-binding protein 5
AGPAT2	O15120	-4.68875	14.5303	0			1-acyl-sn-glycerol-3-phosphate acyltransferase beta
PYGL	P06737	-4.81226	4.54041	0.00019802			Glycogen phosphorylase, liver form;Alpha-1,4 glucan phosphorylase
SPTBN2	O15020	-4.81411	6.14269	6.06061e-05			Spectrin beta chain, non-erythrocytic 2
PPP1R1A	Q13522	-4.83387	3.04777	0.00201673			Protein phosphatase 1 regulatory subunit 1A
ACOT12	Q8WYK0	-4.8902	8.09312	0.000111111			Acyl-coenzyme A thioesterase 12
TTC36	A6NLP5	-4.89603	2.96907	0.00229885			Tetratricopeptide repeat protein 36
ACSM2B	Q68CK6	-4.92026	5.23025	9.87654e-05			Acyl-coenzyme A synthetase ACSM2B, mitochondrial
NAT8	Q9UHE5	-4.92068	6.64943	4.3956e-05			N-acetyltransferase 8
NAGS	K7EK11	-4.93993	7.70563	9.09091e-05			N-acetylglutamate synthase, mitochondrial;N-acetylglutamate synthase long form;N-acetylglutamate synthase short form;N-acetylglutamate synthase conserved domain form
PHKB	Q93100	-4.95349	9.385	0			Phosphorylase b kinase regulatory subunit beta
VSNL1	P62760	-4.99035	7.80035	9.7561e-05			Visinin-like protein 1
GSTA1;GSTA5	P08263	-5.02828	1.86108	0.0195251			Glutathione S-transferase A1;Glutathione S-transferase A1, N-terminally processed;Glutathione S-transferase A5
PFKFB1	P16118	-5.04778	9.37033	0			6-phosphofructo-2-kinase/fructose-2,6-bisphosphatase 1;6-phosphofructo-2-kinase;Fructose-2,6-bisphosphatase
SLC37A4	U3KPU7	-5.11067	4.36724	0.000255125			Glucose-6-phosphate translocase
EVA1A	B8ZZF5	-5.11359	5.58732	0.000104167			Protein eva-1 homolog A
MACF1	H3BPE1	-5.12336	4.12861	0.000353635			Microtubule-actin cross-linking factor 1, isoforms 1/2/3/5
ASPDH	A6ND91	-5.178	2.0968	0.0123079			Putative L-aspartate dehydrogenase
FMO3	P31513	-5.18122	6.45093	3.77358e-05			Dimethylaniline monooxygenase [N-oxide-forming] 3
HAAO	P46952	-5.18385	4.18086	0.000323887			3-hydroxyanthranilate 3,4-dioxygenase
UGT2B7	P16662	-5.19248	5.25747	9.95851e-05			UDP-glucuronosyltransferase 2B7
ACSM3	Q53FZ2	-5.24963	4.60977	0.000197917			Acyl-coenzyme A synthetase ACSM3, mitochondrial
GNMT	Q14749	-5.26608	3.71208	0.000659054			Glycine N-methyltransferase
IDNK	Q5T6J7	-5.30941	4.55011	0.000199501			Probable gluconokinase
SLC19A3	A0A2R8YHG5	-5.32298	6.21253	6.29921e-05			Thiamine transporter 2
LGALS4	P56470	-5.32568	4.24345	0.000314894			Galectin-4;Galectin
ACOX2	Q99424	-5.33407	4.42743	0.000218527			Peroxisomal acyl-coenzyme A oxidase 2;Acyl-coenzyme A oxidase
MVK	F5H8H2	-5.33641	9.93924	0			Mevalonate kinase
PIPOX	Q9P0Z9	-5.35507	4.82665	0.000181269			Peroxisomal sarcosine oxidase
MT1H;MT1HL1	P80294	-5.36132	4.21048	0.000322314			Metallothionein-1H;Metallothionein 1H-like protein 1
XDH	P47989	-5.39105	4.72995	0.000168539			Xanthine dehydrogenase/oxidase;Xanthine dehydrogenase;Xanthine oxidase
ALDH1L1	O75891	-5.40087	4.16511	0.000327345			Cytosolic 10-formyltetrahydrofolate dehydrogenase
UGT1A9;UGT1A8;UGT1A7;UGT1A10	O60656	-5.42704	5.01214	0.000127208			UDP-glucuronosyltransferase 1-9;UDP-glucuronosyltransferase 1-8;UDP-glucuronosyltransferase 1-7;UDP-glucuronosyltransferase 1-10
ENO3	P13929	-5.43108	4.12468	0.000352941			Beta-enolase;Enolase
CLEC4M	Q9H2X3	-5.48823	5.21532	9.63855e-05			C-type lectin domain family 4 member M
UROC1	Q96N76	-5.49903	2.24808	0.00909061			Urocanate hydratase
FXYD1	K7EQG4	-5.509	5.29818	0.000100418			Phospholemman
BCO2	Q9BYV7	-5.52575	10.6851	0			Beta,beta-carotene 9,10-oxygenase
PHGDH	A0A286YF22	-5.52894	7.03757	5.88235e-05			D-3-phosphoglycerate dehydrogenase
CYP2D6;CYP2D7	Q6NWU0	-5.52954	4.24249	0.000314225			Cytochrome P450 2D6;Putative cytochrome P450 2D7
GLUL	P15104	-5.54319	3.1758	0.00164645			Glutamine synthetase
STEAP3	Q658P3	-5.54402	5.06182	0.000132841			Metalloreductase STEAP3
RDH16	O75452	-5.54793	5.32654	0.000103448			Retinol dehydrogenase 16
CDH2	P19022	-5.55682	8.45581	0.000153846			Cadherin-2
FUOM	A2VDF0	-5.61465	5.64081	6.55738e-05			Fucose mutarotase
RNASE2	P10153	-5.62872	4.2051	0.000320988			Non-secretory ribonuclease
DPYS	Q14117	-5.67103	4.64368	0.000202128			Dihydropyrimidinase
CLEC4G	Q6UXB4	-5.73904	8.2081	0.000125			C-type lectin domain family 4 member G
LIME1	V9GYI1	-5.7811	4.40347	0.0002331			Lck-interacting transmembrane adapter 1
SULT2A1	Q06520	-5.81011	7.03407	5.7971e-05			Bile salt sulfotransferase
HSD11B1	P28845	-5.81256	5.50196	9.90099e-05			Corticosteroid 11-beta-dehydrogenase isozyme 1
SLCO1B3	Q9NPD5	-5.84145	6.38222	3.47826e-05			Solute carrier organic anion transporter family member 1B3
GATM	P50440	-5.89258	5.36045	0.000105263			Glycine amidinotransferase, mitochondrial
PF4;PF4V1	P02776	-5.901	3.84641	0.000558621			Platelet factor 4;Platelet factor 4, short form;Platelet factor 4 variant;Platelet factor 4 variant(4-74);Platelet factor 4 variant(5-74);Platelet factor 4 variant(6-74)
GYS2	P54840	-5.95801	6.36086	3.38983e-05			Glycogen [starch] synthase, liver
AADAT	Q8N5Z0	-5.95997	8.20416	0.000121212			Kynurenine/alpha-aminoadipate aminotransferase, mitochondrial
CYP8B1	Q9UNU6	-6.12981	5.73342	4.62428e-05			7-alpha-hydroxycholest-4-en-3-one 12-alpha-hydroxylase
BHMT2	Q9H2M3	-6.26323	4.7314	0.000169014			S-methylmethionine--homocysteine S-methyltransferase BHMT2
ECHDC3	Q96DC8	-6.29759	3.65351	0.00073132			Enoyl-CoA hydratase domain-containing protein 3, mitochondrial
CYP4A11;CYP4A22	Q02928	-6.35953	5.69436	4.49438e-05			Cytochrome P450 4A11;Cytochrome P450 4A22
ACSM2A	Q08AH3	-6.37995	5.12653	0.000123077			Acyl-coenzyme A synthetase ACSM2A, mitochondrial
GSTA2;GSTA3	P09210	-6.4425	3.1655	0.00166327			Glutathione S-transferase A2;Glutathione S-transferase A3
SULT1A1	P50225	-6.44902	5.42246	0.000110092			Sulfotransferase 1A1;Sulfotransferase
ACSM5	Q6NUN0	-6.73748	9.04102	0			Acyl-coenzyme A synthetase ACSM5, mitochondrial
UPB1	Q9UBR1	-7.07428	4.72817	0.000168067			Beta-ureidopropionase
SEC14L2	O76054	-7.31155	5.94887	5.29801e-05			SEC14-like protein 2
FTCD	O95954	-7.32287	3.49342	0.000992614			Formimidoyltransferase-cyclodeaminase;Glutamate formimidoyltransferase;Formimidoyltetrahydrofolate cyclodeaminase
KHK	P50053	-7.33439	4.54945	0.000199005			Ketohexokinase
SLC27A5	Q9Y2P5	-7.36039	5.82121	4.79042e-05			Bile acyl-CoA synthetase
PKLR	P30613	-7.49909	4.38673	0.000248276			Pyruvate kinase PKLR
GLYAT	Q6IB77	-7.50638	5.02495	0.000128571			Glycine N-acyltransferase
CYP27A1	Q02318	-7.69076	9.50616	0			Sterol 26-hydroxylase, mitochondrial
CYP1A2	P05177	-7.70215	5.72931	4.57143e-05			Cytochrome P450 1A2
DAO	P14920	-8.05152	5.85944	5.03145e-05			D-amino-acid oxidase
SLC2A2	P11168	-8.1183	5.55805	0.000102564			Solute carrier family 2, facilitated glucose transporter member 2
CYP3A4	P08684	-8.17902	5.25157	9.91736e-05			Cytochrome P450 3A4
HSD17B13	Q7Z5P4	-8.2213	4.75587	0.000173913			17-beta-hydroxysteroid dehydrogenase 13
CYP2A6;CYP2A7	P11509	-8.3341	6.13713	5.92593e-05			Cytochrome P450 2A6;Cytochrome P450 2A7
BHMT	Q93088	-8.42473	4.34325	0.000277405			Betaine--homocysteine S-methyltransferase 1

## Sheet: Significant and 1.5x_2
Gene Name	Protein	Log2 Difference	p-value	Protein Name
MUC13	Q9H3R2	8.34344	3.77694e-08	Mucin-13
TESC	Q96BS2	7.57964	3.51027e-09	Calcineurin B homologous protein 3
VCAN	P13611	7.47701	8.07607e-08	Versican core protein
CPLX2	Q6PUV4	7.35332	1.40932e-06	Complexin-2
AGR2	O95994	6.71583	4.2503e-06	Anterior gradient protein 2 homolog
S100P	P25815	6.47854	1.9048e-07	Protein S100-P
CDHR2	Q9BYE9	6.42849	2.54577e-06	Cadherin-related family member 2
CRP	P02741	6.27642	2.33814e-05	C-reactive protein
OAT	P04181	6.25562	1.22871e-08	Ornithine aminotransferase, mitochondrial
TSPAN8	P19075	6.25529	1.71191e-06	Tetraspanin-8
PRODH	A0A087WWM6	6.1875	2.9572e-07	Proline dehydrogenase 1, mitochondrial
VSIG1	Q86XK7	5.95343	6.92182e-06	V-set and immunoglobulin domain-containing protein 1
MRPL43	H0Y6Y8	5.84748	2.25751e-05	39S ribosomal protein L43, mitochondrial
MRPL33	O75394	5.79675	5.11446e-11	39S ribosomal protein L33, mitochondrial
NT5C3A	X6RM59	5.49155	2.15958e-09	5-nucleotidase
AGA	P20933	5.4685	1.04282e-09	N(4)-(beta-N-acetylglucosaminyl)-L-asparaginase
GBA	P04062	5.39046	0.000151957	Glucosylceramidase
TIMP1	Q5H9A7	5.25604	0.000526878	Metalloproteinase inhibitor 1
GSPT2	Q8IYD1	5.18473	2.44337e-05	Eukaryotic peptide chain release factor GTP-binding subunit ERF3B
SDCBP2	Q9H190	5.13157	0.000257632	Syntenin-2
COX7C	P15954	5.11266	0.00286688	Cytochrome c oxidase subunit 7C, mitochondrial
INPP5D	Q92835	5.05465	0.019697	Phosphatidylinositol 3,4,5-trisphosphate 5-phosphatase 1
APOA4	P06727	5.00263	1.90327e-05	Apolipoprotein A-IV
PLP2	Q04941	4.99224	2.77294e-05	Proteolipid protein 2
HK2	P52789	4.96702	1.09782e-06	Hexokinase-2
ARG2	P78540	4.92447	5.72335e-05	Arginase-2, mitochondrial
ISG20	Q96AZ6	4.85087	1.81026e-05	Interferon-stimulated gene 20 kDa protein
PYCR2	Q96C36	4.77853	0.00010278	Pyrroline-5-carboxylate reductase 2
VWA1	J3QLP3	4.77281	6.87987e-09	von Willebrand factor A domain-containing protein 1
GCH1	P30793	4.77237	1.22843e-05	GTP cyclohydrolase 1
GLS	O94925	4.72844	6.57234e-05	Glutaminase kidney isoform, mitochondrial
GPT2	Q8TD30	4.6955	2.44197e-08	Alanine aminotransferase 2
SPINK1	P00995	4.65562	2.02871e-05	Pancreatic secretory trypsin inhibitor
TMEM106B	Q9NUM4	4.6337	3.5808e-07	Transmembrane protein 106B
GSKIP	Q9P0R6	4.61624	0.000490908	GSK3-beta interaction protein
UCHL1	P09936	4.57407	0.00165033	Ubiquitin carboxyl-terminal hydrolase isozyme L1
BCAT2	B3KSI3	4.49298	0.000507014	Branched-chain-amino-acid aminotransferase
GOLM1	Q8NBJ4	4.43785	0.000744972	Golgi membrane protein 1
C1QL1	O75973	4.35386	0.00801198	C1q-related factor
PYCR1	P32322	4.30112	0.00306253	Pyrroline-5-carboxylate reductase 1, mitochondrial
PPT2	G8JLL2	4.29505	4.46046e-05	Lysosomal thioesterase PPT2
THBS2	A0A3B3ITK0	4.28296	5.5209e-05	Thrombospondin-2
NOL3	H3BUP2	4.28261	8.98173e-06	Nucleolar protein 3
GLA	P06280	4.24539	0.00058545	Alpha-galactosidase A
SLC7A2	A0A1W2PR06	4.23513	6.65871e-05	Cationic amino acid transporter 2
PCSK1	P29120	4.23238	9.14682e-05	Neuroendocrine convertase 1
NTS	P30990	4.21474	0.00684652	Neurotensin/neuromedin N
TOMM7	B5MD00	4.12413	0.00382287	Mitochondrial import receptor subunit TOM7 homolog
MRPL21	Q7Z2W9	4.10667	6.40236e-06	39S ribosomal protein L21, mitochondrial
SLC35B2	Q8TB61	4.08512	7.27009e-05	Adenosine 3-phospho 5-phosphosulfate transporter 1
S100A7	P31151	4.08107	0.00605801	Protein S100-A7
CDH11	H3BUU9	4.07059	2.91817e-05	Cadherin-11
SDS	P20132	4.02595	0.000841124	L-serine dehydratase/L-threonine deaminase
IDUA	P35475	4.02567	6.40944e-05	Alpha-L-iduronidase
TM4SF4	P48230	4.00665	0.0103576	Transmembrane 4 L6 family member 4
F13A1	P00488	3.98911	6.92405e-05	Coagulation factor XIII A chain
GLTPD2	A6NH11	3.98733	0.00031757	Glycolipid transfer protein domain-containing protein 2
PAEP	H0Y4U4	3.98726	0.00658218	Glycodelin
HSPA4L	O95757	3.95402	3.60712e-06	Heat shock 70 kDa protein 4L
HKDC1	Q2TB90	3.94676	2.70234e-05	Putative hexokinase HKDC1
SLC12A7	A0A0G2JNW7	3.9462	0.000666024	Solute carrier family 12 member 7
LPCAT1	A0A0G2JQ62	3.92891	0.000107263	Lysophosphatidylcholine acyltransferase 1
RABAC1	M0QXH1	3.87418	0.0011791	Prenylated Rab acceptor protein 1
UPP1	Q16831	3.86039	8.40582e-06	Uridine phosphorylase 1
MRPS12	O15235	3.83954	3.83654e-05	28S ribosomal protein S12, mitochondrial
STUB1	Q9UNE7	3.81417	0.00475861	E3 ubiquitin-protein ligase CHIP
PLVAP	Q9BX97	3.81401	2.42382e-07	Plasmalemma vesicle-associated protein
COA1	C9J6J1	3.80241	0.00387543	Cytochrome c oxidase assembly factor 1 homolog
PPP1R3G	B7ZBB8	3.79143	0.00574923	Protein phosphatase 1 regulatory subunit 3G
PPAP2A	O14494	3.78171	0.00183671	Lipid phosphate phosphohydrolase 1
IGFBP1	C9JXF9	3.73437	0.00271163	Insulin-like growth factor-binding protein 1
CA12	B3KUB4	3.72617	0.000727696	Carbonic anhydrase 12
LMBRD1	A0A3B3IRS7	3.69682	0.0283485	Probable lysosomal cobalamin transporter
IGFBP3	A6XND1	3.69273	4.82403e-05	Insulin-like growth factor-binding protein 3
LYRM7	Q5U5X0	3.68772	0.000997976	Complex III assembly factor LYRM7
CD34	Q5JTA5	3.68621	0.00173301	Hematopoietic progenitor cell antigen CD34
RPL22L1	C9JYQ9	3.65578	0.0111928	60S ribosomal protein L22-like 1
NEU1	Q99519	3.65569	1.2286e-05	Sialidase-1
MCU	Q8NE86	3.63283	0.0014611	Calcium uniporter protein, mitochondrial
TMEM165	V9GY93	3.62992	0.000879083	Transmembrane protein 165
NT5C3A	B9A035	3.60387	8.00018e-05	7-methylguanosine phosphate-specific 5'-nucleotidase
SIL1	D6REA1	3.55759	5.52853e-05	Nucleotide exchange factor SIL1
IGHV3-74	A0A0B4J1X5	3.51842	0.000506279	Immunoglobulin heavy variable 3/OR16-13
MICU2	Q8IYU8	3.49516	6.38675e-06	Calcium uptake protein 2, mitochondrial
FST	P19883	3.49229	0.00883588	Follistatin
GPR89B	P0CG08	3.48683	3.72786e-05	Golgi pH regulator B
HN1	Q9UK76	3.46913	0.00702021	Hematological and neurological expressed 1 protein
GPD1L	Q8N335	3.45088	0.000194715	Glycerol-3-phosphate dehydrogenase 1-like protein
LBP	P18428	3.44437	0.000204108	Lipopolysaccharide-binding protein
CCSMST1	Q4G0I0	3.43303	7.56589e-05	Protein CCSMST1
GALNT7	Q86SF2	3.404	7.47877e-06	N-acetylgalactosaminyltransferase 7
GK2	Q14410	3.40386	8.79893e-08	Glycerol kinase 2
NQO1	B4DLR8	3.39944	0.0314884	NAD(P)H dehydrogenase [quinone] 1
ZPR1	O75312	3.36387	0.00145915	Zinc finger protein ZPR1
PSIP1	O75475	3.35418	0.000389753	PC4 and SFRS1-interacting protein
CDH13	P55290	3.35106	3.64964e-06	Cadherin-13
MRPL45	A0A087X2D5	3.35032	3.9453e-05	39S ribosomal protein L45, mitochondrial
SLC4A2	P04920	3.33004	0.000685962	Anion exchange protein 2
SIAE	Q9HAT2	3.31115	4.15595e-05	Sialate O-acetylesterase
GOLT1B	F5H6U7	3.30597	0.00333757	Vesicle transport protein GOT1B
EMC1	Q8N766	3.30119	0.000793104	ER membrane protein complex subunit 1
BLOC1S1	G8JLQ3	3.29935	0.000883629	Biogenesis of lysosome-related organelles complex 1 subunit 1
PLBD2	Q8NHP8	3.28715	1.48655e-05	Putative phospholipase B-like 2
SLC27A4	Q6P1M0	3.2611	0.00476991	Long-chain fatty acid transport protein 4
LAMC1	P11047	3.23831	0.000102612	Laminin subunit gamma-1
GK	P32189	3.22992	1.04911e-09	Glycerol kinase
ERMP1	Q7Z2K6	3.21393	0.00142158	Endoplasmic reticulum metallopeptidase 1
MRPS18C	Q9Y3D5	3.2116	0.00238166	28S ribosomal protein S18c, mitochondrial
EPDR1	Q9UM22	3.20718	0.00132047	Mammalian ependymin-related protein 1
ACSL4	O60488	3.1931	0.00126657	Long-chain-fatty-acid--CoA ligase 4
TMA16	D6RA57	3.18383	0.00231868	Translation machinery-associated protein 16
ADSSL1	Q8N142	3.17464	9.43452e-06	Adenylosuccinate synthetase isozyme 1
PLOD3	O60568	3.16253	2.18283e-06	Procollagen-lysine,2-oxoglutarate 5-dioxygenase 3
MRRF	Q96E11	3.13833	0.00236663	Ribosome-recycling factor, mitochondrial
LAMB1	G3XAI2	3.12264	0.000635097	Laminin subunit beta-1
SLC25A12	O75746	3.11564	0.000694017	Calcium-binding mitochondrial carrier protein Aralar1
MICU1	F6XEV2	3.11023	0.000953301	Calcium uptake protein 1, mitochondrial
HIGD2A	Q9BW72	3.10625	0.00738941	HIG1 domain family member 2A, mitochondrial
PCK1	P35558	3.10348	0.000247765	Phosphoenolpyruvate carboxykinase, cytosolic [GTP]
EMC4	S4R329	3.09737	0.0120426	ER membrane protein complex subunit 4
MUC5B	Q9HC84	3.0922	0.0223131	Mucin-5B
MRPL40	Q9NQ50	3.09208	0.00552637	39S ribosomal protein L40, mitochondrial
DYNLT3	A6NGJ0	3.07581	0.00723919	Dynein light chain Tctex-type 3
RALA	P11233	3.06159	0.0208348	Ras-related protein Ral-A
NOP16	Q9Y3C1	3.05476	0.00358022	Nucleolar protein 16
HMGA1	P17096	3.04148	0.0288038	High mobility group protein HMG-I/HMG-Y
RRM2B	H0YAV1	3.03864	2.89794e-05	Ribonucleoside-diphosphate reductase subunit M2 B
MRPL57	Q9BQC6	3.00943	0.0135866	Ribosomal protein 63, mitochondrial
CPD	O75976	3.00933	0.000793085	Carboxypeptidase D
SLAIN1	C9JP03	3.00551	0.0249224	SLAIN motif-containing protein 1
SNCG	O76070	3.00364	0.00043388	Gamma-synuclein
COA7	Q96BR5	2.98926	0.000880542	Cytochrome c oxidase assembly factor 7
SLC25A25	Q6KCM7	2.96078	6.13705e-05	Calcium-binding mitochondrial carrier protein SCaMC-2
FAM174A	Q8TBP5	2.96035	0.00366775	Membrane protein FAM174A
SMIM12	Q96EX1	2.95836	0.00633403	Small integral membrane protein 12
RAB4A	P20338	2.94822	0.00110103	Ras-related protein Rab-4A
MRPS30	Q9NP92	2.94509	6.01686e-05	28S ribosomal protein S30, mitochondrial
EMC3	Q9P0I2	2.93679	0.000987461	ER membrane protein complex subunit 3
EFEMP1	Q12805	2.92906	0.00523155	EGF-containing fibulin-like extracellular matrix protein 1
G6PC	P35575	2.92792	0.000928368	Glucose-6-phosphatase
GBP2	P32456	2.91373	6.72094e-05	Interferon-induced guanylate-binding protein 2
EMC8	O43402	2.89529	0.00100254	ER membrane protein complex subunit 8
COG4	A0A0A0MS45	2.89463	0.00171866	Conserved oligomeric Golgi complex subunit 4
MVP	Q14764	2.88892	0.00139149	Major vault protein
C8orf59	Q8N0T1	2.88136	0.00816789	Uncharacterized protein C8orf59
ARMC6	Q6NXE6	2.86637	0.0160616	Armadillo repeat-containing protein 6
LGALS3	P17931	2.85407	4.92323e-07	Galectin-3
PLA2G4A	P47712	2.85322	0.00159052	Cytosolic phospholipase A2
MTIF3	Q9H2K0	2.85271	0.000133632	Translation initiation factor IF-3, mitochondrial
CCRN4L	Q9UK39	2.8499	0.0224492	Nocturnin
CD58	H0YDI1	2.83341	0.00274644	Lymphocyte function-associated antigen 3
COL15A1	A0A087X0K0	2.82816	0.0086828	Collagen alpha-1(XV) chain
FAM3C	Q92520	2.82288	2.56714e-05	Protein FAM3C
QSOX2	Q6ZRP7	2.81793	6.32354e-05	Sulfhydryl oxidase 2
ARSA	A0A0C4DFZ2	2.81353	9.56599e-06	Arylsulfatase A
S100A6	R4GN98	2.79746	0.00536587	Protein S100
STX16	Q96NX8	2.78965	0.00410346	Syntaxin-16
RNASE1	G3V357	2.78166	0.0236734	Ribonuclease pancreatic
SLC39A11	J3QRN3	2.77929	0.0156376	Zinc transporter ZIP11
AQP1	K7N7A8	2.77231	0.000904524	Aquaporin-1
CCDC127	Q96BQ5	2.75802	8.99995e-05	Coiled-coil domain-containing protein 127
HARS2	A0A2R8Y6I1	2.75058	0.00644778	Probable histidine--tRNA ligase, mitochondrial
MRPL17	Q9NRX2	2.74789	1.64983e-05	39S ribosomal protein L17, mitochondrial
MRPS15	P82914	2.74754	2.5878e-05	28S ribosomal protein S15, mitochondrial
NPC1	O15118	2.74602	0.000563404	Niemann-Pick C1 protein
MAN1B1	H0YG20	2.74097	0.00364729	alpha-1,2-Mannosidase
ARIH1	H3BSK4	2.73409	0.0302037	E3 ubiquitin-protein ligase ARIH1
MRPS5	P82675	2.73009	0.000759329	28S ribosomal protein S5, mitochondrial
MRPS10	P82664	2.72346	0.00130179	28S ribosomal protein S10, mitochondrial
AGT	P01019	2.71582	0.000379997	Angiotensinogen
HSPH1	Q92598	2.70854	4.96535e-05	Heat shock protein 105 kDa
HYPK	Q9NX55	2.70168	0.003708	Huntingtin-interacting protein K
MRPL10	Q7Z7H8	2.69965	0.000668698	39S ribosomal protein L10, mitochondrial
ATP6V0A1	Q93050	2.68617	2.05178e-05	V-type proton ATPase 116 kDa subunit a isoform 1
USP7	Q93009	2.68164	0.0023607	Ubiquitin carboxyl-terminal hydrolase 7
TMUB2	K7EKW3	2.6795	0.0027429	Transmembrane and ubiquitin-like domain-containing protein 2
ALDH18A1	P54886	2.65971	0.0100406	Delta-1-pyrroline-5-carboxylate synthase
SELM	A0A087WWF1	2.65258	0.0337016	Selenoprotein M
FXYD2	P54710	2.63347	0.000337287	Sodium/potassium-transporting ATPase subunit gamma
MRPS35	P82673	2.63213	0.000135716	28S ribosomal protein S35, mitochondrial
COG2	B7Z2Y2	2.62933	0.0225886	Conserved oligomeric Golgi complex subunit 2
MRPS14	O60783	2.62527	0.00135372	28S ribosomal protein S14, mitochondrial
GM2A	P17900	2.62172	4.93083e-06	Ganglioside GM2 activator
TRMT1	K7EQQ8	2.60915	0.00305865	tRNA (guanine(26)-N(2))-dimethyltransferase
DPP7	Q9UHL4	2.60704	1.23883e-05	Dipeptidyl peptidase 2
FLAD1	Q8NFF5	2.60661	5.48517e-05	FAD synthase
LACE1	H0Y5F4	2.58393	0.0174514	Lactation elevated protein 1
SCAMP4	Q969E2	2.5822	0.0125058	Secretory carrier-associated membrane protein 4
KYNU	Q16719	2.58107	3.25904e-07	Kynureninase
VTI1A	Q96AJ9	2.57754	0.00126433	Vesicle transport through interaction with t-SNAREs homolog 1A
EPCAM	C9JKY3	2.55753	0.00129399	Epithelial cell adhesion molecule
SCAMP1	O15126	2.55375	0.000206705	Secretory carrier-associated membrane protein 1
FGA	P02671	2.54502	2.65809e-07	Fibrinogen alpha chain
TCF25	Q9BQ70	2.54168	0.023143	Transcription factor 25
BASP1	P80723	2.54016	1.43377e-08	Brain acid soluble protein 1
FGB	P02675	2.53645	6.10239e-06	Fibrinogen beta chain
NID2	A0A087WZP6	2.53488	0.0198066	Nidogen-2
MRPS6	P82932	2.53054	0.00169832	28S ribosomal protein S6, mitochondrial
NAGLU	P54802	2.52398	0.00126602	Alpha-N-acetylglucosaminidase
SNAPIN	O95295	2.51938	0.000343922	SNARE-associated protein Snapin
ANKS4B	Q8N8V4	2.50797	0.00538257	Ankyrin repeat and SAM domain-containing protein 4B
MMP24OS	A0A0U1RRL7	2.48493	0.0313026	Protein MMP24OS
MRPL24	Q96A35	2.47951	0.00213944	39S ribosomal protein L24, mitochondrial
DNAJC19	Q96DA6	2.47667	0.00256041	Mitochondrial import inner membrane translocase subunit TIM14
DAP3	P51398	2.46988	0.000104819	28S ribosomal protein S29, mitochondrial
G6PD	P11413	2.46746	6.21198e-05	Glucose-6-phosphate 1-dehydrogenase
SCAMP3	O14828	2.45921	1.56063e-07	Secretory carrier-associated membrane protein 3
PCOLCE	Q15113	2.45409	0.0147163	Procollagen C-endopeptidase enhancer 1
MRPL37	S4R369	2.43882	9.57988e-07	39S ribosomal protein L37, mitochondrial
GGT1	P19440	2.43595	4.79711e-05	Gamma-glutamyltranspeptidase 1
MRPL14	Q6P1L8	2.43581	0.000476475	39S ribosomal protein L14, mitochondrial
C8G	P07360	2.43559	1.43298e-05	Complement component C8 gamma chain
HEXA	H3BS10	2.43355	1.0371e-06	Beta-hexosaminidase
FGG	P02679	2.42419	1.20102e-07	Fibrinogen gamma chain
GADD45GIP1	Q8TAE8	2.41957	0.0149314	Growth arrest and DNA damage-inducible proteins-interacting protein 1
B3GAT3	G3V150	2.41242	0.00117847	Galactosylgalactosylxylosylprotein 3-beta-glucuronosyltransferase 3
SPPL2A	H0YNA7	2.41197	0.0353183	Signal peptide peptidase-like 2A
ATP6V0D1	F5GYQ1	2.41191	1.07488e-07	V-type proton ATPase subunit d 1
CTHRC1	Q96CG8	2.40859	0.0246417	Collagen triple helix repeat-containing protein 1
SERPINA1	P01009	2.40102	6.7961e-10	Alpha-1-antitrypsin
EPPK1	A0A075B730	2.39723	0.0169961	Epiplakin
MRPL28	Q13084	2.39303	0.00324369	39S ribosomal protein L28, mitochondrial
COPG2	Q9UBF2	2.39299	0.0081042	Coatomer subunit gamma-2
AGRN	O00468	2.39267	4.50163e-06	Agrin
NID1	P14543	2.38902	0.00800332	Nidogen-1
SLC25A15	Q9Y619	2.38782	0.00010731	Mitochondrial ornithine transporter 1
SMPDL3A	Q92484	2.38739	4.82659e-05	Acid sphingomyelinase-like phosphodiesterase 3a
MRPL53	Q96EL3	2.38633	0.00125369	39S ribosomal protein L53, mitochondrial
SERPINA6	P08185	2.38426	0.00612449	Corticosteroid-binding globulin
WBP2	K7EIJ0	2.37405	1.54326e-07	WW domain-binding protein 2
RPL10	F8W7C6	2.3717	0.0111519	60S ribosomal protein L10
MRPL1	Q9BYD6	2.36834	0.0305302	39S ribosomal protein L1, mitochondrial
CTH	P32929	2.3598	4.58659e-07	Cystathionine gamma-lyase
SLC30A7	Q8NEW0	2.35919	0.00122023	Zinc transporter 7
PLEKHA7	A0A1B0GTN9	2.35822	0.000292361	Pleckstrin homology domain-containing family A member 7
MRPL4	K7ES61	2.35787	1.40682e-05	39S ribosomal protein L4, mitochondrial
CLU	P10909	2.34247	0.000162379	Clusterin
GOLPH3	Q9H4A6	2.34018	0.00139053	Golgi phosphoprotein 3
ERGIC1	Q969X5	2.33915	1.31435e-07	Endoplasmic reticulum-Golgi intermediate compartment protein 1
IGKV3D-20	A0A0C4DH25	2.33504	0.0359327	Immunoglobulin kappa variable 3D-20
IFI30	P13284	2.32299	0.00106351	Gamma-interferon-inducible lysosomal thiol reductase
AGPAT9	Q53EU6	2.32066	0.000538121	Glycerol-3-phosphate acyltransferase 3
ALG1	Q9BT22	2.3133	0.0410535	Chitobiosyldiphosphodolichol beta-mannosyltransferase
GC	D6RF35	2.31165	8.88567e-06	Vitamin D-binding protein
MARS2	Q96GW9	2.30803	0.00200576	Methionine--tRNA ligase, mitochondrial
TOM1L2	F5H3S6	2.30633	0.0387739	TOM1-like protein 2
VWF	P04275	2.30516	0.0240885	von Willebrand factor
MRPL13	Q9BYD1	2.29891	2.18338e-05	39S ribosomal protein L13, mitochondrial
PODXL	O00592	2.28919	2.14709e-07	Podocalyxin
FDX1L	Q6P4F2	2.28901	0.00154714	Adrenodoxin-like protein, mitochondrial
GMDS	O60547	2.28443	2.38106e-06	GDP-mannose 4,6 dehydratase
COG7	P83436	2.27782	0.0307574	Conserved oligomeric Golgi complex subunit 7
PDK3	Q15120	2.27536	0.0129259	[Pyruvate dehydrogenase (acetyl-transferring)] kinase isozyme 3, mitochondrial
PTCD3	Q96EY7	2.27133	1.37265e-05	Pentatricopeptide repeat domain-containing protein 3, mitochondrial
MRPS24	Q96EL2	2.26446	2.98174e-06	28S ribosomal protein S24, mitochondrial
ARFIP1	P53367	2.26437	6.7585e-05	Arfaptin-1
UGT2B11	O75310	2.26396	0.00224207	UDP-glucuronosyltransferase 2B11
AKR1B10	O60218	2.26276	0.000786756	Aldo-keto reductase family 1 member B10
VPS53	F6VX93	2.26209	0.0278946	Vacuolar protein sorting-associated protein 53 homolog
LDHB	P07195	2.25766	0.000251733	L-lactate dehydrogenase B chain
SERPINB8	P50452	2.24877	0.000897573	Serpin B8
NDUFAF2	Q8N183	2.24493	8.08407e-06	Mimitin, mitochondrial
SURF6	O75683	2.2438	0.0339172	Surfeit locus protein 6
WFS1	O76024	2.2385	0.000100069	Wolframin
CTBS	Q01459	2.22745	1.47768e-06	Di-N-acetylchitobiase
MRPS11	P82912	2.22291	0.00511835	28S ribosomal protein S11, mitochondrial
ATP2B4	P23634	2.22231	0.000120698	Plasma membrane calcium-transporting ATPase 4
MRPL20	Q9BYC9	2.21183	0.00163471	39S ribosomal protein L20, mitochondrial
FUCA2	Q9BTY2	2.20506	0.000131368	Plasma alpha-L-fucosidase
FNBP1	B7ZL14	2.20482	0.0162211	Formin-binding protein 1
MRPL39	C9JG87	2.1995	0.000857196	39S ribosomal protein L39, mitochondrial
CPB2	A0A087WSY5	2.19422	0.00286834	Carboxypeptidase B2
ADIPOQ	Q15848	2.19215	0.00372255	Adiponectin
PECAM1	P16284	2.19032	0.00442966	Platelet endothelial cell adhesion molecule
UBL4A	P11441	2.18379	0.021706	Ubiquitin-like protein 4A
MRPL41	Q8IXM3	2.18162	0.0003298	39S ribosomal protein L41, mitochondrial
MYOF	Q9NZM1	2.18104	0.0175999	Myoferlin
TM9SF4	A0A0C4DFM1	2.18036	1.39794e-06	Transmembrane 9 superfamily member 4
CPM	P14384	2.17192	3.72186e-06	Carboxypeptidase M
ISCU	Q9H1K1	2.17117	4.3401e-06	Iron-sulfur cluster assembly enzyme ISCU, mitochondrial
ITIH3	A0A087WW43	2.17099	0.000479921	Inter-alpha-trypsin inhibitor heavy chain H3
MRPL50	Q8N5N7	2.17054	0.00810401	39S ribosomal protein L50, mitochondrial
GNS	H7C3P4	2.13799	2.00812e-05	N-acetylglucosamine-6-sulfatase
XRCC4	Q13426	2.12807	0.00219619	DNA repair protein XRCC4
PDE3A	Q14432	2.12757	0.00891497	cGMP-inhibited 3,5-cyclic phosphodiesterase A
ANXA13	P27216	2.11779	0.00424952	Annexin A13
NDUFAF7	C9J236	2.11146	0.00293393	NADH dehydrogenase [ubiquinone] complex I, assembly factor 7
MRPL47	Q9HD33	2.11114	0.00654034	39S ribosomal protein L47, mitochondrial
DAGLB	E7ET49	2.10605	0.000165852	Sn1-specific diacylglycerol lipase beta
NRD1	B1AKJ5	2.10535	5.7605e-07	Nardilysin
VMP1	Q96GC9	2.10364	9.12305e-05	Vacuole membrane protein 1
GALNT2	Q10471	2.10086	1.17392e-06	Polypeptide N-acetylgalactosaminyltransferase 2
BAG3	O95817	2.09791	0.007491	BAG family molecular chaperone regulator 3
PITRM1	Q5JRX3	2.09603	0.00742745	Presequence protease, mitochondrial
QRSL1	Q9H0R6	2.09472	0.026955	Glutamyl-tRNA(Gln) amidotransferase subunit A, mitochondrial
MRPS28	Q9Y2Q9	2.09426	0.0172584	28S ribosomal protein S28, mitochondrial
SPRYD7	Q5W111	2.09416	9.62565e-05	SPRY domain-containing protein 7
ARFIP2	A0A087X1E4	2.09129	0.000899021	Arfaptin-2
ABCB10	Q9NRK6	2.08781	0.00263233	ATP-binding cassette sub-family B member 10, mitochondrial
GLG1	Q92896	2.08209	2.56921e-06	Golgi apparatus protein 1
MRPS2	Q9Y399	2.07705	0.000651058	28S ribosomal protein S2, mitochondrial
SRM	P19623	2.07523	0.00268312	Spermidine synthase
ENDOD1	O94919	2.07508	0.00172679	Endonuclease domain-containing 1 protein
NAT2	E7EWF9	2.07465	0.00783394	Arylamine N-acetyltransferase 2
CTSA	X6R5C5	2.06285	3.06239e-07	Carboxypeptidase
COL4A2	P08572	2.06116	0.00323378	Collagen alpha-2(IV) chain
VARS	P26640	2.06096	7.73357e-06	Valine--tRNA ligase
MRPS16	Q9Y3D3	2.05699	0.00588017	28S ribosomal protein S16, mitochondrial
AS3MT	Q9HBK9	2.04999	0.00490976	Arsenite methyltransferase
GBF1	Q92538	2.04233	0.000302643	Golgi-specific brefeldin A-resistance guanine nucleotide exchange factor 1
MRPS33	C9JBY7	2.03006	1.41101e-05	28S ribosomal protein S33, mitochondrial
LETM1	O95202	2.029	4.47064e-05	LETM1 and EF-hand domain-containing protein 1, mitochondrial
RNPEPL1	Q9HAU8	2.02574	0.000411728	Arginyl aminopeptidase-like 1
TRIP12	Q14669	2.0146	0.0032942	E3 ubiquitin-protein ligase TRIP12
HEXB	P07686	2.01076	2.02712e-05	Beta-hexosaminidase subunit beta
DHRS7B	A0A0C4DGQ8	2.00082	7.09758e-06	Dehydrogenase/reductase SDR family member 7B
NDUFAF3	Q9BU61	1.99901	0.00036327	NADH dehydrogenase [ubiquinone] 1 alpha subcomplex assembly factor 3
IGHG4	A0A286YFJ8	1.99741	0.0144125	Ig gamma-4 chain C region
MRPL19	P49406	1.99036	0.00314492	39S ribosomal protein L19, mitochondrial
TMEM245	Q9H330	1.98876	0.00146423	Transmembrane protein 245
PPA1	Q15181	1.98597	9.40178e-08	Inorganic pyrophosphatase
ITIH2	Q5T985	1.98564	0.000659812	Inter-alpha-trypsin inhibitor heavy chain H2
RNMTL1	Q9HC36	1.98164	0.0152311	rRNA methyltransferase 3, mitochondrial
JTB	O76095	1.97932	0.000386047	Protein JTB
MRPL44	Q9H9J2	1.97834	0.00153007	39S ribosomal protein L44, mitochondrial
TMEM2	Q9UHN6	1.9717	0.00726809	Transmembrane protein 2
MRPL22	E7ESL0	1.96834	0.00217215	39S ribosomal protein L22, mitochondrial
NDUFAF5	B3KR61	1.96497	0.0124672	NADH dehydrogenase [ubiquinone] 1 alpha subcomplex assembly factor 5
NUP205	Q92621	1.96327	0.000354756	Nuclear pore complex protein Nup205
TRMT10C	Q7L0Y3	1.95894	0.00655949	Mitochondrial ribonuclease P protein 1
ETF1	P62495	1.95866	4.48023e-06	Eukaryotic peptide chain release factor subunit 1
PFKP	Q01813	1.95481	0.00180992	ATP-dependent 6-phosphofructokinase, platelet type
GALNS	P34059	1.95373	0.000218605	N-acetylgalactosamine-6-sulfatase
VPS33A	H3BMM5	1.95261	0.0240785	Vacuolar protein sorting-associated protein 33A
C2	P06681	1.95234	2.01447e-06	Complement C2
CTSC	P53634	1.9522	2.43843e-05	Dipeptidyl peptidase 1
CDIPT	B3KY94	1.9517	0.0402244	CDP-diacylglycerol--inositol 3-phosphatidyltransferase
MMGT1	Q8N4V1	1.94827	0.0195943	Membrane magnesium transporter 1
GPD2	P43304	1.94313	0.001191	Glycerol-3-phosphate dehydrogenase, mitochondrial
CYCS	C9JFR7	1.93918	7.28299e-07	Cytochrome c
CUX1	Q13948	1.93266	0.0262331	Protein CASP
MRPS18A	Q5QPA5	1.92838	0.0023076	28S ribosomal protein S18a, mitochondrial
SLC22A18	E9PRM7	1.92593	0.0081212	Solute carrier family 22 member 18
HSDL1	Q3SXM5	1.92465	0.000380531	Inactive hydroxysteroid dehydrogenase-like protein 1
FAU	E9PR30	1.92116	0.00223522	40S ribosomal protein S30
A2M	P01023	1.91785	8.74158e-05	Alpha-2-macroglobulin
UQCC1	B1AKV2	1.91571	0.0268306	Ubiquinol-cytochrome-c reductase complex assembly factor 1
NUDT12	Q9BQG2	1.90719	0.00798381	Peroxisomal NADH pyrophosphatase NUDT12
TBC1D9B	Q66K14	1.89897	0.0101768	TBC1 domain family member 9B
MRPS31	Q92665	1.89832	0.000599846	28S ribosomal protein S31, mitochondrial
HSD17B2	P37059	1.88953	0.000146795	Estradiol 17-beta-dehydrogenase 2
GLUD2	P49448	1.88744	0.0208732	Glutamate dehydrogenase 2, mitochondrial
WDR44	Q5JSH3	1.88653	0.00115436	WD repeat-containing protein 44
MRPL38	Q96DV4	1.88545	0.0150886	39S ribosomal protein L38, mitochondrial
FNDC3A	Q9Y2H6	1.88278	0.00757216	Fibronectin type-III domain-containing protein 3A
MRPS22	G5E9W7	1.86957	0.000497622	28S ribosomal protein S22, mitochondrial
NDUFAF6	A0A075B6P0	1.86724	0.040319	NADH dehydrogenase (ubiquinone) complex I, assembly factor 6
MRPL16	Q9NX20	1.84926	0.00755823	39S ribosomal protein L16, mitochondrial
VPS51	Q9UID3	1.84874	0.00585949	Vacuolar protein sorting-associated protein 51 homolog
AKAP12	Q02952	1.84688	0.000209706	A-kinase anchor protein 12
NDUFAF4	Q9P032	1.84241	0.0312514	NADH dehydrogenase [ubiquinone] 1 alpha subcomplex assembly factor 4
PSME3	P61289	1.8357	2.35912e-05	Proteasome activator complex subunit 3
NAA15	A0A0B4J1W3	1.82665	2.60441e-05	N-alpha-acetyltransferase 15, NatA auxiliary subunit
EMC7	Q9NPA0	1.82664	6.61607e-05	ER membrane protein complex subunit 7
KIAA0196	Q12768	1.8211	0.034857	WASH complex subunit strumpellin
ATP6V1D	G3V2S6	1.81917	0.0011998	V-type proton ATPase subunit D
TMX2	Q9Y320	1.8179	0.000106038	Thioredoxin-related transmembrane protein 2
AGK	Q53H12	1.81628	1.59357e-07	Acylglycerol kinase, mitochondrial
EMC2	Q15006	1.80876	1.5152e-07	ER membrane protein complex subunit 2
TPD52	P55327	1.8078	0.0171065	Tumor protein D52
BLVRA	P53004	1.80475	0.000400701	Biliverdin reductase A
COL4A1	A0A3B3ISV3	1.7957	2.7269e-05	Collagen alpha-1(IV) chain
ANKRD22	Q5VYY1	1.79484	0.0309343	Ankyrin repeat domain-containing protein 22
VTN	P04004	1.78461	0.000148638	Vitronectin
ERGIC2	A0A087WU02	1.78383	0.00238842	Endoplasmic reticulum-Golgi intermediate compartment protein 2
BOLA2	Q9H3K6	1.78182	3.95658e-05	BolA-like protein 2
MRPL15	E5RIZ4	1.77674	0.000398052	39S ribosomal protein L15, mitochondrial
MRPS27	Q92552	1.77473	0.00305288	28S ribosomal protein S27, mitochondrial
DHODH	Q02127	1.76602	0.00449573	Dihydroorotate dehydrogenase (quinone), mitochondrial
MRPS18B	Q9Y676	1.76453	1.94599e-05	28S ribosomal protein S18b, mitochondrial
SLC25A40	Q8TBP6	1.7616	0.000122228	Solute carrier family 25 member 40
GLRX	P35754	1.756	4.53963e-05	Glutaredoxin-1
LEMD2	Q8NC56	1.75588	0.000711312	LEM domain-containing protein 2
ARHGEF16	Q5VV41	1.75275	0.0165459	Rho guanine nucleotide exchange factor 16
STX7	O15400	1.75243	3.9554e-05	Syntaxin-7
C9orf89	Q96LW7	1.7488	0.00816056	Bcl10-interacting CARD protein
AZGP1	P25311	1.74607	0.000875246	Zinc-alpha-2-glycoprotein
TOMM40	O96008	1.73913	0.00200956	Mitochondrial import receptor subunit TOM40 homolog
HGD	Q93099	1.73861	0.00027472	Homogentisate 1,2-dioxygenase
MRPL3	H0Y9G6	1.73291	0.000181819	39S ribosomal protein L3, mitochondrial
TPD52L1	E9PNK6	1.73088	0.0171297	Tumor protein D53
HSPA9	P38646	1.72874	0.000497657	Stress-70 protein, mitochondrial
ACBD3	Q9H3P7	1.72806	0.00569482	Golgi resident protein GCP60
CTPS1	A0A3B3IRI2	1.72742	6.73659e-05	CTP synthase 1
HCCS	P53701	1.7261	8.83304e-05	Cytochrome c-type heme lyase
GBAS	O75323	1.7196	0.000311573	Protein NipSnap homolog 2
GOLGA5	Q8TBA6	1.71402	0.0319919	Golgin subfamily A member 5
GOLGA1	Q92805	1.71186	0.0296333	Golgin subfamily A member 1
APCS	P02743	1.71073	0.000176112	Serum amyloid P-component
RAP1GDS1	P52306	1.70926	0.00540393	Rap1 GTPase-GDP dissociation stimulator 1
HSPG2	P98160	1.70897	0.00155661	Basement membrane-specific heparan sulfate proteoglycan core protein
THEM4	Q5T1C6	1.70562	0.0155128	Acyl-coenzyme A thioesterase THEM4
CENPC	H0Y8J2	1.69496	0.00214907	Centromere protein C
PDF	Q9HBH1	1.68983	0.0138089	Peptide deformylase, mitochondrial
FARSA	Q9Y285	1.68907	5.42413e-05	Phenylalanine--tRNA ligase alpha subunit
GARS	P41250	1.67609	1.4697e-05	Glycine--tRNA ligase
SH3GLB1	A0A087WW40	1.67308	3.76574e-05	Endophilin-B1
ALDOA	P04075	1.66916	5.03454e-08	Fructose-bisphosphate aldolase A
APIP	Q96GX9	1.66581	0.000661317	Methylthioribulose-1-phosphate dehydratase
PON2	A0A0J9YXF2	1.66567	0.000520991	Serum paraoxonase/arylesterase 2
TM9SF3	Q9HD45	1.65376	0.000248662	Transmembrane 9 superfamily member 3
ANXA1	P04083	1.65217	0.00596074	Annexin A1
NHLRC3	Q5JS37	1.65082	0.030311	NHL repeat-containing protein 3
OXA1L	S4R3Q9	1.64476	0.000104802	Mitochondrial inner membrane protein OXA1L
EDC4	Q6P2E9	1.64231	0.0322092	Enhancer of mRNA-decapping protein 4
GGH	Q92820	1.64109	0.000376192	Gamma-glutamyl hydrolase
NARS	O43776	1.64085	4.24414e-07	Asparagine--tRNA ligase, cytoplasmic
SYPL1	C9JYN0	1.63774	1.21414e-05	Synaptophysin-like protein 1
NUCB2	A0A087WSV8	1.63204	1.33226e-06	Nucleobindin-2
AMBP	P02760	1.62498	0.0021858	Protein AMBP
MRPS9	P82933	1.62003	0.0141605	28S ribosomal protein S9, mitochondrial
VPS45	A0A2R8YE10	1.61963	0.0168749	Vacuolar protein sorting-associated protein 45
SERPINF1	P36955	1.61947	0.00325627	Pigment epithelium-derived factor
TMEM263	Q8WUH6	1.6189	0.00024308	Transmembrane protein 263
WDR13	Q9H1Z4	1.61495	0.00194187	WD repeat-containing protein 13
MRPS23	Q9Y3D9	1.60786	0.000410195	28S ribosomal protein S23, mitochondrial
MRPL48	F5H702	1.60496	0.00664952	39S ribosomal protein L48, mitochondrial
ANXA5	P08758	1.60239	3.72092e-06	Annexin A5
COPS6	E7EM64	1.59693	0.00151025	COP9 signalosome complex subunit 6
TOMM5	Q8N4H5	1.5856	0.00310556	Mitochondrial import receptor subunit TOM5 homolog
SDF4	Q9BRK5	1.5854	0.000936569	45 kDa calcium-binding protein
MRPS25	P82663	1.58243	0.00401301	28S ribosomal protein S25, mitochondrial
SCPEP1	Q9HB40	1.5794	0.0157326	Retinoid-inducible serine carboxypeptidase
BAG2	O95816	1.57719	0.0122284	BAG family molecular chaperone regulator 2
COX18	B7ZL88	1.57151	0.0161741	Mitochondrial inner membrane protein COX18
TMEM167A	Q8TBQ9	1.56913	0.00905774	Protein kish-A
VAMP7	P51809	1.56822	0.0121236	Vesicle-associated membrane protein 7
TCIRG1	Q13488	1.56374	0.0073636	V-type proton ATPase 116 kDa subunit a isoform 3
DRG2	A8MZF9	1.56278	0.00447662	Developmentally-regulated GTP-binding protein 2
C10orf76	Q5T2E6	1.56115	0.000657204	UPF0668 protein C10orf76
KLC1	G3V2E7	1.55939	0.0314514	Kinesin light chain 1
RCN2	Q14257	1.55867	0.00341979	Reticulocalbin-2
SF3B4	Q15427	1.55349	0.0398869	Splicing factor 3B subunit 4
RBP4	Q5VY30	1.54876	3.43186e-06	Retinol-binding protein 4
LRBA	P50851	1.54439	0.0202251	Lipopolysaccharide-responsive and beige-like anchor protein
REXO2	H0YG54	1.54085	0.014129	Oligoribonuclease, mitochondrial
MRTO4	Q9UKD2	1.53937	0.0183675	mRNA turnover protein 4 homolog
PPM1G	O15355	1.53755	0.0101428	Protein phosphatase 1G
TTC39C	Q8N584	1.53721	0.0127991	Tetratricopeptide repeat protein 39C
HIST1H3A	P68431	1.53476	0.0171262	Histone H3.1
IMPAD1	Q9NX62	1.53252	0.00318882	Inositol monophosphatase 3
PPME1	Q9Y570	1.52737	0.00246337	Protein phosphatase methylesterase 1
LYRM4	Q9HD34	1.52553	0.00164297	LYR motif-containing protein 4
ATP6V1C1	P21283	1.5234	0.000796453	V-type proton ATPase subunit C 1
AKTIP	H3BM79	1.52083	0.0241752	AKT-interacting protein
MCAM	P43121	1.52027	0.0250403	Cell surface glycoprotein MUC18
NCSTN	Q92542	1.5179	0.000360172	Nicastrin
LRG1	P02750	1.51207	0.0057335	Leucine-rich alpha-2-glycoprotein
PMPCA	Q10713	1.50609	0.00231739	Mitochondrial-processing peptidase subunit alpha
MRPL9	Q9BYD2	1.50491	0.00400175	39S ribosomal protein L9, mitochondrial
MRPS34	C9JJ19	1.50124	4.64024e-05	28S ribosomal protein S34, mitochondrial
GAA	P10253	1.50096	0.000972411	Lysosomal alpha-glucosidase
SLC25A46	Q96AG3	1.49962	0.0130861	Solute carrier family 25 member 46
C6orf203	A0A0D9SEI0	1.49825	0.002266	Uncharacterized protein C6orf203
	H0YC42	1.49812	8.92771e-06
CFI	G3XAM2	1.49767	0.00433381	Complement factor I
MINPP1	Q9UNW1	1.49325	0.018494	Multiple inositol polyphosphate phosphatase 1
GOSR1	B4DQA8	1.49168	0.000560996	Golgi SNAP receptor complex member 1
CALU	O43852	1.4882	1.5687e-05	Calumenin
PPOX	P50336	1.48743	0.0260958	Protoporphyrinogen oxidase
HTATIP2	Q9BUP3	1.48319	0.00445287	Oxidoreductase HTATIP2
MRPL27	D6RAN8	1.48158	0.000596293	39S ribosomal protein L27, mitochondrial
DGUOK	Q16854	1.48002	0.0259531	Deoxyguanosine kinase, mitochondrial
YIPF4	H7C0D5	1.4741	0.0241118	Protein YIPF4
VBP1	P61758	1.47216	0.00366328	Prefoldin subunit 3
UBLCP1	Q8WVY7	1.46699	3.07334e-05	Ubiquitin-like domain-containing CTD phosphatase 1
NDUFB11	Q9NX14	1.46618	3.38205e-05	NADH dehydrogenase [ubiquinone] 1 beta subcomplex subunit 11, mitochondrial
SLC35A4	L0R6Q1	1.46448	0.00306359	SLC35A4 upstream open reading frame protein
TRAP1	Q12931	1.464	0.00104935	Heat shock protein 75 kDa, mitochondrial
TXNDC17	Q9BRA2	1.46348	4.0281e-08	Thioredoxin domain-containing protein 17
EBNA1BP2	H7C2Q8	1.4607	0.00694289	Probable rRNA-processing protein EBP2
ATP6V1G1	O75348	1.45957	0.0126856	V-type proton ATPase subunit G 1
PPA2	Q9H2U2	1.45124	1.18672e-05	Inorganic pyrophosphatase 2, mitochondrial
NTMT1	Q9BV86	1.44693	0.010593	N-terminal Xaa-Pro-Lys N-methyltransferase 1
TUBB6	Q9BUF5	1.44465	0.0362193	Tubulin beta-6 chain
GNL1	A2AB27	1.44251	0.0250669	Guanine nucleotide-binding protein-like 1
TMEM214	Q6NUQ4	1.44238	0.00457963	Transmembrane protein 214
IDH3A	P50213	1.43723	2.75493e-05	Isocitrate dehydrogenase [NAD] subunit alpha, mitochondrial
GSK3A	A8MT37	1.43656	0.000904503	Glycogen synthase kinase-3 alpha
EEF1E1	O43324	1.43468	0.00237919	Eukaryotic translation elongation factor 1 epsilon-1
ORM2	P19652	1.4324	0.000609214	Alpha-1-acid glycoprotein 2
PMPCB	O75439	1.42857	0.000626556	Mitochondrial-processing peptidase subunit beta
CFB	B4E1Z4	1.42345	2.57597e-05	Complement factor B
VPS52	Q8N1B4	1.42267	0.00300698	Vacuolar protein sorting-associated protein 52 homolog
VDAC1	P21796	1.42206	3.69871e-06	Voltage-dependent anion-selective channel protein 1
SSBP1	Q04837	1.42154	6.49202e-07	Single-stranded DNA-binding protein, mitochondrial
PPIC	P45877	1.41036	0.018964	Peptidyl-prolyl cis-trans isomerase C
DHRS7	Q9Y394	1.40735	0.000363438	Dehydrogenase/reductase SDR family member 7
HM13	A0A3B3IUB5	1.40639	0.000767821	Minor histocompatibility antigen H13
GLTP	F5H0U5	1.40597	0.00114871	Glycolipid transfer protein
SLC3A2	F5GZS6	1.4043	0.00152714	4F2 cell-surface antigen heavy chain
HSPA4	P34932	1.3962	2.98903e-07	Heat shock 70 kDa protein 4
MIEN1	Q9BRT3	1.39361	0.00198125	Migration and invasion enhancer 1
IGF2R	P11717	1.38517	5.87733e-05	Cation-independent mannose-6-phosphate receptor
ATP6V1H	Q9UI12	1.38369	0.00917424	V-type proton ATPase subunit H
GLB1	P16278	1.38363	7.80926e-08	Beta-galactosidase
MRPS17	E9PE17	1.38246	0.000252668	28S ribosomal protein S17, mitochondrial
UBXN1	E9PRQ7	1.37732	0.0159882	UBX domain-containing protein 1
DNAAF5	E9PGY2	1.37441	0.0331368	Dynein assembly factor 5, axonemal
SCAMP2	H3BV04	1.37397	0.0144557	Secretory carrier-associated membrane protein 2
ABCB8	Q9NUT2	1.3725	0.00077614	ATP-binding cassette sub-family B member 8, mitochondrial
IMPA1	P29218	1.37101	3.00013e-05	Inositol monophosphatase 1
ARMCX3	Q9UH62	1.36139	0.0250542	Armadillo repeat-containing X-linked protein 3
FAM114A2	Q9NRY5	1.36094	0.0001385	Protein FAM114A2
ITGA2	P17301	1.35835	0.0132947	Integrin alpha-2
SERPINB1	P30740	1.35831	1.45275e-05	Leukocyte elastase inhibitor
LSM7	Q9UK45	1.35418	0.033485	U6 snRNA-associated Sm-like protein LSm7
TAGLN2	P37802	1.35218	6.37808e-05	Transgelin-2
PBXIP1	Q96AQ6	1.34858	0.00137357	Pre-B-cell leukemia transcription factor-interacting protein 1
HTRA1	Q92743	1.34796	0.0291568	Serine protease HTRA1
BRE	Q9NXR7	1.3421	0.0166867	BRCA1-A complex subunit BRE
TPRKB	Q9Y3C4	1.34184	0.00871786	EKC/KEOPS complex subunit TPRKB
LSM4	V9GZ56	1.3415	0.0286688	U6 snRNA-associated Sm-like protein LSm4
VDAC2	A0A0A0MR02	1.34124	6.29666e-08	Voltage-dependent anion-selective channel protein 2
LAMA5	O15230	1.34123	0.000220283	Laminin subunit alpha-5
CLPTM1L	G5E9Z2	1.34095	0.000229198	Cleft lip and palate transmembrane protein 1-like protein
SQRDL	Q9Y6N5	1.33943	1.2202e-08	Sulfide:quinone oxidoreductase, mitochondrial
UQCC2	V5IRT4	1.33852	0.000919899	Ubiquinol-cytochrome-c reductase complex assembly factor 2
MRPL18	Q9H0U6	1.33567	0.0344263	39S ribosomal protein L18, mitochondrial
GOSR2	A0A1W2PPG5	1.32927	0.0405639	Golgi SNAP receptor complex member 2
TES	Q9UGI8	1.32678	0.03586	Testin
AKR1B1	P15121	1.32348	0.00145583	Aldose reductase
C16orf58	H3BR29	1.32197	0.0251536	RUS1 family protein C16orf58
CHP1	Q99653	1.3173	2.55205e-05	Calcineurin B homologous protein 1
ZMPSTE24	O75844	1.30977	1.03903e-05	CAAX prenyl protease 1 homolog
M6PR	P20645	1.30874	0.000675227	Cation-dependent mannose-6-phosphate receptor
MAN2B1	O00754	1.28696	0.000317746	Lysosomal alpha-mannosidase
HMBS	F5H345	1.28573	0.033714	Porphobilinogen deaminase
ARF1	P84077	1.28262	0.000742848	ADP-ribosylation factor 1
LAMP2	P13473	1.27674	5.74024e-05	Lysosome-associated membrane glycoprotein 2
NDUFA5	Q16718	1.27278	0.00194971	NADH dehydrogenase [ubiquinone] 1 alpha subcomplex subunit 5
IDH3G	P51553	1.27104	0.00938231	Isocitrate dehydrogenase [NAD] subunit gamma, mitochondrial
NAA10	P41227	1.26979	5.40978e-05	N-alpha-acetyltransferase 10
METTL7B	A0A087WZT2	1.25814	0.0291985	Methyltransferase-like protein 7B
EZR	E7EQR4	1.25139	1.57663e-05	Ezrin
LYPLA1	O75608	1.24924	0.000140485	Acyl-protein thioesterase 1
ASCC3	Q8N3C0	1.24534	0.035673	Activating signal cointegrator 1 complex subunit 3
LRRC59	Q96AG4	1.23372	0.000174181	Leucine-rich repeat-containing protein 59
AUH	Q13825	1.23292	0.00547898	Methylglutaconyl-CoA hydratase, mitochondrial
CAPN2	P17655	1.22942	0.00146036	Calpain-2 catalytic subunit
CLPTM1	O96005	1.22806	0.012318	Cleft lip and palate transmembrane protein 1
DNM1L	G8JLD5	1.22696	0.00180613	Dynamin-1-like protein
PMM2	O15305	1.22645	0.00334064	Phosphomannomutase 2
HSPA1B	A0A0G2JIW1	1.22591	2.07491e-06	Heat shock 70 kDa protein 1B
SRA1	Q9HD15	1.22506	0.0022943	Steroid receptor RNA activator 1
HUWE1	Q7Z6Z7	1.22388	0.0152167	E3 ubiquitin-protein ligase HUWE1
ITIH4	B7ZKJ8	1.22195	0.00771134	Inter-alpha-trypsin inhibitor heavy chain H4
PPP1R14B	Q96C90	1.22166	0.00333549	Protein phosphatase 1 regulatory subunit 14B
SUMF2	J3KQJ1	1.21446	0.00206947	Sulfatase-modifying factor 2
APOH	P02749	1.20964	0.00146504	Beta-2-glycoprotein 1
MRPL49	H0YDP7	1.20613	0.00647784	39S ribosomal protein L49, mitochondrial
DPY19L1	A0A1B0GW05	1.20497	0.00474679	Probable C-mannosyltransferase DPY19L1
FLOT1	O75955	1.20235	0.00213216	Flotillin-1
C1QBP	Q07021	1.20204	0.000195416	Complement component 1 Q subcomponent-binding protein, mitochondrial
TMED10	P49755	1.19888	9.73106e-07	Transmembrane emp24 domain-containing protein 10
CDO1	Q16878	1.19341	0.00254466	Cysteine dioxygenase type 1
TNPO1	Q92973	1.19279	0.00951415	Transportin-1
TRNT1	Q96Q11	1.18783	0.000137711	CCA tRNA nucleotidyltransferase 1, mitochondrial
TMED2	Q15363	1.18748	0.0243882	Transmembrane emp24 domain-containing protein 2
SYAP1	Q96A49	1.18527	0.0199434	Synapse-associated protein 1
COA6	X6R5Z6	1.18319	0.000689128	Cytochrome c oxidase assembly factor 6 homolog
AHSA1	O95433	1.18185	0.0105913	Activator of 90 kDa heat shock protein ATPase homolog 1
MT-CO2	P00403	1.18016	0.00845123	Cytochrome c oxidase subunit 2
PLS3	P13797	1.17916	2.6118e-09	Plastin-3
MRPS26	Q9BYN8	1.17844	0.000482136	28S ribosomal protein S26, mitochondrial
PGP	A6NDG6	1.17693	0.00729978	Phosphoglycolate phosphatase
BCAP31	P51572	1.17447	7.60571e-05	B-cell receptor-associated protein 31
B4GALT5	O43286	1.17391	5.65666e-07	Beta-1,4-galactosyltransferase 5
SERPINF2	P08697	1.17332	0.0103975	Alpha-2-antiplasmin
COX5A	P20674	1.16958	0.0165775	Cytochrome c oxidase subunit 5A, mitochondrial
IDH3B	A0A087WZN1	1.16936	0.000179275	Isocitrate dehydrogenase [NAD] subunit, mitochondrial
IARS	P41252	1.16347	5.18979e-05	Isoleucine--tRNA ligase, cytoplasmic
TIMM23	O14925	1.15898	0.0107756	Mitochondrial import inner membrane translocase subunit Tim23
UBE2L3	P68036	1.14773	0.00158267	Ubiquitin-conjugating enzyme E2 L3
C5	P01031	1.14703	0.00531325	Complement C5
TFRC	P02786	1.14325	0.0103238	Transferrin receptor protein 1
MKKS	Q9HB66	1.14303	0.000360487	Alternative protein MKKS
FBLN1	P23142	1.14227	0.032619	Fibulin-1
CFH	P08603	1.14128	0.00394521	Complement factor H
RANGAP1	P46060	1.13843	0.00757548	Ran GTPase-activating protein 1
PSAP	P07602	1.13831	9.25614e-05	Prosaposin
PDE12	F6T1Q0	1.1341	0.00013649	2,5-phosphodiesterase 12
AP3B1	O00203	1.1337	0.00445667	AP-3 complex subunit beta-1
SMIM20	Q8N5G0	1.13368	4.70305e-06	Small integral membrane protein 20
PRCP	P42785	1.13123	0.00172743	Lysosomal Pro-X carboxypeptidase
RHEB	Q15382	1.13021	0.031828	GTP-binding protein Rheb
TIMM50	Q3ZCQ8	1.12973	0.003697	Mitochondrial import inner membrane translocase subunit TIM50
C6	P13671	1.12868	0.00971583	Complement component C6
CIAPIN1	Q6FI81	1.12716	0.0290911	Anamorsin
MYCBP	A0A087WV05	1.12467	8.46253e-06	C-Myc-binding protein
TMEM70	Q9BUB7	1.12227	0.000422961	Transmembrane protein 70, mitochondrial
SYNGR2	K7ELD9	1.11552	0.00415413	Synaptogyrin-2
SLC9A3R1	O14745	1.10742	1.82789e-06	Na(+)/H(+) exchange regulatory cofactor NHE-RF1
ATP6V1F	Q16864	1.10721	0.000124638	V-type proton ATPase subunit F
NLN	Q9BYT8	1.10711	7.29055e-05	Neurolysin, mitochondrial
RAB10	P61026	1.10368	5.77697e-07	Ras-related protein Rab-10
SDCBP	O00560	1.09548	0.0242901	Syntenin-1
SERPING1	E9PGN7	1.09388	0.00275804	Plasma protease C1 inhibitor
ASAH1	E7EMM4	1.09253	0.019494	Acid ceramidase
NUP93	Q8N1F7	1.09166	0.0349848	Nuclear pore complex protein Nup93
CROCC	B1AKD8	1.08545	1.18171e-05	Rootletin
MT-CO1	P00395	1.07609	0.0390068	Cytochrome c oxidase subunit 1
ACO2	Q99798	1.07607	0.000229858	Aconitate hydratase, mitochondrial
SCYL3	X6RHX1	1.07386	0.0402652	Protein-associating with the carboxyl-terminal domain of ezrin
MALSU1	Q96EH3	1.07171	0.0267418	Mitochondrial assembly of ribosomal large subunit protein 1
TOMM22	Q9NS69	1.06892	5.89997e-06	Mitochondrial import receptor subunit TOM22 homolog
STK24	B4DR80	1.06874	0.0110703	Serine/threonine-protein kinase 24
RTN4IP1	Q8WWV3	1.06808	0.0199209	Reticulon-4-interacting protein 1, mitochondrial
TJP3	O95049	1.06782	0.0312342	Tight junction protein ZO-3
C3	P01024	1.06677	0.0137218	Complement C3
NUP155	O75694	1.06517	0.0179015	Nuclear pore complex protein Nup155
TOMM6	Q96B49	1.06232	0.0288895	Mitochondrial import receptor subunit TOM6 homolog
PDCD6	O75340	1.06068	3.07723e-07	Programmed cell death protein 6
C4B	P0C0L5	1.05591	0.000111897	Complement C4-B
CUL4B	K4DI93	1.05571	0.00142935	Cullin-4B
CLIC1	O00299	1.05548	0.000379892	Chloride intracellular channel protein 1
STX12	Q86Y82	1.05069	2.98016e-06	Syntaxin-12
TUBA1A	Q71U36	1.04965	0.00282215	Tubulin alpha-1A chain
NDUFS2	O75306	1.04883	0.000732774	NADH dehydrogenase [ubiquinone] iron-sulfur protein 2, mitochondrial
GSPT1	H3BR35	1.04563	0.000867142	Eukaryotic peptide chain release factor GTP-binding subunit ERF3A
PAFAH1B2	P68402	1.04525	0.00263955	Platelet-activating factor acetylhydrolase IB subunit beta
RMDN3	Q96TC7	1.04379	0.00259872	Regulator of microtubule dynamics protein 3
PLS1	Q14651	1.04074	0.0021738	Plastin-1
ORM1	P02763	1.04011	0.00871726	Alpha-1-acid glycoprotein 1
IDE	A0A3B3ISG5	1.03999	0.00285345	Insulin-degrading enzyme
NDUFV2	E7EPT4	1.03757	0.00148358	NADH dehydrogenase [ubiquinone] flavoprotein 2, mitochondrial
HNF4A	A0A087WXV4	1.03717	0.0233185	Hepatocyte nuclear factor 4-alpha
GDA	Q9Y2T3	1.03543	0.00173045	Guanine deaminase
AHSG	P02765	1.03046	0.037074	Alpha-2-HS-glycoprotein
CCDC124	Q96CT7	1.02995	0.0176003	Coiled-coil domain-containing protein 124
TXNRD1	A0A087WSW9	1.02727	1.16759e-05	Thioredoxin reductase 1, cytoplasmic
PCNA	P12004	1.02248	0.00329011	Proliferating cell nuclear antigen
BZW1	Q7L1Q6	1.01476	0.00114559	Basic leucine zipper and W2 domain-containing protein 1
FUCA1	P04066	1.0137	0.000458553	Tissue alpha-L-fucosidase
SURF1	Q15526	1.01369	0.00393215	Surfeit locus protein 1
NFS1	Q9Y697	1.01321	0.0209185	Cysteine desulfurase, mitochondrial
ATP6V1A	P38606	1.00871	0.000777088	V-type proton ATPase catalytic subunit A
TMED4	Q7Z7H5	1.00454	1.86084e-06	Transmembrane emp24 domain-containing protein 4
CD59	E9PNW4	1.00381	0.00534146	CD59 glycoprotein
PRKACA	P17612	0.999221	1.91364e-05	cAMP-dependent protein kinase catalytic subunit alpha
ARF4	P18085	0.995629	0.0181648	ADP-ribosylation factor 4
ERGIC3	H0Y621	0.994648	0.00276229	Endoplasmic reticulum-Golgi intermediate compartment protein 3
YIPF5	Q969M3	0.994277	0.0257342	Protein YIPF5
OGDH	Q02218	0.992556	0.000255611	2-oxoglutarate dehydrogenase, mitochondrial
HARS	P12081	0.990413	4.25755e-07	Histidine--tRNA ligase, cytoplasmic
HYOU1	A0A087X054	0.989093	0.00495005	Hypoxia up-regulated protein 1
PGK1	P00558	0.986601	4.28026e-06	Phosphoglycerate kinase 1
IGHA1	A0A286YEY1	0.98224	0.00916263	Ig alpha-1 chain C region
APRT	P07741	0.981694	0.00648605	Adenine phosphoribosyltransferase
HSPA8	P11142	0.980519	9.71628e-11	Heat shock cognate 71 kDa protein
FIS1	Q9Y3D6	0.975617	0.00387507	Mitochondrial fission 1 protein
FKBP11	Q9NYL4	0.969496	0.00104511	Peptidyl-prolyl cis-trans isomerase FKBP11
KIF5B	P33176	0.967506	0.00420988	Kinesin-1 heavy chain
C1S	A0A087X232	0.965147	0.00266134	Complement C1s subcomponent
HACD3	Q9P035	0.964209	0.00243461	Very-long-chain (3R)-3-hydroxyacyl-CoA dehydratase 3
CYB5R1	Q9UHQ9	0.964189	0.00011007	NADH-cytochrome b5 reductase 1
YWHAZ	P63104	0.958953	0.000623778	14-3-3 protein zeta/delta
MDH2	P40926	0.958767	0.000786973	Malate dehydrogenase, mitochondrial
TMEM33	P57088	0.953143	0.033573	Transmembrane protein 33
PTRH2	J3KQ48	0.952263	0.00133162	Peptidyl-tRNA hydrolase 2, mitochondrial
PPP2R2A	P63151	0.951678	0.00535969	Serine/threonine-protein phosphatase 2A 55 kDa regulatory subunit B alpha isoform
PKM	P14618	0.950937	0.0109602	Pyruvate kinase PKM
NDUFB1	O75438	0.945316	0.00946346	NADH dehydrogenase [ubiquinone] 1 beta subcomplex subunit 1
HERC4	Q5GLZ8	0.944354	0.0402559	Probable E3 ubiquitin-protein ligase HERC4
NDUFA10	A0A087WXC5	0.944308	0.0374128	NADH dehydrogenase [ubiquinone] 1 alpha subcomplex subunit 10, mitochondrial
GPR108	Q9NPR9	0.944008	2.20146e-05	Protein GPR108
SH3BGRL3	Q5T123	0.942798	0.0316475	SH3 domain-binding glutamic acid-rich-like protein 3
MOCS2	E9PKT9	0.940565	0.000834565	Molybdopterin synthase sulfur carrier subunit
RPL39P5	Q59GN2	0.939581	0.00145811	Putative 60S ribosomal protein L39-like 5
GORASP2	Q9H8Y8	0.935252	0.0049784	Golgi reassembly-stacking protein 2
NOMO1	A0A0G2JN29	0.935239	0.00718638	Nodal modulator 1
MGLL	A0A0C4DFN3	0.932538	0.00220404	Monoglyceride lipase
MGAT1	P26572	0.931898	0.0206624	Alpha-1,3-mannosyl-glycoprotein 2-beta-N-acetylglucosaminyltransferase
COPZ1	F8VVA7	0.931447	0.00729491	Coatomer subunit zeta-1
IMMT	Q16891	0.928948	0.00011709	MICOS complex subunit MIC60
PROS1	A0A0S2Z4L3	0.925369	0.0184795	Vitamin K-dependent protein S
RPL23A	H7BY10	0.923295	0.0214215	60S ribosomal protein L23a
DNAJC1	Q96KC8	0.91871	0.00254495	DnaJ homolog subfamily C member 1
RAB1A	P62820	0.917936	1.05855e-07	Ras-related protein Rab-1A
SEC24A	O95486	0.91784	0.0261288	Protein transport protein Sec24A
ARHGAP1	Q07960	0.911959	0.000926168	Rho GTPase-activating protein 1
SET	A0A0C4DFV9	0.909211	0.0014785	Protein SET
PRKAR1A	P10644	0.904588	5.72282e-05	cAMP-dependent protein kinase type I-alpha regulatory subunit
GAPDH	P04406	0.899046	6.91035e-06	Glyceraldehyde-3-phosphate dehydrogenase
NAPG	Q99747	0.893041	0.027062	Gamma-soluble NSF attachment protein
DLD	P09622	0.892965	0.0156261	Dihydrolipoyl dehydrogenase, mitochondrial
HMOX2	A0A087WT44	0.892306	0.000763115	Heme oxygenase 2
GRPEL1	Q9HAV7	0.891151	0.00917382	GrpE protein homolog 1, mitochondrial
CP	P00450	0.88913	0.0132672	Ceruloplasmin
AKR1C3	A0A0A0MSS8	0.887872	0.0367629	Aldo-keto reductase family 1 member C3
CPT1A	P50416	0.887487	0.000905545	Carnitine O-palmitoyltransferase 1, liver isoform
PIR	O00625	0.886369	0.00916643	Pirin
C8A	P07357	0.88506	0.000577883	Complement component C8 alpha chain
RAB2A	P61019	0.884748	0.00112696	Ras-related protein Rab-2A
RWDD1	Q9H446	0.883144	0.0045924	RWD domain-containing protein 1
NME1-NME2	Q32Q12	0.882532	6.34878e-05	Nucleoside diphosphate kinase
RECQL	P46063	0.878034	0.0168473	ATP-dependent DNA helicase Q1
SARS2	M0QWZ7	0.875147	0.0322991	Serine--tRNA ligase, mitochondrial
IMMT	C9J406	0.87241	3.58352e-05	MICOS complex subunit MIC60
SERPINA3	P01011	0.870632	0.00293569	Alpha-1-antichymotrypsin
ANXA11	P50995	0.864828	0.0371989	Annexin A11
ERP44	Q9BS26	0.863201	0.00471476	Endoplasmic reticulum resident protein 44
FAM114A1	Q8IWE2	0.860544	0.0271331	Protein NOXP20
APOO	H7C1U8	0.858459	0.00110627	Apolipoprotein O
SEC11L3	B4DI03	0.857338	0.0241102	Signal peptidase complex catalytic subunit SEC11
IPO5	O00410	0.853031	0.00193446	Importin-5
RPL24	C9JXB8	0.850735	0.000433501	60S ribosomal protein L24
hCG_2014768	A0A024R1R8	0.850148	0.016208	Translation machinery-associated protein 7
RAB11B	Q15907	0.846936	5.86138e-08	Ras-related protein Rab-11B
CD63	F8VNT9	0.844439	0.0132883	Tetraspanin
NME1	P15531	0.844351	0.0147533	Nucleoside diphosphate kinase A
CHCHD3	C9JRZ6	0.842757	1.97388e-05	MICOS complex subunit MIC19
LYPLA2	O95372	0.841225	0.0283185	Acyl-protein thioesterase 2
CS	B4DJV2	0.839275	0.00521303	Citrate synthase
WASL	O00401	0.835807	0.0223609	Neural Wiskott-Aldrich syndrome protein
SURF4	Q5T8U5	0.835717	0.0147982	Surfeit locus protein 4
TARS	P26639	0.832695	0.00888485	Threonine--tRNA ligase, cytoplasmic
TPT1	Q5W0H4	0.832645	2.75233e-06	Translationally-controlled tumor protein
ARF5	P84085	0.825944	0.00599915	ADP-ribosylation factor 5
TTC1	H0YB37	0.82309	1.26191e-07	Tetratricopeptide repeat protein 1
RAB14	P61106	0.822461	0.00281125	Ras-related protein Rab-14
GULP1	Q9UBP9	0.822018	0.000987757	PTB domain-containing engulfment adapter protein 1
NDUFA2	O43678	0.820565	0.0117306	NADH dehydrogenase [ubiquinone] 1 alpha subcomplex subunit 2
CSNK2B	Q5SRQ6	0.820016	0.0246729	Casein kinase II subunit beta
PAH	P00439	0.819751	0.000205088	Phenylalanine-4-hydroxylase
ATP2B1	P20020	0.815067	0.00277959	Plasma membrane calcium-transporting ATPase 1
ATP13A1	Q9HD20	0.813755	0.0209055	Manganese-transporting ATPase 13A1
ATP2A2	P16615	0.813629	0.000488562	Sarcoplasmic/endoplasmic reticulum calcium ATPase 2
CACYBP	Q9HB71	0.812553	0.0011618	Calcyclin-binding protein
CRK	P46108	0.810723	0.0053613	Adapter molecule crk
CUL1	A0A0C4DGX4	0.809039	0.00588573	Cullin-1
PEPD	P12955	0.808029	0.0294022	Xaa-Pro dipeptidase
CLPP	Q16740	0.804021	0.001085	ATP-dependent Clp protease proteolytic subunit, mitochondrial
PFDN5	Q99471	0.802103	0.0141814	Prefoldin subunit 5
AP3D1	O14617	0.801818	0.0290516	AP-3 complex subunit delta-1
SSR1	A0A3B3IRT8	0.796761	0.00646726	Translocon-associated protein subunit alpha
AP3M1	Q9Y2T2	0.796146	0.00625965	AP-3 complex subunit mu-1
OPA1	E5KLJ9	0.795639	0.0110639	Dynamin-like 120 kDa protein, mitochondrial
CANX	P27824	0.794044	0.000373981	Calnexin
CNN3	Q15417	0.787645	0.01935	Calponin-3
SAE1	Q9UBE0	0.78713	0.0343732	SUMO-activating enzyme subunit 1
9-Sep	Q9UHD8	0.784027	0.0019965	Septin-9
QIL1	A0A140TA86	0.777351	0.012826	Protein QIL1
NPTN	Q9Y639	0.775727	0.0153578	Neuroplastin
SBDS	A0A087X020	0.772075	0.00301696	Ribosome maturation protein SBDS
NDUFA4	O00483	0.769098	0.00177003	Cytochrome c oxidase subunit NDUFA4
TGOLN2	O43493	0.769043	0.0192735	Trans-Golgi network integral membrane protein 2
TKT	P29401	0.767577	0.0257976	Transketolase
C8B	P07358	0.766275	0.024572	Complement component C8 beta chain
AHCYL1	O43865	0.766019	0.0116049	Putative adenosylhomocysteinase 2
ABCE1	P61221	0.765564	0.00400867	ATP-binding cassette sub-family E member 1
VAPA	Q9P0L0	0.764705	0.000378451	Vesicle-associated membrane protein-associated protein A
TPD52L2	A0A087WYR3	0.764333	0.00136217	Tumor protein D54
COX6C	P09669	0.764099	0.00349229	Cytochrome c oxidase subunit 6C
DISC1	C4P0D6	0.763756	0.00414372	Translin-associated protein X
ARMT1	Q9H993	0.760862	0.0259454	Protein-glutamate O-methyltransferase
GDI1	P31150	0.760859	0.00588234	Rab GDP dissociation inhibitor alpha
COX6B1	P14854	0.760201	0.0139569	Cytochrome c oxidase subunit 6B1
EMD	P50402	0.759799	0.0305471	Emerin
ATP6V1B2	P21281	0.757121	0.00257235	V-type proton ATPase subunit B, brain isoform
MIF	P14174	0.752995	0.0291622	Macrophage migration inhibitory factor
HIGD1A	C9JAW5	0.750604	8.39363e-06	HIG1 domain family member 1A, mitochondrial
CLUH	I3L2B0	0.750098	0.0199857	Clustered mitochondria protein homolog
PRMT5	O14744	0.746596	0.0238737	Protein arginine N-methyltransferase 5
TOMM20	Q15388	0.744452	0.00938945	Mitochondrial import receptor subunit TOM20 homolog
UQCRC2	P22695	0.743143	0.00457815	Cytochrome b-c1 complex subunit 2, mitochondrial
ARL6IP5	O75915	0.742938	0.0345621	PRA1 family protein 3
NDUFB6	O95139	0.740376	0.01323	NADH dehydrogenase [ubiquinone] 1 beta subcomplex subunit 6
HSP90AB1	P08238	0.740362	6.91958e-06	Heat shock protein HSP 90-beta
TUBA4A	P68366	0.739484	0.000686199	Tubulin alpha-4A chain
SERINC1	Q9NRX5	0.738878	0.0317936	Serine incorporator 1
6-Sep	B1AMS2	0.738283	0.019909	Septin-6
PFDN4	E9PQY2	0.738199	0.0124569	Prefoldin subunit 4
NDUFS8	E9PKH6	0.737265	0.028389	NADH dehydrogenase [ubiquinone] iron-sulfur protein 8, mitochondrial
PPM1F	P49593	0.73643	0.00376496	Protein phosphatase 1F
EEF2	P13639	0.733958	0.00161261	Elongation factor 2
PRKDC	P78527	0.733162	0.038301	DNA-dependent protein kinase catalytic subunit
SEC63	Q9UGP8	0.727672	0.00675367	Translocation protein SEC63 homolog
FLOT2	J3QLD9	0.720382	0.0285601	Flotillin-2
TOMM70A	O94826	0.720125	0.00399549	Mitochondrial import receptor subunit TOM70
IPO7	O95373	0.719449	0.0247913	Importin-7
EHD4	Q9H223	0.718716	0.00229578	EH domain-containing protein 4
FNTA	P49354	0.717081	0.000679376	Protein farnesyltransferase/geranylgeranyltransferase type-1 subunit alpha
PFDN1	O60925	0.712366	0.00750291	Prefoldin subunit 1
NMT1	P30419	0.707206	0.00634468	Glycylpeptide N-tetradecanoyltransferase 1
DYNC1LI2	O43237	0.705489	0.0117538	Cytoplasmic dynein 1 light intermediate chain 2
UQCRC1	P31930	0.704043	0.00512543	Cytochrome b-c1 complex subunit 1, mitochondrial
COX4I1	P13073	0.703437	0.00554039	Cytochrome c oxidase subunit 4 isoform 1, mitochondrial
SLC25A5	P05141	0.701842	0.0292052	ADP/ATP translocase 2
UBE2I	P63279	0.700141	0.0287012	SUMO-conjugating enzyme UBC9
ACLY	P53396	0.697857	0.020226	ATP-citrate synthase
TRMT112	F5GX77	0.697761	0.0373585	Multifunctional methyltransferase subunit TRM112-like protein
VCP	P55072	0.695859	0.000798325	Transitional endoplasmic reticulum ATPase
COPS3	Q9UNS2	0.695712	0.00277747	COP9 signalosome complex subunit 3
NDUFS5	O43920	0.694783	0.0148614	NADH dehydrogenase [ubiquinone] iron-sulfur protein 5
SHOC2	X6RI37	0.690321	0.0262367	Leucine-rich repeat protein SHOC-2
RPL38	P63173	0.689477	2.33981e-05	60S ribosomal protein L38
SAMM50	Q9Y512	0.689298	3.29693e-06	Sorting and assembly machinery component 50 homolog
SND1	Q7KZF4	0.689126	0.0168838	Staphylococcal nuclease domain-containing protein 1
NDUFA6	A0A0C4DGS0	0.688595	0.0215516	NADH dehydrogenase [ubiquinone] 1 alpha subcomplex subunit 6
YWHAG	P61981	0.687774	0.000826209	14-3-3 protein gamma
TMCO1	J9JIE6	0.683077	0.000667944	Transmembrane and coiled-coil domain-containing protein 1
EML2	O95834	0.681742	0.0133147	Echinoderm microtubule-associated protein-like 2
UBA2	Q9UBT2	0.680897	0.0379516	SUMO-activating enzyme subunit 2
CYC1	P08574	0.680856	0.00125317	Cytochrome c1, heme protein, mitochondrial
PPIA	P62937	0.680635	1.63211e-08	Peptidyl-prolyl cis-trans isomerase A
HSPA6	P17066	0.679077	1.76974e-05	Heat shock 70 kDa protein 6
NDRG1	Q92597	0.67281	0.0293103	Protein NDRG1
NDUFS1	P28331	0.671613	0.0115878	NADH-ubiquinone oxidoreductase 75 kDa subunit, mitochondrial
MTPN	P58546	0.670182	0.0120512	Myotrophin
COPS4	Q9BT78	0.669895	0.000917382	COP9 signalosome complex subunit 4
PLIN3	O60664	0.664822	0.0120679	Perilipin-3
PSMG3	Q9BT73	0.663711	0.027019	Proteasome assembly chaperone 3
NDUFA9	Q16795	0.661375	0.0350018	NADH dehydrogenase [ubiquinone] 1 alpha subcomplex subunit 9, mitochondrial
VPS26A	O75436	0.656951	0.000136377	Vacuolar protein sorting-associated protein 26A
MSN	P26038	0.642646	0.0216716	Moesin
TXNL1	O43396	0.631574	0.00477969	Thioredoxin-like protein 1
CISD2	Q8N5K1	0.631059	0.000973666	CDGSH iron-sulfur domain-containing protein 2
NUCB1	Q02818	0.623504	0.00691879	Nucleobindin-1
YKT6	O15498	0.623428	0.00570243	Synaptobrevin homolog YKT6
RAB6A	P20340	0.619089	9.61701e-06	Ras-related protein Rab-6A
PREB	B5MC98	0.617346	0.0383028	Prolactin regulatory element-binding protein
ACP2	P11117	0.612553	0.000675274	Lysosomal acid phosphatase
SSR4	P51571	0.61224	0.0198381	Translocon-associated protein subunit delta
RAB21	Q9UL25	0.612165	1.1181e-05	Ras-related protein Rab-21
DLST	P36957	0.605408	1.76238e-05	Dihydrolipoyllysine-residue succinyltransferase component of 2-oxoglutarate dehydrogenase complex, mitochondrial
NDUFB3	O43676	0.603824	0.0150925	NADH dehydrogenase [ubiquinone] 1 beta subcomplex subunit 3
NDUFS3	O75489	0.600105	0.0033269	NADH dehydrogenase [ubiquinone] iron-sulfur protein 3, mitochondrial
PTER	Q96BW5	0.598503	0.00291582	Phosphotriesterase-related protein
PPM1B	O75688	0.597826	0.0244681	Protein phosphatase 1B
GOT1	P17174	0.595854	0.00574513	Aspartate aminotransferase, cytoplasmic
ADSS	P30520	0.595049	0.021708	Adenylosuccinate synthetase isozyme 2
RPN2	P04844	0.590969	0.0283857	Dolichyl-diphosphooligosaccharide--protein glycosyltransferase subunit 2
VDAC3	Q9Y277	0.589293	0.000162327	Voltage-dependent anion-selective channel protein 3
COX6A1	P12074	0.588087	0.0199908	Cytochrome c oxidase subunit 6A1, mitochondrial
COPS8	E9PGT6	0.585765	0.0408602	COP9 signalosome complex subunit 8
RAB5B	P61020	-0.586513	0.0247127	Ras-related protein Rab-5B
PICALM	H0YEF7	-0.58752	0.0266434	Phosphatidylinositol-binding clathrin assembly protein
GNB2	P62879	-0.588862	0.00217235	Guanine nucleotide-binding protein G(I)/G(S)/G(T) subunit beta-2
ATP5S	A0A2R8YDJ1	-0.593324	0.0132581	ATP synthase subunit s, mitochondrial
ATPAF2	C9J2Q2	-0.593831	0.0173708	ATP synthase mitochondrial F1 complex assembly factor 2
PCYT1A	C9JEJ2	-0.604213	0.00634235	Choline-phosphate cytidylyltransferase A
PTGES3	Q15185	-0.606892	0.0376921	Prostaglandin E synthase 3
TMEM205	Q6UW68	-0.608464	0.00580591	Transmembrane protein 205
VTA1	A0A087WY55	-0.617242	0.0109832	Vacuolar protein sorting-associated protein VTA1 homolog
RPL13A	P40429	-0.618074	0.00691369	60S ribosomal protein L13a
LTA4H	P09960	-0.624317	0.0137417	Leukotriene A-4 hydrolase
PPP1R7	Q15435	-0.634159	0.00018587	Protein phosphatase 1 regulatory subunit 7
ABHD10	Q9NUJ1	-0.634239	0.0279338	Mycophenolic acid acyl-glucuronide esterase, mitochondrial
CALM2	P0DP25	-0.635657	0.0203208	Calmodulin-2
MAGOH	P61326	-0.636375	0.00203311	Protein mago nashi homolog
RTN3	B7Z4M1	-0.645399	0.0160857	Reticulon
COMMD2	Q86X83	-0.646984	0.032759	COMM domain-containing protein 2
KDSR	K7ERC8	-0.648734	0.000741891	3-ketodihydrosphingosine reductase
MTCH2	Q9Y6C9	-0.649804	3.65208e-05	Mitochondrial carrier homolog 2
ACOX1	Q15067	-0.655341	0.0019574	Peroxisomal acyl-coenzyme A oxidase 1
NIF3L1	Q9GZT8	-0.659745	0.0278452	NIF3-like protein 1
PCYOX1	Q9UHG3	-0.659805	0.00955697	Prenylcysteine oxidase 1
AHCY	P23526	-0.666687	0.0030727	Adenosylhomocysteinase
MDH1	P40925	-0.669	0.00653236	Malate dehydrogenase, cytoplasmic
GPX1	A0A087WUQ6	-0.67258	0.0305295	Glutathione peroxidase
ZNF207	J3QRS9	-0.673702	0.0089956	BUB3-interacting and GLEBS motif-containing protein ZNF207
GANAB	Q14697	-0.682439	0.000152883	Neutral alpha-glucosidase AB
SF3B6	Q9Y3B4	-0.691047	0.00435392	Splicing factor 3B subunit 6
HNRNPA2B1	P22626	-0.692952	0.0104802	Heterogeneous nuclear ribonucleoproteins A2/B1
GART	P22102	-0.693282	5.86206e-05	Trifunctional purine biosynthetic protein adenosine-3
RPA1	P27694	-0.695628	0.00728283	Replication protein A 70 kDa DNA-binding subunit
SNRPG	Q49AN9	-0.696924	0.0306161	Small nuclear ribonucleoprotein G
TMPO	P42166	-0.699321	0.00801217	Lamina-associated polypeptide 2, isoform alpha
OTUB1	J3KR44	-0.703111	0.00590772	Ubiquitin thioesterase OTUB1
ESD	P10768	-0.703853	0.00274657	S-formylglutathione hydrolase
ATP1B1	P05026	-0.704032	0.00028522	Sodium/potassium-transporting ATPase subunit beta-1
CIAO1	O76071	-0.705359	0.0226835	Probable cytosolic iron-sulfur protein assembly protein CIAO1
PPCS	Q9HAB8	-0.711241	0.00435542	Phosphopantothenate--cysteine ligase
TFG	Q92734	-0.719631	0.00173205	Protein TFG
KHSRP	A0A087WTP3	-0.72316	0.00316928	Far upstream element-binding protein 2
GMPPA	Q96IJ6	-0.724406	0.00300206	Mannose-1-phosphate guanyltransferase alpha
RPS15	K7ELC2	-0.725681	0.000417821	40S ribosomal protein S15
RCN1	Q15293	-0.727681	0.0321566	Reticulocalbin-1
ACTR1B	P42025	-0.73686	0.000477782	Beta-centractin
PPP1R12C	K7EL81	-0.737128	0.0153246	Protein phosphatase 1 regulatory subunit 12C
DCTN4	Q9UJW0	-0.738159	0.0261692	Dynactin subunit 4
PSME2	A0A087X1Z3	-0.739643	0.0160384	Proteasome activator complex subunit 2
CUL3	Q13618	-0.751717	0.0262888	Cullin-3
DSCR3	A8MTY9	-0.757543	0.00304874	Down syndrome critical region protein 3
APEH	C9JIF9	-0.760927	0.00843548	Acylamino-acid-releasing enzyme
HADHB	P55084	-0.765896	1.12331e-12	Trifunctional enzyme subunit beta, mitochondrial
PTPN11	Q06124	-0.766184	0.00505208	Tyrosine-protein phosphatase non-receptor type 11
GLOD4	F6TLX2	-0.767152	0.00713116	Glyoxalase domain-containing protein 4
VPS26B	Q4G0F5	-0.775145	0.00361476	Vacuolar protein sorting-associated protein 26B
CDV3	Q9UKY7	-0.775338	0.00147313	Protein CDV3 homolog
ECI1	P42126	-0.781001	0.00385044	Enoyl-CoA delta isomerase 1, mitochondrial
PPP2R4	A6PVN5	-0.788528	0.00190064	Serine/threonine-protein phosphatase 2A activator
ACTN4	O43707	-0.790956	0.000110563	Alpha-actinin-4
FLNB	O75369	-0.793308	1.23288e-05	Filamin-B
ATP1A1	P05023	-0.79543	6.51989e-08	Sodium/potassium-transporting ATPase subunit alpha-1
SNX5	Q9Y5X3	-0.799617	0.00112505	Sorting nexin-5
DBT	P11182	-0.800499	0.0377138	Lipoamide acyltransferase component of branched-chain alpha-keto acid dehydrogenase complex, mitochondrial
PCBD2	H0YA52	-0.804657	0.011916	Pterin-4-alpha-carbinolamine dehydratase 2
MAOB	P27338	-0.804864	0.000674202	Amine oxidase [flavin-containing] B
PPM1A	P35813	-0.805283	0.000138341	Protein phosphatase 1A
MPC2	Q5R3B4	-0.807411	0.000219013	Mitochondrial pyruvate carrier 2
TPM1	H7BYY1	-0.808806	0.000291622	Tropomyosin 1 (Alpha), isoform CRA_m
CTSZ	Q9UBR2	-0.811189	0.00298332	Cathepsin Z
FECH	P22830	-0.813739	0.0208013	Ferrochelatase, mitochondrial
PDIA4	P13667	-0.816637	0.0136104	Protein disulfide-isomerase A4
PARVA	J3KNQ4	-0.82281	0.000233104	Alpha-parvin
RANBP1	P43487	-0.823102	0.00228718	Ran-specific GTPase-activating protein
MEMO1	Q9Y316	-0.823537	0.0181844	Protein MEMO1
HNRNPDL	A0A087WUK2	-0.823957	0.0294802	Heterogeneous nuclear ribonucleoprotein D-like
HNRNPR	O43390	-0.824264	0.0207033	Heterogeneous nuclear ribonucleoprotein R
GLRX5	Q86SX6	-0.825762	0.0342744	Glutaredoxin-related protein 5, mitochondrial
AMPD2	H0Y360	-0.826013	0.0268225	AMP deaminase 2
MAT2B	Q9NZL9	-0.826103	0.000778879	Methionine adenosyltransferase 2 subunit beta
GSDMD	G3V1A6	-0.834791	0.00334857	Gasdermin-D
MCCC1	Q96RQ3	-0.83634	0.0146538	Methylcrotonoyl-CoA carboxylase subunit alpha, mitochondrial
BCKDHB	P21953	-0.836414	0.000278477	2-oxoisovalerate dehydrogenase subunit beta, mitochondrial
L3HYPDH	Q96EM0	-0.84436	0.00451263	Trans-3-hydroxy-L-proline dehydratase
HNRNPM	P52272	-0.850989	0.00893717	Heterogeneous nuclear ribonucleoprotein M
DCUN1D1	C9JVE2	-0.852428	0.0064457	DCN1-like protein
ELAVL1	Q15717	-0.853168	0.000683235	ELAV-like protein 1
CPQ	Q9Y646	-0.86213	0.00603434	Carboxypeptidase Q
SFXN2	Q96NB2	-0.866238	0.00802491	Sideroflexin-2
GSS	P48637	-0.867118	0.0241802	Glutathione synthetase
SUCLG1	P53597	-0.871391	7.99761e-06	Succinyl-CoA ligase [ADP/GDP-forming] subunit alpha, mitochondrial
HADH	E9PF18	-0.874704	0.00180356	Hydroxyacyl-coenzyme A dehydrogenase, mitochondrial
HNRNPC	G3V4C1	-0.876186	0.0143731	Heterogeneous nuclear ribonucleoproteins C1/C2
BLMH	Q13867	-0.876594	0.040605	Bleomycin hydrolase
MRI1	Q9BV20	-0.881032	0.0182171	Methylthioribose-1-phosphate isomerase
DECR1	Q16698	-0.882679	8.79346e-06	2,4-dienoyl-CoA reductase, mitochondrial
NSFL1C	Q9UNZ2	-0.885554	0.00421279	NSFL1 cofactor p47
MYO1C	F5H6E2	-0.887319	0.0227877	Unconventional myosin-Ic
CPNE1	F2Z2V0	-0.890487	0.0251391	Copine-1
HNRNPUL1	A0A0A0MRA5	-0.890902	0.00194402	Heterogeneous nuclear ribonucleoprotein U-like protein 1
CD99	P14209	-0.893047	0.00463532	CD99 antigen
HINT1	P49773	-0.895318	1.07451e-06	Histidine triad nucleotide-binding protein 1
IDH1	O75874	-0.897679	0.000144205	Isocitrate dehydrogenase [NADP] cytoplasmic
RTN1	Q16799	-0.899808	0.0133214	Reticulon-1
AADAC	P22760	-0.901109	0.0192517	Arylacetamide deacetylase
MSRA	Q9UJ68	-0.906955	0.0408526	Mitochondrial peptide methionine sulfoxide reductase
UBXN4	Q92575	-0.910697	0.00261066	UBX domain-containing protein 4
CISD3	P0C7P0	-0.912627	0.00138922	CDGSH iron-sulfur domain-containing protein 3, mitochondrial
GCLC	P48506	-0.914532	0.0119509	Glutamate--cysteine ligase catalytic subunit
NNT	Q13423	-0.915791	0.000184277	NAD(P) transhydrogenase, mitochondrial
VKORC1L1	A0A3B3ISV4	-0.915832	0.00122127	Vitamin K epoxide reductase complex subunit 1-like protein 1
RABEP1	Q15276	-0.916859	0.000866383	Rab GTPase-binding effector protein 1
SPTBN1	Q01082	-0.919977	0.000292806	Spectrin beta chain, non-erythrocytic 1
DNPEP	A0A024R442	-0.921327	0.000702959	Aspartyl aminopeptidase
ITGA5	P08648	-0.921344	0.00966073	Integrin alpha-5
SLC38A4	Q969I6	-0.927976	0.00510928	Sodium-coupled neutral amino acid transporter 4
ALDH3A2	P51648	-0.928063	6.73411e-07	Fatty aldehyde dehydrogenase
WIBG	Q9BRP8	-0.929125	0.00147611	Partner of Y14 and mago
THRAP3	A0A3B3ITZ9	-0.93635	0.000164619	Thyroid hormone receptor-associated protein 3
UPF1	Q92900	-0.948668	1.00293e-05	Regulator of nonsense transcripts 1
THYN1	Q9P016	-0.948856	0.0164494	Thymocyte nuclear protein 1
LYRM5	A0A0C4DGJ8	-0.952938	3.404e-06	LYR motif-containing protein 5
ABHD14B	Q96IU4	-0.958421	0.000787717	Alpha/beta hydrolase domain-containing protein 14B
CAPN1	P07384	-0.961406	0.00586071	Calpain-1 catalytic subunit
CNBP	P62633	-0.965138	0.000189374	Cellular nucleic acid-binding protein
SHMT2	P34897	-0.966743	0.00440971	Serine hydroxymethyltransferase, mitochondrial
MOGS	Q13724	-0.969444	0.0179846	Mannosyl-oligosaccharide glucosidase
SPTAN1	Q13813	-0.969883	1.92389e-05	Spectrin alpha chain, non-erythrocytic 1
NUDT5	A6NFX8	-0.97088	0.000448714	ADP-sugar pyrophosphatase
MTAP	Q13126	-0.97595	0.000821372	S-methyl-5-thioadenosine phosphorylase
SNRPC	A0A0A0MRR7	-0.978778	0.0157203	U1 small nuclear ribonucleoprotein C
FAHD2A	Q96GK7	-0.983489	0.00566265	Fumarylacetoacetate hydrolase domain-containing protein 2A
SUCLG2	Q96I99	-0.988049	3.90095e-05	Succinyl-CoA ligase [GDP-forming] subunit beta, mitochondrial
NIT2	Q9NQR4	-0.989718	0.00158161	Omega-amidase NIT2
MCFD2	Q8NI22	-0.989757	0.0153614	Multiple coagulation factor deficiency protein 2
GLO1	Q04760	-0.991547	0.00092098	Lactoylglutathione lyase
ADSL	A0A1B0GWJ0	-0.997799	0.000248725	Adenylosuccinate lyase
NADK2	Q4G0N4	-1.00144	0.0247811	NAD kinase 2, mitochondrial
IMPDH2	H0Y4R1	-1.00344	0.00282397	Inosine-5-monophosphate dehydrogenase 2
CNPY3	Q9BT09	-1.00584	0.0121403	Protein canopy homolog 3
BCKDHA	F5H5P2	-1.00587	9.909e-07	2-oxoisovalerate dehydrogenase subunit alpha, mitochondrial
H6PD	R4GMU1	-1.00651	0.00191108	GDH/6PGL endoplasmic bifunctional protein
JUP	P14923	-1.00712	0.0044858	Junction plakoglobin
KIAA1143	Q96AT1	-1.00738	0.0362235	Uncharacterized protein KIAA1143
RRAS2	P62070	-1.00939	0.000573667	Ras-related protein R-Ras2
HDHD3	Q9BSH5	-1.01237	0.00219609	Haloacid dehalogenase-like hydrolase domain-containing protein 3
USP15	Q9Y4E8	-1.01965	0.0139956	Ubiquitin carboxyl-terminal hydrolase 15
PTDSS1	P48651	-1.02332	0.01275	Phosphatidylserine synthase 1
PGRMC1	O00264	-1.0237	0.000533679	Membrane-associated progesterone receptor component 1
NSDHL	Q15738	-1.02521	0.00319956	Sterol-4-alpha-carboxylate 3-dehydrogenase, decarboxylating
ECHS1	P30084	-1.0313	0.0288416	Enoyl-CoA hydratase, mitochondrial
HNRNPUL2-BSCL2	H3BQZ7	-1.03425	0.0366615	Heterogeneous nuclear ribonucleoprotein U-like protein 2
HP1BP3	Q5SSJ5	-1.03911	0.0277588	Heterochromatin protein 1-binding protein 3
CSRP1	P21291	-1.04103	0.00763449	Cysteine and glycine-rich protein 1
RRBP1	Q9P2E9	-1.04128	0.000268485	Ribosome-binding protein 1
CD276	A0A0C4DGH0	-1.04741	0.0376383	CD276 antigen
SEPHS2	Q99611	-1.04987	3.49857e-06	Selenide, water dikinase 2
TMEM135	E9PQL0	-1.05146	0.00356287	Transmembrane protein 135
HNRNPA3	P51991	-1.0519	0.0118694	Heterogeneous nuclear ribonucleoprotein A3
LASP1	Q14847	-1.05406	0.005118	LIM and SH3 domain protein 1
GANAB	E9PKU7	-1.05739	0.00506897	Neutral alpha-glucosidase AB
EPM2AIP1	Q7L775	-1.06418	0.0382428	EPM2A-interacting protein 1
DLG1	A0A0C4DFT3	-1.06934	0.0174554	Disks large homolog 1
GNG12	Q9UBI6	-1.0724	0.00470706	Guanine nucleotide-binding protein G(I)/G(S)/G(O) subunit gamma-12
LPP	Q93052	-1.07558	0.0160964	Lipoma-preferred partner
DPYD	Q12882	-1.07639	0.011082	Dihydropyrimidine dehydrogenase [NADP(+)]
TNKS1BP1	Q9C0C2	-1.07714	0.00635287	182 kDa tankyrase-1-binding protein
QDPR	P09417	-1.08237	0.00554307	Dihydropteridine reductase
PRPS1	B1ALA9	-1.08275	0.00174341	Ribose-phosphate pyrophosphokinase 1
IDI1	Q13907	-1.0832	2.28171e-05	Isopentenyl-diphosphate Delta-isomerase 1
METAP2	P50579	-1.08337	0.000711984	Methionine aminopeptidase 2
SYNE2	Q8WXH0	-1.08656	0.0219286	Nesprin-2
MLX	K7EID0	-1.08833	0.0366775	Max-like protein X
OARD1	C9JXC3	-1.08842	0.0384946	O-acetyl-ADP-ribose deacetylase 1
PNPO	Q9NVS9	-1.09012	4.86654e-06	Pyridoxine-5-phosphate oxidase
GAMT	Q14353	-1.09376	0.0198751	Guanidinoacetate N-methyltransferase
NASP	P49321	-1.1048	0.00506279	Nuclear autoantigenic sperm protein
TMOD3	Q9NYL9	-1.10683	0.0222285	Tropomodulin-3
ETFDH	Q16134	-1.11142	0.00181602	Electron transfer flavoprotein-ubiquinone oxidoreductase, mitochondrial
CDA	P32320	-1.11446	0.0093276	Cytidine deaminase
DDAH2	O95865	-1.11737	0.0389538	N(G),N(G)-dimethylarginine dimethylaminohydrolase 2
LACTB	P83111	-1.13046	0.00171202	Serine beta-lactamase-like protein LACTB, mitochondrial
GSTT1	P30711	-1.13081	0.010253	Glutathione S-transferase theta-1
AFMID	Q63HM1	-1.13195	0.00269998	Kynurenine formamidase
SP100	P23497	-1.13712	0.0391625	Nuclear autoantigen Sp-100
MYO5A	A0A087WY00	-1.14296	0.0125965	Unconventional myosin-Va
SYNPO	Q8N3V7	-1.14901	0.0200263	Synaptopodin
ALCAM	Q13740	-1.15009	0.00482225	CD166 antigen
PDXP	Q96GD0	-1.15028	0.000260777	Pyridoxal phosphate phosphatase
AKAP2	Q9Y2D5	-1.15369	0.00166437	A-kinase anchor protein 2
NR3C1	P04150	-1.15377	0.0164422	Glucocorticoid receptor
C9orf64	Q5T6V5	-1.15608	0.000273351	UPF0553 protein C9orf64
CYP20A1	Q6UW02	-1.16103	9.86166e-05	Cytochrome P450 20A1
PSM8	X5D2R7	-1.16377	0.0049179	Proteasome subunit beta type
ALDH4A1	P30038	-1.17002	5.85315e-08	Delta-1-pyrroline-5-carboxylate dehydrogenase, mitochondrial
PEX14	O75381	-1.17142	0.000490264	Peroxisomal membrane protein PEX14
BIN1	O00499	-1.17714	0.00790733	Myc box-dependent-interacting protein 1
SMAP2	A0A087WV97	-1.17785	0.0086836	Stromal membrane-associated protein 2
HEBP1	Q9NRV9	-1.17789	4.44457e-05	Heme-binding protein 1
ERI3	H0Y4B0	-1.18198	0.021327	ERI1 exoribonuclease 3
SIRT5	Q9NXA8	-1.18277	0.0273382	NAD-dependent protein deacylase sirtuin-5, mitochondrial
U2SURP	H0Y8D9	-1.18411	0.00266624	U2 snRNP-associated SURP motif-containing protein
AKAP1	Q92667	-1.1855	0.00419189	A-kinase anchor protein 1, mitochondrial
IDH2	P48735	-1.18882	1.27011e-05	Isocitrate dehydrogenase [NADP], mitochondrial
GCDH	Q92947	-1.19413	0.00677501	Glutaryl-CoA dehydrogenase, mitochondrial
CRAT	P43155	-1.19949	1.15101e-05	Carnitine O-acetyltransferase
SLC25A10	Q9UBX3	-1.20183	9.10689e-05	Mitochondrial dicarboxylate carrier
LIMS1	P48059	-1.20744	0.0042658	LIM and senescent cell antigen-like-containing domain protein 1
LIN7C	Q9NUP9	-1.21279	0.00789478	Protein lin-7 homolog C
SYMPK	Q92797	-1.2159	0.0266336	Symplekin
PABPC4	B1ANR0	-1.2178	0.000402309	Polyadenylate-binding protein
SNAP29	O95721	-1.21903	0.00861807	Synaptosomal-associated protein 29
GPX4	A0A087X2I2	-1.22098	0.0144694	Glutathione peroxidase
CRYZL1	O95825	-1.22217	0.00088111	Quinone oxidoreductase-like protein 1
FAM136A	E7EQY1	-1.22584	0.000975259	Protein FAM136A
RNF213	A0A0A0MTR7	-1.22645	0.0199963	E3 ubiquitin-protein ligase RNF213
ASMTL	O95671	-1.2329	0.000212197	N-acetylserotonin O-methyltransferase-like protein
ACAT1	P24752	-1.23364	4.73064e-06	Acetyl-CoA acetyltransferase, mitochondrial
STAT3	P40763	-1.2355	0.0106454	Signal transducer and activator of transcription 3
PTGR2	Q8N8N7	-1.23901	3.48851e-05	Prostaglandin reductase 2
ANK1	H0YBS0	-1.24064	0.0140007	Ankyrin-1
BAIAP2	B4DWA1	-1.24214	0.0245884	Brain-specific angiogenesis inhibitor 1-associated protein 2
SOWAHC	Q53LP3	-1.2423	0.00403487	Ankyrin repeat domain-containing protein SOWAHC
LAP3	P28838	-1.24646	0.000553312	Cytosol aminopeptidase
LMAN1	P49257	-1.24679	1.8543e-05	Protein ERGIC-53
CNP	P09543	-1.24697	1.37104e-05	2,3-cyclic-nucleotide 3-phosphodiesterase
KIF13B	E7ERX9	-1.25911	0.00890143	Kinesin-like protein
NPEPL1	Q8NDH3	-1.26198	0.0315283	Probable aminopeptidase NPEPL1
FN3KRP	Q9HA64	-1.26377	0.0017949	Ketosamine-3-kinase
ACAD8	Q9UKU7	-1.26541	0.0141938	Isobutyryl-CoA dehydrogenase, mitochondrial
BLVRB	P30043	-1.27044	2.86477e-05	Flavin reductase (NADPH)
BID	P55957	-1.27143	0.00346218	BH3-interacting domain death agonist
LBR	Q14739	-1.27555	0.00731948	Lamin-B receptor
C11orf54	Q9H0W9	-1.28861	4.53252e-05	Ester hydrolase C11orf54
TPMT	P51580	-1.29231	4.68112e-05	Thiopurine S-methyltransferase
AP2M1	A0A087WY71	-1.29247	0.000380076	AP-2 complex subunit mu
TJP1	A0A087X0K9	-1.29267	0.0177064	Tight junction protein ZO-1
CCS	J3KNF4	-1.29348	0.00158928	Copper chaperone for superoxide dismutase
PTGR1	Q14914	-1.29779	4.13866e-05	Prostaglandin reductase 1
ST6GAL1	P15907	-1.29979	0.000209643	Beta-galactoside alpha-2,6-sialyltransferase 1
COQ5	Q5HYK3	-1.30281	1.52556e-06	2-methoxy-6-polyprenyl-1,4-benzoquinol methylase, mitochondrial
TRA2B	P62995	-1.30711	0.000315849	Transformer-2 protein homolog beta
ACTN1	P12814	-1.31004	0.00585504	Alpha-actinin-1
MCEE	Q96PE7	-1.31296	0.0238561	Methylmalonyl-CoA epimerase, mitochondrial
SLC25A13	Q9UJS0	-1.31382	9.89806e-05	Calcium-binding mitochondrial carrier protein Aralar2
SCARB1	B7ZKQ9	-1.31839	0.00812082	Scavenger receptor class B member 1
MUT	P22033	-1.31851	0.000582277	Methylmalonyl-CoA mutase, mitochondrial
PIK3AP1	Q6ZUJ8	-1.32486	0.0136201	Phosphoinositide 3-kinase adapter protein 1
LIMD1	Q9UGP4	-1.32493	0.0375431	LIM domain-containing protein 1
ADH5	P11766	-1.3371	3.6425e-07	Alcohol dehydrogenase class-3
HMGCS2	P54868	-1.33778	0.0189365	Hydroxymethylglutaryl-CoA synthase, mitochondrial
PRPS2	P11908	-1.33882	0.0119473	Ribose-phosphate pyrophosphokinase 2
PSME1	Q06323	-1.34172	0.00082901	Proteasome activator complex subunit 1
DCPS	Q96C86	-1.34344	0.0141573	m7GpppX diphosphatase
PHYKPL	Q8IUZ5	-1.34797	0.0140417	5-phosphohydroxy-L-lysine phospho-lyase
CD14	P08571	-1.34881	0.00380032	Monocyte differentiation antigen CD14
IAH1	Q2TAA2	-1.34885	0.0148638	Isoamyl acetate-hydrolyzing esterase 1 homolog
TACC2	E7EMZ9	-1.35208	0.0214008	Transforming acidic coiled-coil-containing protein 2
TGFB1I1	O43294	-1.35852	0.0221942	Transforming growth factor beta-1-induced transcript 1 protein
CYBA	P13498	-1.36756	0.000222987	Cytochrome b-245 light chain
TMEM41B	E9PJ42	-1.3711	1.42538e-06	Transmembrane protein 41B
HINT2	Q9BX68	-1.37345	0.000123013	Histidine triad nucleotide-binding protein 2, mitochondrial
ACOX3	O15254	-1.38018	3.48586e-05	Peroxisomal acyl-coenzyme A oxidase 3
MGST2	Q99735	-1.38285	0.0154825	Microsomal glutathione S-transferase 2
AKR7A2	O43488	-1.38298	0.00394103	Aflatoxin B1 aldehyde reductase member 2
SLC25A1	P53007	-1.38329	9.80754e-06	Tricarboxylate transport protein, mitochondrial
CASP6	P55212	-1.38853	0.000141667	Caspase-6
MAOA	P21397	-1.38863	3.95813e-05	Amine oxidase [flavin-containing] A
PROSC	O94903	-1.39132	3.98685e-06	Proline synthase co-transcribed bacterial homolog protein
ADK	P55263	-1.39293	3.13206e-05	Adenosine kinase
HIBCH	Q6NVY1	-1.39342	0.000184978	3-hydroxyisobutyryl-CoA hydrolase, mitochondrial
TTC38	Q5R3I4	-1.39525	0.00264838	Tetratricopeptide repeat protein 38
CALD1	E9PGZ1	-1.39739	0.0241385	Caldesmon
CD302	Q8IX05	-1.4015	0.0114683	CD302 antigen
GPAM	Q5VW52	-1.40384	0.0285213	Glycerol-3-phosphate acyltransferase 1, mitochondrial
NHLRC2	Q8NBF2	-1.40823	0.00173564	NHL repeat-containing protein 2
CHID1	Q9BWS9	-1.40866	0.00661957	Chitinase domain-containing protein 1
ROCK1	A0A0U1RQV4	-1.40986	0.0360911	Rho-associated protein kinase 1
RBBP9	O75884	-1.41537	0.000579002	Putative hydrolase RBBP9
HAGH	Q16775	-1.4158	9.36699e-05	Hydroxyacylglutathione hydrolase, mitochondrial
NMRAL1	Q9HBL8	-1.41721	0.0292483	NmrA-like family domain-containing protein 1
FXN	C9JAX1	-1.41762	2.24905e-07	Frataxin, mitochondrial
HSD3B7	I3L2H6	-1.42124	0.0181744	3 beta-hydroxysteroid dehydrogenase type 7
PAPSS2	O95340	-1.42581	0.0368944	Bifunctional 3-phosphoadenosine 5-phosphosulfate synthase 2
PTPN6	P29350	-1.42635	0.00269793	Tyrosine-protein phosphatase non-receptor type 6
ENTPD5	O75356	-1.42927	0.00589766	Ectonucleoside triphosphate diphosphohydrolase 5
RAD23A	P54725	-1.43085	0.00201363	UV excision repair protein RAD23 homolog A
RBP1	P09455	-1.44037	0.0227101	Retinol-binding protein 1
ASPG	G3V1Y8	-1.44182	0.0131389	60 kDa lysophospholipase
ILK	A0A0A0MTH3	-1.44198	0.00023282	Integrin-linked protein kinase
RALY	Q5QPL9	-1.44503	0.00665243	RNA-binding protein Raly
CTNNA1	P35221	-1.45404	0.000289975	Catenin alpha-1
PAWR	Q96IZ0	-1.45513	0.00571702	PRKC apoptosis WT1 regulator protein
SRSF2	J3KP15	-1.4595	0.00537551	Serine/arginine-rich splicing factor 2
PCBD1	P61457	-1.4613	0.00636957	Pterin-4-alpha-carbinolamine dehydratase
EIF2AK2	P19525	-1.46883	0.00650444	Interferon-induced, double-stranded RNA-activated protein kinase
DNAJB9	Q9UBS3	-1.47128	0.00184306	DnaJ homolog subfamily B member 9
SORBS2	O94875	-1.47395	0.000402977	Sorbin and SH3 domain-containing protein 2
STBD1	O95210	-1.47441	0.0282163	Starch-binding domain-containing protein 1
GNAI1	P63096	-1.47975	0.000443762	Guanine nucleotide-binding protein G(i) subunit alpha-1
DDAH1	O94760	-1.4806	1.7591e-05	N(G),N(G)-dimethylarginine dimethylaminohydrolase 1
ALDOC	P09972	-1.48321	1.00083e-05	Fructose-bisphosphate aldolase C
GSTO1	P78417	-1.48504	0.00103086	Glutathione S-transferase omega-1
FAM213A	Q9BRX8	-1.48539	0.000404445	Redox-regulatory protein FAM213A
DDI2	Q5TDH0	-1.48753	1.58241e-05	Protein DDI1 homolog 2
PRPSAP2	E7EPA1	-1.48955	0.00241835	Phosphoribosyl pyrophosphate synthase-associated protein 2
DAG1	Q14118	-1.49102	0.00329564	Dystroglycan
ALDH6A1	Q02252	-1.49346	1.8933e-08	Methylmalonate-semialdehyde dehydrogenase [acylating], mitochondrial
EIF4A2	E7EQG2	-1.49434	0.000273565	Eukaryotic initiation factor 4A-II
GATD3	P0DPI2	-1.49444	8.0986e-07	Glutamine amidotransferase-like class 1 domain-containing protein 3, mitochondrial
CYP2J2	A0A3B3IT99	-1.49602	1.24148e-05	Cytochrome P450 2J2
ECH1	Q13011	-1.49713	1.45291e-06	Delta(3,5)-Delta(2,4)-dienoyl-CoA isomerase, mitochondrial
TUBG1	P23258	-1.49755	0.0111025	Tubulin gamma-1 chain
MAN2C1	Q9NTJ4	-1.50141	0.0108086	Alpha-mannosidase 2C1
SVIL	O95425	-1.52453	0.0280996	Supervillin
AKR7A3	O95154	-1.52893	0.000101751	Aflatoxin B1 aldehyde reductase member 3
CAMK2D	D6R938	-1.5334	7.71561e-05	Calcium/calmodulin-dependent protein kinase type II subunit delta
THNSL1	Q8IYQ7	-1.53988	0.0200632	Threonine synthase-like 1
SCRN2	J3QL71	-1.5426	0.00043131	Secernin-2
SLC27A3	X6R3N0	-1.543	0.0165303	Long-chain fatty acid transport protein 3
OPLAH	O14841	-1.54432	0.0110339	5-oxoprolinase
IFIT5	Q13325	-1.5466	0.0232932	Interferon-induced protein with tetratricopeptide repeats 5
NUDT6	P53370	-1.54784	0.00552561	Nucleoside diphosphate-linked moiety X motif 6
SRSF5	Q13243	-1.5485	0.0206533	Serine/arginine-rich splicing factor 5
SLC4A4	Q9Y6R1	-1.54915	0.000667882	Electrogenic sodium bicarbonate cotransporter 1
LRP1	Q07954	-1.54921	0.000171187	Prolow-density lipoprotein receptor-related protein 1
GSTZ1	A0A0C4DFM0	-1.54931	0.00148327	Maleylacetoacetate isomerase
EML4	Q9HC35	-1.54997	7.2929e-12	Echinoderm microtubule-associated protein-like 4
CD99	A0A096LP69	-1.55038	0.00556916	CD99 antigen
HMGCL	P35914	-1.55325	2.78708e-06	Hydroxymethylglutaryl-CoA lyase, mitochondrial
SMC1A	G8JLG1	-1.55496	0.00788733	Structural maintenance of chromosomes protein
PDLIM1	O00151	-1.56315	1.60052e-05	PDZ and LIM domain protein 1
FASN	P49327	-1.56983	0.0396936	Fatty acid synthase
NIT1	Q86X76	-1.5759	0.00115375	Nitrilase homolog 1
ENOSF1	Q7L5Y1	-1.58194	0.000348265	Mitochondrial enolase superfamily member 1
STAT6	A0A1W2PNW1	-1.58199	0.00910416	Signal transducer and activator of transcription 6
NGLY1	Q96IV0	-1.59129	0.011039	Peptide-N(4)-(N-acetyl-beta-glucosaminyl)asparagine amidase
AHNAK	Q09666	-1.59273	0.0257235	Neuroblast differentiation-associated protein AHNAK
PDLIM5	Q96HC4	-1.59405	2.62416e-06	PDZ and LIM domain protein 5
LYZ	P61626	-1.59531	0.0242003	Lysozyme C
2-Mar	Q969Z3	-1.59785	0.00035775	Mitochondrial amidoxime reducing component 2
ARL6IP4	F5GYV5	-1.60221	0.0114256	ADP-ribosylation factor-like protein 6-interacting protein 4
GALE	Q14376	-1.60573	0.0027679	UDP-glucose 4-epimerase
NIPSNAP1	Q9BPW8	-1.60677	2.55441e-09	Protein NipSnap homolog 1
HDLBP	A0A024R4E5	-1.60821	0.00794511	Vigilin
DDT	P30046	-1.60901	0.00325897	D-dopachrome decarboxylase
PPFIBP1	Q86W92	-1.61385	0.00371056	Liprin-beta-1
TRIM23	P36406	-1.61593	0.0107666	E3 ubiquitin-protein ligase TRIM23
S100A9	P06702	-1.62377	0.0022815	Protein S100-A9
EIF1B	O60739	-1.62381	0.0210795	Eukaryotic translation initiation factor 1b
MPST	P25325	-1.62629	8.05434e-05	3-mercaptopyruvate sulfurtransferase
UGT1A4	P22310	-1.62754	4.35061e-06	UDP-glucuronosyltransferase 1-4
SLC16A7	O60669	-1.63906	0.000360662	Monocarboxylate transporter 2
CNTFR	Q5T8H6	-1.64364	0.0357001	Ciliary neurotrophic factor receptor subunit alpha
CHMP6	Q96FZ7	-1.64601	1.26657e-05	Charged multivesicular body protein 6
BDH2	Q9BUT1	-1.64626	0.000393559	3-hydroxybutyrate dehydrogenase type 2
STAT2	P52630	-1.64653	0.0263846	Signal transducer and activator of transcription 2
UGT2A1	Q9Y4X1	-1.65524	0.000250934	UDP-glucuronosyltransferase 2A1
ITSN1	F8W7U0	-1.65586	0.000867901	Intersectin-1
DOCK1	A0A096LNH6	-1.65662	0.0203475	Dedicator of cytokinesis protein 1
WWP1	H0YBA4	-1.65748	0.00984464	E3 ubiquitin-protein ligase Itchy homolog
LYN	P07948	-1.65755	0.0158906	Tyrosine-protein kinase Lyn
SIRT3	Q9NTG7	-1.65895	0.0124366	NAD-dependent protein deacetylase sirtuin-3, mitochondrial
PLSCR1	H7C5I5	-1.65925	0.0201164	Phospholipid scramblase 1
ACAD10	Q6JQN1	-1.66298	0.0197438	Acyl-CoA dehydrogenase family member 10
SSFA2	E7EUL7	-1.66436	0.0150612	Sperm-specific antigen 2
PLCD1	P51178	-1.66473	0.0181176	1-phosphatidylinositol 4,5-bisphosphate phosphodiesterase delta-1
SKIV2L2	P42285	-1.66726	0.00098787	Superkiller viralicidic activity 2-like 2
MAT1A	Q00266	-1.66856	0.000355541	S-adenosylmethionine synthase isoform type-1
UACA	H0YNH8	-1.66889	0.0267393	Uveal autoantigen with coiled-coil domains and ankyrin repeats
TNS1	E9PGF5	-1.67267	0.0125435	Tensin-1
SLCO1B1	Q9Y6L6	-1.6731	0.00121378	Solute carrier organic anion transporter family member 1B1
ISOC1	Q96CN7	-1.67312	1.37721e-06	Isochorismatase domain-containing protein 1
ALDH9A1	P49189	-1.67424	0.00344699	4-trimethylaminobutyraldehyde dehydrogenase
DHTKD1	Q96HY7	-1.68044	2.54431e-06	Probable 2-oxoglutarate dehydrogenase E1 component DHKTD1, mitochondrial
TJP2	A0A3B3ITE1	-1.68235	0.000255694	Tight junction protein ZO-2
SORBS1	A0A0U1RQI5	-1.68323	3.55132e-05	Sorbin and SH3 domain-containing protein 1
SLC25A20	O43772	-1.69394	1.53808e-05	Mitochondrial carnitine/acylcarnitine carrier protein
FARP1	C9JME2	-1.6946	0.0169032	FERM, RhoGEF and pleckstrin domain-containing protein 1
ZADH2	Q8N4Q0	-1.69517	0.000157856	Zinc-binding alcohol dehydrogenase domain-containing protein 2
CFL2	Q9Y281	-1.69614	3.38034e-06	Cofilin-2
PALM2-AKAP2	B1ALY0	-1.69682	2.67171e-05	Paralemmin-2
HSD17B11	Q8NBQ5	-1.69969	1.13742e-06	Estradiol 17-beta-dehydrogenase 11
FKBP15	A0A0A0MT60	-1.71217	0.000168955	Peptidyl-prolyl cis-trans isomerase
GCA	H7C2Z6	-1.72813	0.00671723	Grancalcin
CPSF7	F5H669	-1.72881	9.61546e-05	Cleavage and polyadenylation specificity factor subunit 7
RPS4Y2	Q8TD47	-1.73176	0.025083	40S ribosomal protein S4, Y isoform 2
PEX11G	Q96HA9	-1.73683	0.019459	Peroxisomal membrane protein 11C
RNF185	A9X3U0	-1.73927	0.00107659	E3 ubiquitin-protein ligase RNF185
STAU1	Q5JW30	-1.74374	0.000313653	Double-stranded RNA-binding protein Staufen homolog 1
ALDH7A1	A0A1B0GTG2	-1.74978	1.12266e-05	Alpha-aminoadipic semialdehyde dehydrogenase
NUDT16	Q96DE0	-1.75348	0.0201841	U8 snoRNA-decapping enzyme
ZFAND2B	B8ZZ56	-1.75859	0.0400654	AN1-type zinc finger protein 2B
TAOK3	Q9H2K8	-1.75949	0.00373603	Serine/threonine-protein kinase TAO3
ADH1B	P00325	-1.76131	0.000105344	Alcohol dehydrogenase 1B
PNKD	Q8N490	-1.76146	9.80167e-05	Probable hydrolase PNKD
METTL7A	Q9H8H3	-1.76231	2.68955e-05	Methyltransferase-like protein 7A
FAM96A	Q9H5X1	-1.76569	0.00327348	MIP18 family protein FAM96A
CBR1	P16152	-1.76934	8.72389e-06	Carbonyl reductase [NADPH] 1
ACBD5	B7Z2R7	-1.77428	6.75429e-07	Acyl-CoA-binding domain-containing protein 5
PQLC1	Q8N2U9	-1.77901	0.0313863	PQ-loop repeat-containing protein 1
MOV10	Q5JR04	-1.78597	0.0192948	Putative helicase MOV-10
FERMT2	Q96AC1	-1.79115	1.14496e-05	Fermitin family homolog 2
CARHSP1	Q9Y2V2	-1.79313	1.83853e-05	Calcium-regulated heat stable protein 1
CERS4	H0YLY3	-1.79321	0.00116901	Ceramide synthase 4
SDPR	O95810	-1.79431	5.91357e-06	Serum deprivation-response protein
HMGN5	P82970	-1.79652	0.0116603	High mobility group nucleosome-binding domain-containing protein 5
C1QA	X6RLJ0	-1.79669	0.0296217	Complement C1q subcomponent subunit A
PEBP1	P30086	-1.79678	3.19521e-06	Phosphatidylethanolamine-binding protein 1
CDS2	O95674	-1.79948	0.0112608	Phosphatidate cytidylyltransferase 2
HPRT1	P00492	-1.80684	0.0047227	Hypoxanthine-guanine phosphoribosyltransferase
CPOX	P36551	-1.80995	0.00120016	Oxygen-dependent coproporphyrinogen-III oxidase, mitochondrial
MPP1	Q00013	-1.81464	0.0101368	55 kDa erythrocyte membrane protein
S100A8	P05109	-1.81865	0.00300365	Protein S100-A8
AP2S1	M0R0N4	-1.82675	0.0220684	AP-2 complex subunit sigma
ACAA2	P42765	-1.82961	1.19762e-05	3-ketoacyl-CoA thiolase, mitochondrial
NUMA1	Q14980	-1.82995	0.0304025	Nuclear mitotic apparatus protein 1
GPC6	Q9Y625	-1.83351	0.0326738	Glypican-6
STARD10	F5H1Z6	-1.83382	0.000122197	PCTP-like protein
THOP1	P52888	-1.83468	7.94932e-05	Thimet oligopeptidase
LPGAT1	Q92604	-1.84356	0.0103662	Acyl-CoA:lysophosphatidylglycerol acyltransferase 1
SORBS3	O60504	-1.84428	0.0191885	Vinexin
DHCR24	A0A0A0MTI1	-1.84495	0.000177484	Delta(24)-sterol reductase
APOC3	B0YIW2	-1.84754	0.000982539	Apolipoprotein C-III
ALDH1A1	P00352	-1.84768	6.26037e-05	Retinal dehydrogenase 1
GPM6A	P51674	-1.84847	0.00970778	Neuronal membrane glycoprotein M6-a
SRSF9	Q13242	-1.84916	0.0138909	Serine/arginine-rich splicing factor 9
UBE2L6	O14933	-1.85056	0.0263906	Ubiquitin/ISG15-conjugating enzyme E2 L6
AOX1	Q06278	-1.86032	1.43986e-06	Aldehyde oxidase
CRYL1	Q9Y2S2	-1.8656	1.14903e-07	Lambda-crystallin homolog
ABCC3	O15438	-1.86975	0.0200272	Canalicular multispecific organic anion transporter 2
NAPRT	Q6XQN6	-1.87388	0.000772147	Nicotinate phosphoribosyltransferase
ARHGEF10L	Q5VXI4	-1.87875	0.000741686	Rho guanine nucleotide exchange factor 10-like protein
GIMAP8	Q8ND71	-1.88132	0.00448931	GTPase IMAP family member 8
MACROD1	Q9BQ69	-1.88656	1.63768e-07	O-acetyl-ADP-ribose deacetylase MACROD1
HNMT	P50135	-1.88965	4.07258e-05	Histamine N-methyltransferase
SLC39A14	Q15043	-1.89805	0.0264801	Zinc transporter ZIP14
TBXAS1	Q53F23	-1.90135	0.0169442	Thromboxane-A synthase
MYH10	P35580	-1.91276	0.00624583	Myosin-10
PCTP	Q9UKL6	-1.91339	0.000418206	Phosphatidylcholine transfer protein
PKP2	Q99959	-1.91579	0.00496741	Plakophilin-2
ACSL5	Q9ULC5	-1.91799	0.00560248	Long-chain-fatty-acid--CoA ligase 5
TPP2	P29144	-1.91826	3.82147e-06	Tripeptidyl-peptidase 2
SORBS1	Q9BX66	-1.91922	1.33866e-05	Sorbin and SH3 domain-containing protein 1
EPS15	B1AUU8	-1.92541	0.018546	Epidermal growth factor receptor substrate 15
AIF1	Q5STX8	-1.92694	0.0345072	Allograft inflammatory factor 1
ESRRB	E7EWD9	-1.92788	0.00157058	Steroid hormone receptor ERR2
AGPAT3	Q9NRZ7	-1.92938	1.76539e-05	1-acyl-sn-glycerol-3-phosphate acyltransferase gamma
SOD1	P00441	-1.93162	1.5019e-05	Superoxide dismutase [Cu-Zn]
ADHFE1	Q8IWW8	-1.9333	0.00320052	Hydroxyacid-oxoacid transhydrogenase, mitochondrial
GIMAP1-GIMAP5	A0A087WTJ2	-1.93362	0.00138685	GIMAP1-GIMAP5 readthrough
RARRES2	Q99969	-1.94232	0.000340306	Retinoic acid receptor responder protein 2
TM7SF2	O76062	-1.94528	0.0402031	Delta(14)-sterol reductase
AAMDC	E9PNP3	-1.94951	0.00877667	Mth938 domain-containing protein
POFUT1	Q9H488	-1.95782	3.48666e-08	GDP-fucose protein O-fucosyltransferase 1
TXLNA	P40222	-1.96701	0.00032836	Alpha-taxilin
ACOT2	A0A087X0W7	-1.9701	1.19575e-07	Acyl-coenzyme A thioesterase 2, mitochondrial
ACADSB	P45954	-1.9704	3.97329e-07	Short/branched chain specific acyl-CoA dehydrogenase, mitochondrial
CES2	O00748	-1.97114	5.06711e-05	Cocaine esterase
ACADM	Q5T4U5	-1.97126	1.16684e-10	Medium-chain specific acyl-CoA dehydrogenase, mitochondrial
UGT1A3	P35503	-1.97154	0.000675974	UDP-glucuronosyltransferase 1-3
SUOX	P51687	-1.97911	2.62494e-05	Sulfite oxidase, mitochondrial
ACAA1	P09110	-1.99163	3.65401e-07	3-ketoacyl-CoA thiolase, peroxisomal
OIT3	Q8WWZ8	-2.00153	0.00235993	Oncoprotein-induced transcript 3 protein
SUGCT	Q9HAC7	-2.00286	0.035199	Succinate--hydroxymethylglutarate CoA-transferase
MAZ	I3L411	-2.0061	0.00791061	Myc-associated zinc finger protein
HSD17B8	Q92506	-2.00992	2.35901e-06	Estradiol 17-beta-dehydrogenase 8
COMP	G3XAP6	-2.01175	0.0386581	Cartilage oligomeric matrix protein
RPRD1B	Q9NQG5	-2.0122	0.000243893	Regulation of nuclear pre-mRNA domain-containing protein 1B
AGO1	Q9UL18	-2.01893	0.0195393	Protein argonaute-1
EHBP1	Q8NDI1	-2.02012	0.0116619	EH domain-binding protein 1
EHD3	Q9NZN3	-2.02156	1.16091e-05	EH domain-containing protein 3
ECI2	A0A0C4DGA2	-2.02409	4.21794e-11	Enoyl-CoA delta isomerase 2, mitochondrial
PPAT	Q06203	-2.04168	0.0163825	Amidophosphoribosyltransferase
SLC30A1	Q9Y6M5	-2.04214	5.75877e-05	Zinc transporter 1
BTD	P43251	-2.04259	0.0050364	Biotinidase
NCAM1	A0A0D9SF98	-2.05019	0.00190568	Neural cell adhesion molecule 1
RBKS	Q9H477	-2.05221	0.00187508	Ribokinase
ITGA1	P56199	-2.05401	3.74697e-05	Integrin alpha-1
NIPSNAP3A	Q9UFN0	-2.05465	0.00119757	Protein NipSnap homolog 3A
MMAB	Q96EY8	-2.05647	4.45482e-05	Cob(I)yrinic acid a,c-diamide adenosyltransferase, mitochondrial
ACY1	Q03154	-2.06316	4.9455e-06	Aminoacylase-1
LPCAT3	Q6P1A2	-2.06337	0.00069661	Lysophospholipid acyltransferase 5
PRPSAP1	Q14558	-2.06644	0.000350114	Phosphoribosyl pyrophosphate synthase-associated protein 1
ARPC1A	Q92747	-2.08142	0.00279402	Actin-related protein 2/3 complex subunit 1A
BPHL	Q86WA6	-2.08227	1.04429e-07	Valacyclovir hydrolase
FOLR2	E7EU04	-2.09658	0.034914	Folate receptor beta
FBP1	P09467	-2.09798	0.00323676	Fructose-1,6-bisphosphatase 1
PSMB10	P40306	-2.0998	0.0274751	Proteasome subunit beta type-10
FCGR3A	A0A1W2PQB1	-2.10693	0.00311215	Low affinity immunoglobulin gamma Fc region receptor III-A
AKR1A1	P14550	-2.10812	1.08971e-06	Alcohol dehydrogenase [NADP(+)]
AKT1	P31749	-2.10812	1.78127e-05	RAC-alpha serine/threonine-protein kinase
TBC1D24	H3BNU1	-2.10946	0.00162274	TBC1 domain family member 24
C19orf66	Q9NUL5	-2.1105	7.24653e-07	UPF0515 protein C19orf66
SLC9A3R2	Q15599	-2.11674	0.000284846	Na(+)/H(+) exchange regulatory cofactor NHE-RF2
ENG	P17813	-2.12079	0.0141482	Endoglin
MYLK	Q15746	-2.12568	3.29139e-05	Myosin light chain kinase, smooth muscle
BDH1	Q02338	-2.12666	8.9778e-06	D-beta-hydroxybutyrate dehydrogenase, mitochondrial
QPRT	Q15274	-2.14069	0.00173444	Nicotinate-nucleotide pyrophosphorylase [carboxylating]
A1CF	Q9NQ94	-2.14276	0.016186	APOBEC1 complementation factor
LZIC	Q8WZA0	-2.14819	0.017073	Protein LZIC
OGFR	A0A0A0MRN5	-2.15038	0.000846428	Opioid growth factor receptor
ACADS	P16219	-2.15228	8.02454e-06	Short-chain specific acyl-CoA dehydrogenase, mitochondrial
TXNRD2	A0A182DWF2	-2.15479	1.68624e-05	Thioredoxin reductase 2, mitochondrial
CBR4	Q8N4T8	-2.15502	2.2572e-07	Carbonyl reductase family member 4
MMP9	P14780	-2.17033	9.42475e-05	Matrix metalloproteinase-9
SRSF10	Q5JRI1	-2.17067	0.00648216	Serine/arginine-rich splicing factor 10
AK4	P27144	-2.17325	0.0238677	Adenylate kinase 4, mitochondrial
H1F0	P07305	-2.17381	0.000122905	Histone H1.0
PPP6R2	O75170	-2.18065	0.0015012	Serine/threonine-protein phosphatase 6 regulatory subunit 2
PFKL	P17858	-2.1844	7.88951e-05	ATP-dependent 6-phosphofructokinase, liver type
MTTP	P55157	-2.18712	0.0149321	Microsomal triglyceride transfer protein large subunit
FN3K	Q9H479	-2.19209	8.0917e-08	Fructosamine-3-kinase
RPS4Y1	C9JEH7	-2.19253	0.00925039	40S ribosomal protein S4, Y isoform 1
AKR1D1	P51857	-2.19351	0.00011663	3-oxo-5-beta-steroid 4-dehydrogenase
D2HGDH	G5E9E8	-2.19427	0.00913503	D-2-hydroxyglutarate dehydrogenase, mitochondrial
PHLDB2	E9PGF6	-2.19952	0.0152683	Pleckstrin homology-like domain family B member 2
RBM42	K7EQ03	-2.21337	0.000816526	RNA-binding protein 42
DEPTOR	Q8TB45	-2.21803	0.00268646	DEP domain-containing mTOR-interacting protein
AIG1	Q5THU2	-2.22565	0.0289321	Androgen-induced gene 1 protein
LPA	A0A087WWY0	-2.22943	0.013029	Apolipoprotein(a)
SLC25A42	Q86VD7	-2.23085	6.59994e-05	Mitochondrial coenzyme A transporter SLC25A42
ACOT1	Q86TX2	-2.2362	0.00188747	Acyl-coenzyme A thioesterase 1
TSPAN9	A0A3B3IST1	-2.23691	0.00345223	Tetraspanin
UBA7	P41226	-2.24204	0.00432643	Ubiquitin-like modifier-activating enzyme 7
CYP4F3	Q08477	-2.24855	9.794e-05	Docosahexaenoic acid omega-hydroxylase CYP4F3
CTNNB1	A0A2R8Y804	-2.25123	9.12011e-06	Catenin beta-1
MAT2A	P31153	-2.25177	0.000105606	S-adenosylmethionine synthase isoform type-2
GALK1	P51570	-2.2533	6.68867e-06	Galactokinase
PGM1	P36871	-2.25431	1.3964e-05	Phosphoglucomutase-1
FBXO2	R4GNH2	-2.25449	0.027555	F-box only protein 2
TMBIM6	F8VQW0	-2.26431	2.23692e-05	Bax inhibitor 1
CTNND1	C9JZR2	-2.26562	0.000268423	Catenin delta-1
ARF6	P62330	-2.26869	4.06565e-08	ADP-ribosylation factor 6
EHHADH	Q08426	-2.27159	7.87825e-08	Peroxisomal bifunctional enzyme
DMD	A0A087WV90	-2.2733	0.0189714	Dystrophin
PXMP2	Q9NR77	-2.2787	7.43601e-05	Peroxisomal membrane protein 2
GRHPR	Q9UBQ7	-2.29342	1.04537e-08	Glyoxylate reductase/hydroxypyruvate reductase
KDELC2	Q7Z4H8	-2.29772	0.0360471	KDEL motif-containing protein 2
DGLUCY	H0YB62	-2.31565	0.00216795	D-glutamate cyclase, mitochondrial
DEFA3	P59666	-2.31957	0.00240104	Neutrophil defensin 3
AGL	P35573	-2.32215	0.00275937	Glycogen debranching enzyme
APOL3	O95236	-2.32534	1.37915e-05	Apolipoprotein L3
DBI	P07108	-2.32915	1.00247e-05	Acyl-CoA-binding protein
CENPV	A0A0M3HER2	-2.35567	0.0293758	Centromere protein V
ALDH2	P05091	-2.36205	2.40497e-09	Aldehyde dehydrogenase, mitochondrial
PTMS	P20962	-2.36328	0.0184859	Parathymosin
PCYT2	Q99447	-2.364	3.67841e-09	Ethanolamine-phosphate cytidylyltransferase
FCGRT	P55899	-2.36943	0.000509366	IgG receptor FcRn large subunit p51
ALDH5A1	P51649	-2.37668	5.08991e-06	Succinate-semialdehyde dehydrogenase, mitochondrial
ABAT	H3BRN4	-2.37863	3.11796e-06	4-aminobutyrate aminotransferase, mitochondrial
NT5DC1	Q5TFE4	-2.3789	0.000280614	5-nucleotidase domain-containing protein 1
CD81	E9PJK1	-2.39487	0.000475806	Tetraspanin
SYNPO2	H0Y9Y3	-2.39749	0.0108026	Synaptopodin-2
SCLY	A0A0A0MQU4	-2.39911	3.6363e-07	Selenocysteine lyase
FBP2	O00757	-2.39949	0.004339	Fructose-1,6-bisphosphatase isozyme 2
SEPSECS	Q9HD40	-2.40865	0.000141127	O-phosphoseryl-tRNA(Sec) selenium transferase
MVD	P53602	-2.41371	8.4419e-05	Diphosphomevalonate decarboxylase
ADH1C	P00326	-2.41645	2.18942e-05	Alcohol dehydrogenase 1C
SH2D4A	Q9H788	-2.41738	5.02528e-05	SH2 domain-containing protein 4A
MTHFS	P49914	-2.42184	1.51227e-06	5-formyltetrahydrofolate cyclo-ligase
PC	P11498	-2.42216	0.0167267	Pyruvate carboxylase, mitochondrial
KANK2	Q63ZY3	-2.42223	0.0150907	KN motif and ankyrin repeat domain-containing protein 2
SLC16A1	P53985	-2.42288	6.44644e-06	Monocarboxylate transporter 1
ADI1	Q9BV57	-2.42308	2.0147e-06	1,2-dihydroxy-3-keto-5-methylthiopentene dioxygenase
GLUD1	P00367	-2.42579	6.3866e-07	Glutamate dehydrogenase 1, mitochondrial
MT2A	P02795	-2.43006	0.00540966	Metallothionein-2
LSS	P48449	-2.4301	0.00279608	Lanosterol synthase
ITPR2	Q14571	-2.43498	2.51576e-05	Inositol 1,4,5-trisphosphate receptor type 2
CDH1	A0A087WX17	-2.44397	0.00120742	Cadherin-1
PROC	E7END6	-2.44667	4.73271e-05	Vitamin K-dependent protein C
EPS8L2	A0A3B3ISQ4	-2.44729	0.00180327	Epidermal growth factor receptor kinase substrate 8-like protein 2
GLDC	P23378	-2.4568	0.0353924	Glycine dehydrogenase (decarboxylating), mitochondrial
FOLR2	F5H3Z4	-2.46414	0.0134521	Folate receptor beta
GOLGA3	Q08378	-2.467	1.47445e-06	Golgin subfamily A member 3
PDZK1	Q5T2W1	-2.46753	3.36217e-05	Na(+)/H(+) exchange regulatory cofactor NHE-RF3
COMT	P21964	-2.46853	1.43969e-10	Catechol O-methyltransferase
FAH	P16930	-2.47187	0.000109144	Fumarylacetoacetase
SLC27A2	O14975	-2.47654	1.05264e-05	Very long-chain acyl-CoA synthetase
CYP4V2	Q6ZWL3	-2.49424	8.29278e-05	Cytochrome P450 4V2
BAAT	Q14032	-2.50542	1.07885e-05	Bile acid-CoA:amino acid N-acyltransferase
DDX58	O95786	-2.51758	0.0393179	Probable ATP-dependent RNA helicase DDX58
PSMB9	A2ACR1	-2.5326	0.0104945	Proteasome subunit beta type
HPGD	P15428	-2.53444	0.00208857	15-hydroxyprostaglandin dehydrogenase [NAD(+)]
CYB5A	P00167	-2.5359	3.17117e-07	Cytochrome b5
ANK3	A0A087WZ65	-2.53647	0.00210446	Ankyrin-3
ARGLU1	Q9NWB6	-2.55319	0.00925827	Arginine and glutamate-rich protein 1
OAS2	A0A087X0V5	-2.55557	0.0115457	2-5-oligoadenylate synthase 2
PHKG2	J3KNN3	-2.5564	2.50282e-06	Phosphorylase b kinase gamma catalytic chain, liver/testis isoform
BST1	H0Y984	-2.55644	0.0306161	ADP-ribosyl cyclase/cyclic ADP-ribose hydrolase 2
ALDH1B1	P30837	-2.56909	2.08348e-05	Aldehyde dehydrogenase X, mitochondrial
SELENBP1	Q13228	-2.57468	8.02103e-05	Selenium-binding protein 1
RMDN2	Q96LZ7	-2.58127	4.7338e-06	Regulator of microtubule dynamics protein 2
ANXA9	O76027	-2.58803	0.00526623	Annexin A9
FCER1G	P30273	-2.5909	0.011104	High affinity immunoglobulin epsilon receptor subunit gamma
FDFT1	P37268	-2.59457	0.00470111	Squalene synthase
PPL	K7EKI8	-2.60173	0.00595566	Periplakin
ANPEP	P15144	-2.61396	0.0306853	Aminopeptidase N
F9	P00740	-2.61866	5.43463e-05	Coagulation factor IX
ACAD11	Q709F0	-2.61926	0.00124497	Acyl-CoA dehydrogenase family member 11
CYP2C9	P11712	-2.62488	4.88247e-05	Cytochrome P450 2C9
IFIT3	O14879	-2.62841	0.00104179	Interferon-induced protein with tetratricopeptide repeats 3
SCP2	P22307	-2.6345	5.18931e-10	Non-specific lipid-transfer protein
TRPV1	A0A0B4J2A0	-2.64535	2.93062e-07	Sedoheptulokinase
ANXA3	P12429	-2.66861	0.0133887	Annexin A3
GSTM3	P21266	-2.67322	0.020763	Glutathione S-transferase Mu 3
FDPS	P14324	-2.69173	0.000357314	Farnesyl pyrophosphate synthase
CHDH	Q8NE62	-2.69387	0.00395048	Choline dehydrogenase, mitochondrial
ALAD	P13716	-2.69867	8.43743e-08	Delta-aminolevulinic acid dehydratase
NDRG2	Q9UN36	-2.69922	5.21855e-09	Protein NDRG2
GNPNAT1	Q96EK6	-2.70729	2.58113e-05	Glucosamine 6-phosphate N-acetyltransferase
TMEM261	Q96GE9	-2.70881	0.038944	Transmembrane protein 261
ADH1A	P07327	-2.71273	6.08625e-06	Alcohol dehydrogenase 1A
PRKAA1	Q13131	-2.71296	2.21815e-05	5-AMP-activated protein kinase catalytic subunit alpha-1
FDX1	P10109	-2.71461	1.13661e-07	Adrenodoxin, mitochondrial
DFNA5	O60443	-2.71643	0.00030013	Non-syndromic hearing impairment protein 5
SNTB1	Q13884	-2.71762	0.00842985	Beta-1-syntrophin
ANXA6	P08133	-2.72354	0.00026573	Annexin A6
DMGDH	Q9UI17	-2.7339	8.23778e-07	Dimethylglycine dehydrogenase, mitochondrial
DHRS4	Q9BTZ2	-2.73484	3.5416e-13	Dehydrogenase/reductase SDR family member 4
ACSL1	B7Z3Z9	-2.73999	6.95392e-05	Long-chain-fatty-acid--CoA ligase 1
MTHFD1	P11586	-2.74709	7.65738e-10	C-1-tetrahydrofolate synthase, cytoplasmic
CD163	Q86VB7	-2.76376	0.000471607	Scavenger receptor cysteine-rich type 1 protein M130
AMACR	D6RB81	-2.76764	9.56335e-07	Alpha-methylacyl-CoA racemase
RGN	Q15493	-2.7758	3.46913e-05	Regucalcin
SULT1A4	A0A0A6YYL2	-2.77807	0.0123791	Sulfotransferase
4-Sep	J3QRT6	-2.78055	0.00509495	Septin-4
C16orf62	E7EWW0	-2.78727	0.000514351	UPF0505 protein C16orf62
LARP4	Q71RC2	-2.79609	0.000595635	La-related protein 4
GALT	P07902	-2.80087	8.5935e-07	Galactose-1-phosphate uridylyltransferase
HACL1	Q9UJ83	-2.80592	1.22566e-05	2-hydroxyacyl-CoA lyase 1
SLC13A5	Q86YT5	-2.81021	0.00258952	Solute carrier family 13 member 5
SFXN5	Q8TD22	-2.81412	4.24942e-06	Sideroflexin-5
LSR	S4R3V8	-2.82115	0.00082355	Lipolysis-stimulated lipoprotein receptor
TNS2	Q63HR2	-2.82947	7.21323e-05	Tensin-2
SEC14L4	Q9UDX3	-2.8376	0.000323713	SEC14-like protein 4
PRKAG1	F8VYY9	-2.84061	4.25089e-05	5-AMP-activated protein kinase subunit gamma-1
TRIOBP	Q9H2D6	-2.84926	9.38123e-05	TRIO and F-actin-binding protein
GALM	Q96C23	-2.86435	0.000456646	Aldose 1-epimerase
DDC	F8WER1	-2.86905	2.85187e-06	Aromatic-L-amino-acid decarboxylase
IQGAP2	Q13576	-2.87618	6.05634e-06	Ras GTPase-activating-like protein IQGAP2
DNAJC12	S4R368	-2.87714	5.85612e-05	DnaJ homolog subfamily C member 12
ACOT4	Q8N9L9	-2.87729	7.99742e-05	Acyl-coenzyme A thioesterase 4
UGT2B4	P06133	-2.87861	2.41468e-05	UDP-glucuronosyltransferase 2B4
PBLD	P30039	-2.88855	4.69775e-07	Phenazine biosynthesis-like domain-containing protein
CYP2C8	P10632	-2.9002	0.000215477	Cytochrome P450 2C8
CTSG	P08311	-2.90348	0.00109292	Cathepsin G
CYP51A1	A0A0C4DFL7	-2.9106	0.00371193	Lanosterol 14-alpha demethylase
OAS3	Q9Y6K5	-2.91757	0.0137753	2-5-oligoadenylate synthase 3
ELANE	P08246	-2.92055	0.000774283	Neutrophil elastase
ANKS1A	A0A3B3ISP1	-2.92436	4.30467e-05	Ankyrin repeat and SAM domain-containing protein 1A
FGGY	Q96C11	-2.92908	1.20923e-05	FGGY carbohydrate kinase domain-containing protein
GNE	Q9Y223	-2.9331	8.05601e-07	Bifunctional UDP-N-acetylglucosamine 2-epimerase/N-acetylmannosamine kinase
ABCB11	O95342	-2.94404	3.596e-06	Bile salt export pump
TCEA3	S4R3M9	-2.94529	8.4384e-06	Transcription elongation factor A protein 3
ACAT2	Q9BWD1	-2.94728	5.24989e-08	Acetyl-CoA acetyltransferase, cytosolic
AGMAT	Q9BSE5	-2.95838	5.48403e-08	Agmatinase, mitochondrial
CBS	P0DN79	-2.9636	1.35872e-06	Cystathionine beta-synthase
PLIN2	Q99541	-2.9761	1.62885e-05	Perilipin-2
PRKAB2	O43741	-2.97676	0.00149012	5-AMP-activated protein kinase subunit beta-2
ACY3	Q96HD9	-2.98021	8.46915e-07	N-acyl-aromatic-L-amino acid amidohydrolase (carboxylate-forming)
ACSF2	Q96CM8	-2.9831	0.000343526	Acyl-CoA synthetase family member 2, mitochondrial
PPP1R14A	Q96A00	-2.99535	0.0198039	Protein phosphatase 1 regulatory subunit 14A
ALDOB	P05062	-3.00193	0.00446478	Fructose-bisphosphate aldolase B
CYP7B1	O75881	-3.0121	0.00374205	25-hydroxycholesterol 7-alpha-hydroxylase
GPHN	F5H039	-3.01831	3.05696e-06	Gephyrin
FMO4	P31512	-3.03199	0.000187798	Dimethylaniline monooxygenase [N-oxide-forming] 4
DCAF11	Q8TEB1	-3.03936	1.51485e-05	DDB1- and CUL4-associated factor 11
HAO1	Q9UJM8	-3.04821	1.64392e-05	Hydroxyacid oxidase 1
C14orf1	Q9UKR5	-3.04836	0.001064	Probable ergosterol biosynthetic protein 28
NEDD4	P46934	-3.07855	2.08805e-05	E3 ubiquitin-protein ligase NEDD4
CELF1	F5H4Y5	-3.08467	0.00131526	CUGBP Elav-like family member 1
CHCHD6	H0Y922	-3.08665	0.00257893	MICOS complex subunit MIC25
CAPN5	E7EV01	-3.08861	0.000101747	Calpain-5
HMOX1	P09601	-3.11587	3.94921e-06	Heme oxygenase 1
GAS2	O43903	-3.11891	0.000381364	Growth arrest-specific protein 2
CGN	Q9P2M7	-3.12294	0.000229948	Cingulin
MT1F	P04733	-3.12818	0.000162222	Metallothionein-1F
MYO1B	E9PDF6	-3.12857	1.76649e-06	Unconventional myosin-Ib
CYP2C18	P33260	-3.12946	0.000524276	Cytochrome P450 2C18
SHMT1	P34896	-3.12997	4.3412e-06	Serine hydroxymethyltransferase, cytosolic
HAO2	Q9NYQ3	-3.13163	0.0126625	Hydroxyacid oxidase 2
DHRS1	Q96LJ7	-3.13288	5.47356e-08	Dehydrogenase/reductase SDR family member 1
EPHX1	P07099	-3.13946	7.88697e-06	Epoxide hydrolase 1
LMO7	E9PMT2	-3.15219	0.000171807	LIM domain only protein 7
SPATS2L	B8ZZZ7	-3.15344	4.52054e-05	SPATS2-like protein
PDIA5	Q14554	-3.1674	5.96843e-06	Protein disulfide-isomerase A5
HDAC6	A0A2R8YDE6	-3.16764	0.0010878	Histone deacetylase 6
UGP2	Q16851	-3.16767	5.75162e-08	UTP--glucose-1-phosphate uridylyltransferase
MRC1	P22897	-3.18696	0.000630783	Macrophage mannose receptor 1
CWC15	Q9P013	-3.19041	0.000984736	Spliceosome-associated protein CWC15 homolog
DHCR7	Q9UBM7	-3.19539	6.01091e-05	7-dehydrocholesterol reductase
PSAT1	Q9Y617	-3.19736	1.47649e-05	Phosphoserine aminotransferase
CAT	P04040	-3.20155	3.99264e-07	Catalase
ALDH8A1	Q9H2A2	-3.21162	0.000434831	Aldehyde dehydrogenase family 8 member A1
CAMP	J3KNB4	-3.22421	0.00181652	Cathelicidin antimicrobial peptide
LCN2	X6R8F3	-3.22835	0.00453597	Neutrophil gelatinase-associated lipocalin
HSD17B6	O14756	-3.25169	1.80547e-05	17-beta-hydroxysteroid dehydrogenase type 6
PALMD	Q9NP74	-3.28234	8.04267e-05	Palmdelphin
ACSS2	Q9NR19	-3.29555	0.000219018	Acetyl-coenzyme A synthetase, cytoplasmic
IFIT1	P09914	-3.30313	0.000120066	Interferon-induced protein with tetratricopeptide repeats 1
HYI	H0YB18	-3.31987	0.00267282	Hydroxypyruvate isomerase
TAT	P17735	-3.33265	0.00426314	Tyrosine aminotransferase
STEAP4	C9JS50	-3.3425	0.0174373	Metalloreductase STEAP4
GCAT	O75600	-3.34371	1.5771e-05	2-amino-3-ketobutyrate coenzyme A ligase, mitochondrial
GYS1	P13807	-3.36062	0.00022707	Glycogen [starch] synthase, muscle
TMEM97	Q5BJF2	-3.36412	0.00208487	Transmembrane protein 97
AZU1	P20160	-3.37326	0.00022444	Azurocidin
UGT2A3	Q6UWM9	-3.37382	0.000292503	UDP-glucuronosyltransferase 2A3
ACSL1	P33121	-3.37708	3.8499e-07	Long-chain-fatty-acid--CoA ligase 1
PHYH	B1ALH6	-3.38832	1.33478e-06	Phytanoyl-CoA dioxygenase, peroxisomal
CYP3A5	P20815	-3.40651	0.000559088	Cytochrome P450 3A5
FHL1	Q5JXI8	-3.41025	0.00613268	Four and a half LIM domains protein 1
EBP	Q15125	-3.42025	2.88171e-07	3-beta-hydroxysteroid-Delta(8),Delta(7)-isomerase
PLA2G12B	Q9BX93	-3.42029	0.000223162	Group XIIB secretory phospholipase A2-like protein
UAP1	Q16222	-3.43165	0.000625245	UDP-N-acetylhexosamine pyrophosphorylase
EPHX2	P34913	-3.44199	3.22678e-06	Bifunctional epoxide hydrolase 2
ADH4	A0A0D9SFB5	-3.44211	1.26177e-05	Alcohol dehydrogenase 4
RFTN1	Q14699	-3.46107	0.00208756	Raftlin
GSTA3	Q5JW85	-3.50326	0.0146083	Glutathione S-transferase
MPO	P05164	-3.50566	0.000173033	Myeloperoxidase
DPP4	P27487	-3.51618	0.000517202	Dipeptidyl peptidase 4
DCXR	Q7Z4W1	-3.53112	1.67962e-07	L-xylulose reductase
TANC1	Q9C0D5	-3.53823	0.000445431	Protein TANC1
KHK	C9JDL1	-3.5517	2.79132e-05	Ketohexokinase
FABP1	P07148	-3.55684	1.96693e-05	Fatty acid-binding protein, liver
NECAP2	H0Y970	-3.58818	0.0109984	Adaptin ear-binding coat-associated protein 2
SLC22A1	O15245	-3.58842	3.2014e-05	Solute carrier family 22 member 1
GCHFR	P30047	-3.60468	0.000229435	GTP cyclohydrolase 1 feedback regulatory protein
HOGA1	Q86XE5	-3.60611	0.000103815	4-hydroxy-2-oxoglutarate aldolase, mitochondrial
EEFSEC	C9J8T0	-3.61879	1.38443e-05	Selenocysteine-specific elongation factor
OTC	P00480	-3.6326	1.24323e-05	Ornithine carbamoyltransferase, mitochondrial
AGXT	P21549	-3.66701	5.76806e-05	Serine--pyruvate aminotransferase
SLC2A2	C9J0E8	-3.69484	0.00729945	Solute carrier family 2, facilitated glucose transporter member 2
PECR	Q9BY49	-3.70013	2.97023e-07	Peroxisomal trans-2-enoyl-CoA reductase
CMBL	Q96DG6	-3.70563	5.32439e-05	Carboxymethylenebutenolidase homolog
ACADL	P28330	-3.71949	0.0385976	Long-chain specific acyl-CoA dehydrogenase, mitochondrial
MGMT	P16455	-3.75063	1.2498e-05	Methylated-DNA--protein-cysteine methyltransferase
ACACB	O00763	-3.7616	1.72695e-05	Acetyl-CoA carboxylase 2
ALAD	B7ZBK6	-3.78872	0.000258399	Porphobilinogen synthase
CYP4F2	P78329	-3.79146	3.26084e-06	Phylloquinone omega-hydroxylase CYP4F2
XYLB	O75191	-3.79331	5.1806e-07	Xylulose kinase
NMRK1	Q5W125	-3.7978	0.000785073	Nicotinamide riboside kinase 1
BST2	Q10589	-3.80779	0.00524892	Bone marrow stromal antigen 2
PHKB	I3L213	-3.81622	9.78048e-07	Phosphorylase b kinase regulatory subunit
AMT	P48728	-3.82576	0.000142505	Aminomethyltransferase, mitochondrial
C2orf72	A6NCS6	-3.83653	6.52064e-05	Uncharacterized protein C2orf72
UGT2B17	O75795	-3.86531	1.01426e-05	UDP-glucuronosyltransferase 2B17
NFIA	B1AKN7	-3.87402	3.97558e-05	Nuclear factor 1
SORBS2	H7BXR3	-3.87641	0.000182907	Sorbin and SH3 domain-containing protein 2
GLYATL1	Q969I3	-3.89615	2.28918e-08	Glycine N-acyltransferase-like protein 1
GBA3	A0A087WTY7	-3.90854	0.0134716	Cytosolic beta-glucosidase
ANXA6	E5RK69	-3.90882	5.91167e-05	Annexin
TTPA	P49638	-3.91549	0.000181694	Alpha-tocopherol transfer protein
GPD1	P21695	-3.95298	1.06527e-05	Glycerol-3-phosphate dehydrogenase [NAD(+)], cytoplasmic
EFHD1	Q9BUP0	-3.99918	0.000529298	EF-hand domain-containing protein D1
LTF	E7EQB2	-4.03572	0.0010006	Lactotransferrin
APOM	Q5SRP5	-4.04248	2.66747e-05	Apolipoprotein M
CYP2C19	P33261	-4.05924	0.00827523	Cytochrome P450 2C19
MPDZ	B7ZB24	-4.06881	5.03698e-07	Multiple PDZ domain protein
CYP2B6	P20813	-4.07681	0.00290717	Cytochrome P450 2B6
PCK2	Q16822	-4.08354	1.12642e-11	Phosphoenolpyruvate carboxykinase [GTP], mitochondrial
SORD	Q00796	-4.10338	4.1224e-07	Sorbitol dehydrogenase
COBLL1	A0A0X1KG75	-4.14078	2.35396e-07	Cordon-bleu protein-like 1
DAK	Q3LXA3	-4.15289	6.05188e-09	Bifunctional ATP-dependent dihydroxyacetone kinase/FAD-AMP lyase (cyclizing)
PHYHD1	Q5SRE7	-4.16015	0.00199283	Phytanoyl-CoA dioxygenase domain-containing protein 1
AOC3	Q16853	-4.16132	0.00243489	Membrane primary amine oxidase
UGT2B10	P36537	-4.16654	1.31283e-05	UDP-glucuronosyltransferase 2B10
TNXB	A0A3B3ISX9	-4.1741	0.0231111	Tenascin-X
IL1R1	C9J3W8	-4.18219	1.27956e-05	Interleukin-1 receptor type 1
FMO5	P49326	-4.18966	3.92383e-05	Dimethylaniline monooxygenase [N-oxide-forming] 5
GGT5	P36269	-4.20592	0.00180219	Gamma-glutamyltransferase 5
SLC38A3	Q99624	-4.22604	2.30181e-06	Sodium-coupled neutral amino acid transporter 3
AGXT2	Q9BYV1	-4.23494	2.5429e-06	Alanine--glyoxylate aminotransferase 2, mitochondrial
SAT2	I3L0W4	-4.27054	0.00123874	Diamine acetyltransferase 2
SQLE	E7EVQ6	-4.27108	2.40049e-08	Squalene monooxygenase
PALM3	A6NDB9	-4.27452	8.6882e-07	Paralemmin-3
PKLR	F8W6W2	-4.27519	4.98758e-06	Pyruvate kinase
CYP4F12	A0A0A0MR49	-4.27784	2.10557e-06	Cytochrome P450 4F12
LIMS2	Q7Z4I7	-4.30132	7.30954e-05	LIM and senescent cell antigen-like-containing domain protein 2
PRODH2	Q9UF12	-4.36391	1.17698e-05	Probable proline dehydrogenase 2
MBL2	P11226	-4.37769	0.0003766	Mannose-binding protein C
MSMO1	Q15800	-4.37983	0.000139537	Methylsterol monooxygenase 1
GCKR	A0A0C4DFN2	-4.38102	5.04243e-09	Glucokinase regulatory protein
PPBP	P02775	-4.41741	3.94457e-05	Platelet basic protein
AKR1C4	P17516	-4.4252	1.65116e-07	Aldo-keto reductase family 1 member C4
PDLIM2	Q96JY6	-4.43228	0.000212976	PDZ and LIM domain protein 2
PRTN3	U3KPS2	-4.4679	0.000480286	Myeloblastin
HMGCS1	Q01581	-4.46807	5.22372e-05	Hydroxymethylglutaryl-CoA synthase, cytoplasmic
SULT1A2	P50226	-4.47253	0.000200152	Sulfotransferase 1A2
UGT2B15	P54855	-4.50948	5.5082e-05	UDP-glucuronosyltransferase 2B15
GCK	C9JQD1	-4.52747	3.58567e-08	Hexokinase
ABCA6	Q8N139	-4.54272	7.41754e-06	ATP-binding cassette sub-family A member 6
GLYCTK	Q8IVS8	-4.57797	0.000193495	Glycerate kinase
ADH6	P28332	-4.57972	2.18736e-06	Alcohol dehydrogenase 6
ECHDC2	Q86YB7	-4.58242	6.77673e-09	Enoyl-CoA hydratase domain-containing protein 2, mitochondrial
SARDH	Q9UL12	-4.58327	3.41499e-06	Sarcosine dehydrogenase, mitochondrial
SLCO2B1	A0A024R5I4	-4.59548	1.25144e-06	Solute carrier organic anion transporter family member 2B1
PACSIN3	Q9UKS6	-4.64236	2.11539e-07	Protein kinase C and casein kinase substrate in neurons protein 3
CA14	Q9ULX7	-4.6484	1.99255e-07	Carbonic anhydrase 14
CES1	P23141	-4.6517	7.65367e-05	Liver carboxylesterase 1
SULT1E1	P49888	-4.6772	0.000255806	Estrogen sulfotransferase
RBP5	P82980	-4.68514	0.00010445	Retinol-binding protein 5
AGPAT2	O15120	-4.68875	2.94917e-15	1-acyl-sn-glycerol-3-phosphate acyltransferase beta
PYGL	P06737	-4.81226	2.88131e-05	Glycogen phosphorylase, liver form
SPTBN2	O15020	-4.81411	7.19963e-07	Spectrin beta chain, non-erythrocytic 2
PPP1R1A	Q13522	-4.83387	0.000895839	Protein phosphatase 1 regulatory subunit 1A
ACOT12	Q8WYK0	-4.8902	8.07012e-09	Acyl-coenzyme A thioesterase 12
TTC36	A6NLP5	-4.89603	0.00107382	Tetratricopeptide repeat protein 36
ACSM2B	Q68CK6	-4.92026	5.88505e-06	Acyl-coenzyme A synthetase ACSM2B, mitochondrial
NAT8	Q9UHE5	-4.92068	2.24166e-07	N-acetyltransferase 8
NAGS	K7EK11	-4.93993	1.96956e-08	N-acetylglutamate synthase, mitochondrial
PHKB	Q93100	-4.95349	4.12098e-10	Phosphorylase b kinase regulatory subunit beta
VSNL1	P62760	-4.99035	1.58362e-08	Visinin-like protein 1
GSTA1	P08263	-5.02828	0.0137696	Glutathione S-transferase A1
PFKFB1	P16118	-5.04778	4.26256e-10	6-phosphofructo-2-kinase/fructose-2,6-bisphosphatase 1
SLC37A4	U3KPU7	-5.11067	4.29299e-05	Glucose-6-phosphate translocase
EVA1A	B8ZZF5	-5.11359	2.58631e-06	Protein eva-1 homolog A
MACF1	H3BPE1	-5.12336	7.43687e-05	Microtubule-actin cross-linking factor 1, isoforms 1/2/3/5
ASPDH	A6ND91	-5.178	0.00800203	Putative L-aspartate dehydrogenase
FMO3	P31513	-5.18122	3.54054e-07	Dimethylaniline monooxygenase [N-oxide-forming] 3
HAAO	P46952	-5.18385	6.59386e-05	3-hydroxyanthranilate 3,4-dioxygenase
UGT2B7	P16662	-5.19248	5.52752e-06	UDP-glucuronosyltransferase 2B7
ACSM3	Q53FZ2	-5.24963	2.45601e-05	Acyl-coenzyme A synthetase ACSM3, mitochondrial
GNMT	Q14749	-5.26608	0.000194053	Glycine N-methyltransferase
IDNK	Q5T6J7	-5.30941	2.81767e-05	Probable gluconokinase
SLC19A3	A0A2R8YHG5	-5.32298	6.13013e-07	Thiamine transporter 2
LGALS4	P56470	-5.32568	5.70887e-05	Galectin-4
ACOX2	Q99424	-5.33407	3.7374e-05	Peroxisomal acyl-coenzyme A oxidase 2
MVK	F5H8H2	-5.33641	1.15016e-10	Mevalonate kinase
PIPOX	Q9P0Z9	-5.35507	1.49056e-05	Peroxisomal sarcosine oxidase
MT1H	P80294	-5.36132	6.15914e-05	Metallothionein-1H
XDH	P47989	-5.39105	1.8623e-05	Xanthine dehydrogenase/oxidase
ALDH1L1	O75891	-5.40087	6.83738e-05	Cytosolic 10-formyltetrahydrofolate dehydrogenase
UGT1A9	O60656	-5.42704	9.72434e-06	UDP-glucuronosyltransferase 1-9
ENO3	P13929	-5.43108	7.50447e-05	Beta-enolase
CLEC4M	Q9H2X3	-5.48823	6.09088e-06	C-type lectin domain family 4 member M
UROC1	Q96N76	-5.49903	0.00564833	Urocanate hydratase
FXYD1	K7EQG4	-5.509	5.03292e-06	Phospholemman
BCO2	Q9BYV7	-5.52575	2.0649e-11	Beta,beta-carotene 9,10-oxygenase
PHGDH	A0A286YF22	-5.52894	9.17128e-08	D-3-phosphoglycerate dehydrogenase
CYP2D6	Q6NWU0	-5.52954	5.7215e-05	Cytochrome P450 2D6
GLUL	P15104	-5.54319	0.000667114	Glutamine synthetase
STEAP3	Q658P3	-5.54402	8.67321e-06	Metalloreductase STEAP3
RDH16	O75452	-5.54793	4.71476e-06	Retinol dehydrogenase 16
CDH2	P19022	-5.55682	3.50098e-09	Cadherin-2
FUOM	A2VDF0	-5.61465	2.2866e-06	Fucose mutarotase
RNASE2	P10153	-5.62872	6.23591e-05	Non-secretory ribonuclease
DPYS	Q14117	-5.67103	2.27154e-05	Dihydropyrimidinase
CLEC4G	Q6UXB4	-5.73904	6.19298e-09	C-type lectin domain family 4 member G
LIME1	V9GYI1	-5.7811	3.94939e-05	Lck-interacting transmembrane adapter 1
SULT2A1	Q06520	-5.81011	9.24549e-08	Bile salt sulfotransferase
HSD11B1	P28845	-5.81256	3.14804e-06	Corticosteroid 11-beta-dehydrogenase isozyme 1
SLCO1B3	Q9NPD5	-5.84145	4.14744e-07	Solute carrier organic anion transporter family member 1B3
GATM	P50440	-5.89258	4.36064e-06	Glycine amidinotransferase, mitochondrial
PF4	P02776	-5.901	0.000142426	Platelet factor 4
GYS2	P54840	-5.95801	4.35652e-07	Glycogen [starch] synthase, liver
AADAT	Q8N5Z0	-5.95997	6.24942e-09	Kynurenine/alpha-aminoadipate aminotransferase, mitochondrial
CYP8B1	Q9UNU6	-6.12981	1.84748e-06	7-alpha-hydroxycholest-4-en-3-one 12-alpha-hydroxylase
BHMT2	Q9H2M3	-6.26323	1.85609e-05	S-methylmethionine--homocysteine S-methyltransferase BHMT2
ECHDC3	Q96DC8	-6.29759	0.00022207	Enoyl-CoA hydratase domain-containing protein 3, mitochondrial
CYP4A11	Q02928	-6.35953	2.02134e-06	Cytochrome P450 4A11
ACSM2A	Q08AH3	-6.37995	7.47257e-06	Acyl-coenzyme A synthetase ACSM2A, mitochondrial
GSTA2	P09210	-6.4425	0.000683125	Glutathione S-transferase A2
SULT1A1	P50225	-6.44902	3.78042e-06	Sulfotransferase 1A1
ACSM5	Q6NUN0	-6.73748	9.09871e-10	Acyl-coenzyme A synthetase ACSM5, mitochondrial
UPB1	Q9UBR1	-7.07428	1.86995e-05	Beta-ureidopropionase
SEC14L2	O76054	-7.31155	1.12494e-06	SEC14-like protein 2
FTCD	O95954	-7.32287	0.000321055	Formimidoyltransferase-cyclodeaminase
KHK	P50053	-7.33439	2.82195e-05	Ketohexokinase
SLC27A5	Q9Y2P5	-7.36039	1.50935e-06	Bile acyl-CoA synthetase
PKLR	P30613	-7.49909	4.10459e-05	Pyruvate kinase PKLR
GLYAT	Q6IB77	-7.50638	9.4417e-06	Glycine N-acyltransferase
CYP27A1	Q02318	-7.69076	3.11774e-10	Sterol 26-hydroxylase, mitochondrial
CYP1A2	P05177	-7.70215	1.86505e-06	Cytochrome P450 1A2
DAO	P14920	-8.05152	1.38217e-06	D-amino-acid oxidase
SLC2A2	P11168	-8.1183	2.76662e-06	Solute carrier family 2, facilitated glucose transporter member 2
CYP3A4	P08684	-8.17902	5.60312e-06	Cytochrome P450 3A4
HSD17B13	Q7Z5P4	-8.2213	1.75441e-05	17-beta-hydroxysteroid dehydrogenase 13
CYP2A6	P11509	-8.3341	7.29239e-07	Cytochrome P450 2A6
BHMT	Q93088	-8.42473	4.5368e-05	Betaine--homocysteine S-methyltransferase 1
