# Supplementary material for: Disruption of proteome by an oncogenic fusion kinase alters metabolism in fibrolamellar hepatocellular carcinoma
Source: Sci Adv. 2023 Jun 21;9(25):eadg7038. doi: 10.1126/sciadv.adg7038 (PMC10284549; doi:10.1126/sciadv.adg7038)
Supplement: Supplementary file 2 — Tables S1 and S2 [file sciadv.adg7038_tables_s1_and_s2.zip › adg7038_Table_S2.xlsx]

## Sheet: Significant and 1.5x
Gene Name	-Log T-test p-value Normal_Tumor	T-test q-value Normal_Tumor	T-test Difference Tumor_Normal	Uniprot Identifier	Protein Name
H1-2	5.21844	1.3986e-05	4.6864	P16403	Histone H1.2
AGR2	5.23737	1.41343e-05	4.64451	O95994	Anterior gradient protein 2 homolog
OAT	5.79286	0	3.824	P04181	Ornithine aminotransferase, mitochondrial
VCAN	7.01518	0	3.79813	P13611	Versican core protein
VCAN	6.63016	0	3.72808	D6RGZ6	Versican core protein (Fragment)
THBS2	3.92894	0.000243685	3.64311	P35442	Thrombospondin-2
S100P	4.60665	5.60748e-05	3.60102	P25815	Protein S100-P
MUC13	6.69164	0	3.52455	Q9H3R2	Mucin-13
CKMT1A	4.37321	0.000108949	3.47759	P12532	Creatine kinase U-type, mitochondrial
TESC	5.32387	1.48148e-05	3.46229	Q96BS2	Calcineurin B homologous protein 3
HK2	8.75742	0	3.42841	E9PB90	Hexokinase-2
PRODH	3.92787	0.000243323	3.38928	O43272	Proline dehydrogenase 1, mitochondrial
CYP17A1	4.72899	3.08483e-05	3.36349	P05093	Steroid 17-alpha-hydroxylase/17,20 lyase
CLEC11A	2.97777	0.00122456	3.21264	Q9Y240	C-type lectin domain family 11 member A
SDS	4.35155	0.000115385	3.14413	P20132	L-serine dehydratase/L-threonine deaminase
PLA2G2A	1.74798	0.0181398	3.07702	A0A3B3IRX2	Phospholipase A(2)
PYCR1	4.5383	7.98226e-05	3.04459	P32322	Pyrroline-5-carboxylate reductase 1, mitochondrial
COL15A1	4.48878	8.56531e-05	2.93445	A0A087X0K0	Collagen alpha-1(XV) chain
RRS1	4.17657	0.000137457	2.81199	Q15050	Ribosome biogenesis regulatory protein homolog
AGA	3.72402	0.000359844	2.79182	P20933	N(4)-(beta-N-acetylglucosaminyl)-L-asparaginase
H1-4	2.83566	0.00170261	2.71602	P10412	Histone H1.4
AKR1B10	3.67225	0.000385787	2.63834	O60218	Aldo-keto reductase family 1 member B10
FBLN1	4.55794	6.34921e-05	2.62003	B1AHL2	Fibulin-1
EPS8L3	3.85065	0.00027157	2.58792	Q8TE67	Epidermal growth factor receptor kinase substrate 8-like protein 3
NHP2	4.98142	3.46821e-05	2.57472	Q9NX24	H/ACA ribonucleoprotein complex subunit 2
PTRH1	6.82951	0	2.48312	A0A096LP22	Probable peptidyl-tRNA hydrolase (Fragment)
RPL27	3.93045	0.000244411	2.47977	P61353	60S ribosomal protein L27
GULP1	4.3897	9.41176e-05	2.46499	Q9UBP9	PTB domain-containing engulfment adapter protein 1
COL5A1	2.62372	0.00259167	2.45621	P20908	Collagen alpha-1(V) chain
TMEM106B	5.43295	1.60643e-05	2.45091	Q9NUM4	Transmembrane protein 106B
GK	6.93761	0	2.42833	P32189	Glycerol kinase
H1-5	3.57144	0.000444976	2.42461	P16401	Histone H1.5
APOA4	3.76325	0.000343164	2.40178	P06727	Apolipoprotein A-IV
CTH	4.12272	0.000145695	2.39151	P32929	Cystathionine gamma-lyase
HSPA4L	6.78737	0	2.39131	O95757	Heat shock 70 kDa protein 4L
PCSK1	4.86811	3.33333e-05	2.37164	P29120	Neuroendocrine convertase 1
VWA1	4.90927	3.38028e-05	2.37077	J3QLP3	von Willebrand factor A domain-containing protein 1 (Fragment)
MRPL41	3.87599	0.00025825	2.36697	Q8IXM3	39S ribosomal protein L41, mitochondrial
HKDC1	3.24624	0.000743434	2.35757	Q2TB90	Hexokinase HKDC1
MRPL47	3.35151	0.000606575	2.35441	Q9HD33	39S ribosomal protein L47, mitochondrial
EFEMP1	3.04267	0.0010955	2.31104	Q12805	EGF-containing fibulin-like extracellular matrix protein 1
GLS	6.77354	0	2.30585	O94925	Glutaminase kidney isoform, mitochondrial
POSTN	1.95671	0.011406	2.28809	Q15063	Periostin
RPF2	4.02639	0.000180967	2.27833	Q9H7B2	Ribosome production factor 2 homolog
FBLN2	2.66455	0.0023791	2.21776	P98095	Fibulin-2
RPL31	4.31536	0.00011194	2.21057	P62899	60S ribosomal protein L31
ALDH18A1	4.63108	4.77327e-05	2.21006	P54886	Delta-1-pyrroline-5-carboxylate synthase
RPL23	4.00289	0.000204969	2.19675	P62829	60S ribosomal protein L23
GOLM1	3.98714	0.000219847	2.18015	Q8NBJ4	Golgi membrane protein 1
SLC5A6	3.86778	0.000263233	2.17613	Q9Y289	Sodium-dependent multivitamin transporter
EPCAM	3.72821	0.000356021	2.14797	P16422	Epithelial cell adhesion molecule
MYEF2	2.60557	0.00272938	2.13132	A0A0A0MQW0	Myelin expression factor 2
UBA52	5.90108	0	2.1107	P62987	Ubiquitin-60S ribosomal protein L40
MICU2	6.44262	0	2.0945	Q8IYU8	Calcium uptake protein 2, mitochondrial
TSPAN8	6.35144	0	2.09287	P19075	Tetraspanin-8
IFITM2	2.47966	0.00361565	2.04522	E9PQN9	Interferon-induced transmembrane protein 2
ASPN	1.89825	0.0130402	2.0284	Q9BXN1	Asporin
NT5C3A	5.94034	0	2.02496	X6RM59	5'-nucleotidase
MFGE8	2.20434	0.00663598	2.01919	Q08431	Lactadherin
LPCAT1	4.26887	0.000130909	2.01472	Q8NF37	Lysophosphatidylcholine acyltransferase 1
THY1	3.85684	0.000260993	2.01311	E9PNQ8	Thy-1 membrane glycoprotein (Fragment)
TMED3	4.72094	4.09207e-05	2.00486	G3V1J9	Transmembrane emp24 domain-containing protein 3
LAMB1	4.04055	0.000176378	1.9994	P07942	Laminin subunit beta-1
LDHB	3.77281	0.000335135	1.992	A0A5F9ZHM4	L-lactate dehydrogenase B chain
ITGA2	4.40212	9.54274e-05	1.98783	E7ESP4	Integrin alpha-2
CDH11	2.70114	0.00223708	1.96594	H3BUU9	Cadherin-11
GGH	3.46131	0.000525253	1.96034	Q92820	Gamma-glutamyl hydrolase
FMOD	2.06113	0.00911791	1.96014	Q06828	Fibromodulin
PLPP1	3.65754	0.00038239	1.93673	O14494	Phospholipid phosphatase 1
MRPL9	4.81895	3.26087e-05	1.91932	Q9BYD2	39S ribosomal protein L9, mitochondrial
RARRES2	3.19784	0.000803941	1.89355	Q99969	Retinoic acid receptor responder protein 2
GBA	6.10845	0	1.89128	A0A0G2JLB3	Glucosylceramidase
PYCR2	4.59405	5.51724e-05	1.8851	Q96C36	Pyrroline-5-carboxylate reductase 2
LAMC1	3.69871	0.000380952	1.87806	P11047	Laminin subunit gamma-1
ALYREF	4.15111	0.000141653	1.87744	E9PB61	THO complex subunit 4
MRPS12	3.05345	0.00106522	1.87075	O15235	28S ribosomal protein S12, mitochondrial
RPS23	4.5555	6.32054e-05	1.86918	P62266	40S ribosomal protein S23
OXCT1	3.59088	0.000442284	1.86409	P55809	Succinyl-CoA:3-ketoacid coenzyme A transferase 1, mitochondrial
CRP	2.03452	0.00961207	1.8623	P02741	C-reactive protein
COL1A2	1.7448	0.0182852	1.86186	A0A087WTA8	Collagen alpha-2(I) chain
ABI3BP	2.1696	0.0070868	1.85885	D3YTG3	Target of Nesh-SH3
TACC1	3.89778	0.000243478	1.85464	R4GMT7	Transforming acidic coiled-coil-containing protein 1
GLS	4.98676	3.49854e-05	1.85103	B8ZZA8	Glutaminase kidney isoform, mitochondrial
PLP2	4.48419	8.52878e-05	1.84517	Q04941	Proteolipid protein 2
PPA2	5.50637	1.7094e-05	1.84444	A0A0C4DGB9	Inorganic pyrophosphatase 2, mitochondrial
SERPINF1	2.85597	0.00164822	1.83904	P36955	Pigment epithelium-derived factor
ROBO1	3.82059	0.000288488	1.83876	A0A087WZ85	Roundabout homolog 1
RPL29	4.98357	3.47826e-05	1.83294	A0A3B3ITT5	60S ribosomal protein L29
ATP2B4	7.13127	0	1.83112	P23634	Plasma membrane calcium-transporting ATPase 4
MRPL16	5.89338	0	1.82471	E9PI14	39S ribosomal protein L16, mitochondrial (Fragment)
CD46	3.22215	0.000744279	1.80849	P15529	Membrane cofactor protein
ADSS1	3.11261	0.000979284	1.77667	Q8N142	Adenylosuccinate synthetase isozyme 1
LAMA4	4.55644	6.33484e-05	1.77559	A0A0A0MTC7	Laminin subunit alpha-4
GLCE	5.41907	1.59363e-05	1.77521	O94923	D-glucuronyl C5-epimerase
TPPP3	3.38439	0.000591793	1.76403	Q9BW30	Tubulin polymerization-promoting protein family member 3
PCOLCE	2.07434	0.00889829	1.75919	Q15113	Procollagen C-endopeptidase enhancer 1
NOCT	3.54781	0.000455516	1.7549	Q9UK39	Nocturnin
COL1A1	2.07421	0.00889549	1.75449	P02452	Collagen alpha-1(I) chain
CDHR2	2.53453	0.00320056	1.74123	Q9BYE9	Cadherin-related family member 2
LTBP2	1.87604	0.0136946	1.72691	Q14767	Latent-transforming growth factor beta-binding protein 2
GLTPD2	3.52971	0.000484136	1.71804	A6NH11	Glycolipid transfer protein domain-containing protein 2
RPL38	2.30281	0.00535029	1.70077	P63173	60S ribosomal protein L38
NAP1L1	3.89375	0.000242775	1.69675	H0YIV4	Nucleosome assembly protein 1-like 1 (Fragment)
CA12	2.48842	0.0035669	1.69365	O43570	Carbonic anhydrase 12
RPL19	2.82412	0.00174534	1.69066	P84098	60S ribosomal protein L19
MRPL3	4.86593	3.31492e-05	1.68365	P09001	39S ribosomal protein L3, mitochondrial
MRPS17	4.42624	8.94309e-05	1.67538	Q9Y2R5	28S ribosomal protein S17, mitochondrial
TMEM165	4.82635	3.27869e-05	1.67373	Q9HC07	Transmembrane protein 165
H2AFY2	5.02733	3.61446e-05	1.66529	Q9P0M6	Core histone macro-H2A.2
GMDS	5.03854	3.64742e-05	1.66489	O60547	GDP-mannose 4,6 dehydratase
SLC7A2	3.16793	0.000863813	1.66472	A0A1W2PR06	Cationic amino acid transporter 2 (Fragment)
SLC16A3	2.3848	0.00442923	1.66273	O15427	Monocarboxylate transporter 4
CKB	1.56378	0.0272425	1.66154	P12277	Creatine kinase B-type
CHI3L1	1.81618	0.0155963	1.657	P36222	Chitinase-3-like protein 1
COL4A1	3.07686	0.0010247	1.65583	P02462	Collagen alpha-1(IV) chain
CDH13	4.29672	0.000118519	1.64797	P55290	Cadherin-13
MRPS31	4.0629	0.0001728	1.64678	Q92665	28S ribosomal protein S31, mitochondrial
MFAP2	1.95124	0.0115146	1.64619	P55001	Microfibrillar-associated protein 2
MTIF3	4.39994	9.52381e-05	1.64431	Q9H2K0	Translation initiation factor IF-3, mitochondrial
TGFBI	2.29274	0.00543797	1.63059	Q15582	Transforming growth factor-beta-induced protein ig-h3
MRPS9	5.67886	1.92308e-05	1.62794	P82933	28S ribosomal protein S9, mitochondrial
MRPS16	4.37662	9.35673e-05	1.62611	Q9Y3D3	28S ribosomal protein S16, mitochondrial
ZRANB2	3.41693	0.000574586	1.62258	O95218	Zinc finger Ran-binding domain-containing protein 2
CRIP1	2.0965	0.00847344	1.6198	P50238	Cysteine-rich protein 1
MRPS34	3.84602	0.000276836	1.60407	C9JJ19	28S ribosomal protein S34, mitochondrial
PLBD2	4.15412	0.000135364	1.60316	Q8NHP8	Putative phospholipase B-like 2
NDUFAF4	4.6715	4.914e-05	1.60159	Q9P032	NADH dehydrogenase [ubiquinone] 1 alpha subcomplex assembly factor 4
RPL35	4.423	8.88889e-05	1.59966	P42766	60S ribosomal protein L35
SLC12A7	5.19285	1.36986e-05	1.59113	A0A0U1RR18	Solute carrier family 12 member 7 (Fragment)
RPL21	4.24405	0.000128801	1.5868	P46778	60S ribosomal protein L21
HMGB3	2.56785	0.00295801	1.58598	O15347	High mobility group protein B3
PFKP	2.29984	0.00537397	1.58265	Q01813	ATP-dependent 6-phosphofructokinase, platelet type
COL3A1	2.16315	0.00721471	1.57751	P02461	Collagen alpha-1(III) chain
BAG2	5.07352	2.46914e-05	1.57563	O95816	BAG family molecular chaperone regulator 2
TOMM20	3.28897	0.000698347	1.56945	Q15388	Mitochondrial import receptor subunit TOM20 homolog
RCN2	5.15489	1.30293e-05	1.5667	Q14257	Reticulocalbin-2
COL4A2	2.75028	0.00205016	1.55677	P08572	Collagen alpha-2(IV) chain
P4HA2	5.32389	1.48699e-05	1.54861	O15460	Prolyl 4-hydroxylase subunit alpha-2
GLA	4.10387	0.000157635	1.54688	P06280	Alpha-galactosidase A
BCAT2	3.99954	0.000209877	1.54387	B3KSI3	Branched-chain-amino-acid aminotransferase
NFKB2	4.86045	3.2967e-05	1.53506	Q00653	Nuclear factor NF-kappa-B p100 subunit
EPB41L1	3.21267	0.000769841	1.5312	H7C2K6	Band 4.1-like protein 1 (Fragment)
SPARC	2.25797	0.00585015	1.52695	P09486	SPARC
DPP7	2.73739	0.00208359	1.52545	Q9UHL4	Dipeptidyl peptidase 2
GADD45GIP1	2.30852	0.00530013	1.52374	Q8TAE8	Growth arrest and DNA damage-inducible proteins-interacting protein 1
DNAJB5	3.9321	0.000244776	1.51624	H0YH04	DnaJ homolog subfamily B member 5 (Fragment)
MRRF	2.92628	0.00140956	1.51323	Q96E11	Ribosome-recycling factor, mitochondrial
LBP	2.19377	0.00675165	1.51027	P18428	Lipopolysaccharide-binding protein
FTSJ3	3.82454	0.000277778	1.50843	Q8IY81	pre-rRNA 2'-O-ribose RNA methyltransferase FTSJ3
HYOU1	2.73533	0.00209421	1.50838	A0A494C039	Hypoxia up-regulated protein 1
IFI30	4.13179	0.000140234	1.50699	P13284	Gamma-interferon-inducible lysosomal thiol reductase
FLAD1	6.05263	0	1.5022	Q8NFF5	FAD synthase
PAEP	1.57008	0.0268157	1.50201	P09466	Glycodelin
KYNU	4.63715	4.79616e-05	1.49895	Q16719	Kynureninase
MID1	7.0775	0	1.49549	O15344	E3 ubiquitin-protein ligase Midline-1
MRPL1	3.46404	0.000527621	1.48962	Q9BYD6	39S ribosomal protein L1, mitochondrial
PPA1	6.53136	0	1.48735	Q15181	Inorganic pyrophosphatase
PDE3A	3.33012	0.000632911	1.48221	Q14432	cGMP-inhibited 3',5'-cyclic phosphodiesterase A
MRPL58	4.61191	5.64706e-05	1.47483	J3KS15	Peptidyl-tRNA hydrolase ICT1, mitochondrial (Fragment)
MICU1	4.06149	0.000172524	1.47193	A0A0U1RRK1	Calcium uptake protein 1, mitochondrial
GRWD1	4.08093	0.000162075	1.4667	Q9BQ67	Glutamate-rich WD repeat-containing protein 1
RPL8	3.78216	0.000331973	1.46607	P62917	60S ribosomal protein L8
PRPF3	2.89441	0.00150969	1.46334	O43395	U4/U6 small nuclear ribonucleoprotein Prp3
BTF3	3.99292	0.000208909	1.4623	P20290	Transcription factor BTF3
EBNA1BP2	3.25674	0.000722843	1.45792	Q99848	Probable rRNA-processing protein EBP2
RPL35A	3.93275	0.000245142	1.45723	P18077	60S ribosomal protein L35a
PDLIM3	1.42012	0.038494	1.4548	A0A087WYF8	PDZ and LIM domain protein 3
SCAMP3	6.11987	0	1.4517	O14828	Secretory carrier-associated membrane protein 3
BLOC1S3	4.05608	0.000171157	1.45017	Q6QNY0	Biogenesis of lysosome-related organelles complex 1 subunit 3
RPL18	4.72054	4.08163e-05	1.44574	G3V203	60S ribosomal protein L18
MRPL40	3.99542	0.000209231	1.44445	Q9NQ50	39S ribosomal protein L40, mitochondrial
CLCN5	4.31365	0.000111732	1.44148	P51795	H(+)/Cl(-) exchange transporter 5
SDC2	3.86252	0.000261735	1.44099	E7ESK6	Syndecan
ASRGL1	2.41485	0.00414963	1.42075	Q7L266	Isoaspartyl peptidase/L-asparaginase
NPM1	2.98728	0.00119613	1.4198	P06748	Nucleophosmin
RPL36	2.36505	0.00464188	1.41568	Q9Y3U8	60S ribosomal protein L36
DKC1	4.15179	0.000141892	1.41288	O60832	H/ACA ribonucleoprotein complex subunit DKC1
SIL1	4.17282	0.000137221	1.39968	Q9H173	Nucleotide exchange factor SIL1
CHCHD1	4.27221	0.000124088	1.39883	Q96BP2	Coiled-coil-helix-coiled-coil-helix domain-containing protein 1
NDUFAF2	5.80295	0	1.3987	Q8N183	NADH dehydrogenase [ubiquinone] 1 alpha subcomplex assembly factor 2
PSME3	4.96735	3.45821e-05	1.39276	K9J957	Proteasome activator complex subunit 3
FAT1	4.34602	0.000114504	1.3926	Q14517	Protocadherin Fat 1
LGALS3	2.37148	0.00456843	1.38672	P17931	Galectin-3
RPS14	2.84836	0.00165733	1.38448	A0A2R8Y811	40S ribosomal protein S14 (Fragment)
AGRN	2.27755	0.00558599	1.37888	O00468	Agrin
NDUFAF3	3.52684	0.000482436	1.37646	Q9BU61	NADH dehydrogenase [ubiquinone] 1 alpha subcomplex assembly factor 3
BTF3L4	3.59784	0.000440098	1.37347	Q96K17	Transcription factor BTF3 homolog 4
RPL15	3.56849	0.000449223	1.37303	P61313	60S ribosomal protein L15
PDLIM7	2.74762	0.00205625	1.35875	D6RAN1	PDZ and LIM domain protein 7 (Fragment)
EPB41L1	3.77164	0.000334683	1.35724	A0A0C4DH22	Band 4.1-like protein 1
MRPS18A	4.87607	3.36134e-05	1.35272	Q5QPA5	39S ribosomal protein S18a, mitochondrial (Fragment)
AS3MT	3.20229	0.000785785	1.3502	Q9HBK9	Arsenite methyltransferase
LAMA2	1.63182	0.023561	1.34933	A0A087WX80	Laminin subunit alpha-2
RPL13A	3.41913	0.000570796	1.34467	P40429	60S ribosomal protein L13a
PDLIM4	1.56603	0.0270585	1.33977	P50479	PDZ and LIM domain protein 4
DNAJC1	5.44844	1.62602e-05	1.33855	Q96KC8	DnaJ homolog subfamily C member 1
MRPL2	3.32462	0.000630915	1.33846	C9IY40	39S ribosomal protein L2, mitochondrial
MYOF	2.47595	0.00363836	1.32816	Q9NZM1	Myoferlin
MCU	3.68209	0.000377551	1.32779	Q8NE86	Calcium uniporter protein, mitochondrial
CLEC3B	1.89814	0.0130354	1.32481	E9PHK0	Tetranectin
ASAH1	2.74555	0.00207015	1.32059	A0A1B0GW68	Acid ceramidase
AGRN	1.97025	0.0111036	1.31975	A0A494C0G5	Agrin
GCH1	2.93796	0.00138951	1.3193	P30793	GTP cyclohydrolase 1
VARS	4.23861	0.000128342	1.31891	P26640	Valine--tRNA ligase
CTBS	2.93115	0.00139949	1.31216	Q01459	Di-N-acetylchitobiase
BOLA2	4.6073	5.62061e-05	1.30591	Q9H3K6	BolA-like protein 2
TMEM184C	4.43939	9.01639e-05	1.30388	Q9NVA4	Transmembrane protein 184C
MRPL28	4.33904	0.000114068	1.30205	A2IDC7	39S ribosomal protein L28, mitochondrial (Fragment)
PRKACA	6.95815	0	1.30171	P17612	cAMP-dependent protein kinase catalytic subunit alpha
TIMP1	2.29031	0.00546692	1.29324	P01033	Metalloproteinase inhibitor 1
MRPS21	3.0852	0.0010212	1.2888	P82921	28S ribosomal protein S21, mitochondrial
MRPL48	4.44134	9.0535e-05	1.28781	Q96GC5	39S ribosomal protein L48, mitochondrial
AEBP1	1.77392	0.017234	1.28262	Q8IUX7	Adipocyte enhancer-binding protein 1
FST	2.33856	0.00493083	1.27881	P19883	Follistatin
SQSTM1	3.04609	0.00108664	1.27185	Q13501	Sequestosome-1
MRPS5	3.77966	0.000330623	1.27075	P82675	28S ribosomal protein S5, mitochondrial
TFRC	3.11455	0.000973585	1.27004	P02786	Transferrin receptor protein 1
CYCS	5.68232	1.93237e-05	1.26945	C9JFR7	Cytochrome c (Fragment)
RPS27	3.9345	0.000239521	1.26866	P42677	40S ribosomal protein S27
C8G	3.15423	0.00088588	1.26336	P07360	Complement component C8 gamma chain
F13A1	1.396	0.0407035	1.26297	P00488	Coagulation factor XIII A chain
ANAPC7	4.44013	9.03491e-05	1.26278	Q9UJX3	Anaphase-promoting complex subunit 7
GNS	3.9299	0.000244048	1.26142	P15586	N-acetylglucosamine-6-sulfatase
RPL4	3.28908	0.000699069	1.25215	P36578	60S ribosomal protein L4
MRPL38	4.60165	5.59441e-05	1.25201	Q96DV4	39S ribosomal protein L38, mitochondrial
SFXN3	2.46883	0.00368558	1.2493	A0A1P0AYU5	Sidoreflexin
HGD	3.09872	0.000999071	1.24886	Q93099	Homogentisate 1,2-dioxygenase
FBLN1	2.86146	0.00163787	1.24832	P23142	Fibulin-1
SPATA7	2.58578	0.00284648	1.24268	Q9P0W8	Spermatogenesis-associated protein 7
MRPL15	3.8942	0.000243126	1.24081	E5RIZ4	39S ribosomal protein L15, mitochondrial (Fragment)
FKBP10	2.87573	0.00157525	1.23806	Q96AY3	Peptidyl-prolyl cis-trans isomerase FKBP10
SRM	5.36074	1.5444e-05	1.23566	P19623	Spermidine synthase
MRPS18B	2.93637	0.00139175	1.2342	Q9Y676	28S ribosomal protein S18b, mitochondrial
ALDH1L2	1.63323	0.0234916	1.23315	A0A494C1M4	10-formyltetrahydrofolate dehydrogenase
PREPL	4.21976	0.000134276	1.23213	Q4J6C6	Prolyl endopeptidase-like
TSR1	2.93344	0.00140429	1.23195	Q2NL82	Pre-rRNA-processing protein TSR1 homolog
ARHGAP18	6.54535	0	1.2266	Q8N392	Rho GTPase-activating protein 18
MRPL19	5.10797	2.52366e-05	1.22612	P49406	39S ribosomal protein L19, mitochondrial
RPL9	3.41206	0.00058022	1.2232	P32969	60S ribosomal protein L9
OXA1L	4.18146	0.000137694	1.22131	A0A087X0L7	Mitochondrial inner membrane protein OXA1L
SLC25A15	1.94663	0.011628	1.22069	Q9Y619	Mitochondrial ornithine transporter 1
MVP	2.32831	0.00508059	1.20965	Q14764	Major vault protein
ACSL4	1.36511	0.0436541	1.20799	O60488	Long-chain-fatty-acid--CoA ligase 4
MRPS2	3.84455	0.000276446	1.20682	Q9Y399	28S ribosomal protein S2, mitochondrial
MX2	2.05377	0.00922504	1.20395	P20592	Interferon-induced GTP-binding protein Mx2
MAP1B	2.04342	0.00943596	1.20383	P46821	Microtubule-associated protein 1B
LRRC59	5.82372	0	1.19841	Q96AG4	Leucine-rich repeat-containing protein 59
ABCC2	2.76112	0.00200945	1.19665	Q92887	Canalicular multispecific organic anion transporter 1
SNRPD2	3.68348	0.000378033	1.19289	P62316	Small nuclear ribonucleoprotein Sm D2
NTMT1	6.53792	0	1.19276	Q9BV86	N-terminal Xaa-Pro-Lys N-methyltransferase 1
RRP12	2.56008	0.00301133	1.19105	Q5JTH9	RRP12-like protein
PRKAR1A	5.88868	0	1.19028	P10644	cAMP-dependent protein kinase type I-alpha regulatory subunit
RPL32	3.07643	0.00102742	1.18513	D3YTB1	60S ribosomal protein L32 (Fragment)
CTSC	4.35583	0.000115607	1.1847	P53634	Dipeptidyl peptidase 1
MRPL53	3.87386	0.00025788	1.18463	Q96EL3	39S ribosomal protein L53, mitochondrial
C5orf51	4.23052	0.00012766	1.18365	A0A0C4DGW6	UPF0600 protein C5orf51
FHL2	1.37797	0.0424509	1.18072	Q14192	Four and a half LIM domains protein 2
TMEM245	4.12779	0.00014	1.17872	Q9H330	Transmembrane protein 245
RPL5	3.61587	0.000418719	1.17601	A0A2R8Y6J3	60S ribosomal protein L5 (Fragment)
THBS1	1.38657	0.0416521	1.17508	P07996	Thrombospondin-1
RPL36A	4.52181	7.86026e-05	1.16229	J3KQN4	60S ribosomal protein L36a
DDX24	3.90348	0.000245614	1.16214	Q9GZR7	ATP-dependent RNA helicase DDX24
CTSA	4.23464	0.000128114	1.16177	P10619	Lysosomal protective protein
MRPS30	3.76991	0.000334232	1.15996	Q9NP92	39S ribosomal protein S30, mitochondrial
SLC35A2	4.49195	8.58369e-05	1.15824	P78381	UDP-galactose translocator
GNL3	2.5097	0.0034	1.15738	Q9BVP2	Guanine nucleotide-binding protein-like 3
ITGA6	2.7214	0.00214089	1.15589	P23229	Integrin alpha-6
MRPL37	3.59714	0.00043956	1.15426	Q9BZE1	39S ribosomal protein L37, mitochondrial
RPL18A	3.57414	0.000446579	1.15215	M0R3D6	60S ribosomal protein L18a (Fragment)
TMEM192	5.47138	1.64609e-05	1.15137	Q8IY95	Transmembrane protein 192
FKBP11	2.74319	0.00207465	1.14879	F8VU90	Peptidylprolyl isomerase
CTPS1	4.21117	0.000133568	1.14708	P17812	CTP synthase 1
PTTG1IP	1.79547	0.0163145	1.14401	P53801	Pituitary tumor-transforming gene 1 protein-interacting protein
RNASE4	1.8854	0.0134305	1.14354	P34096	Ribonuclease 4
MRPL43	3.38111	0.000590517	1.14166	H0Y6Y8	39S ribosomal protein L43, mitochondrial (Fragment)
JTB	3.52422	0.000480747	1.13909	O76095	Protein JTB
HEXB	4.26705	0.000130672	1.1384	P07686	Beta-hexosaminidase subunit beta
MRPS10	3.83836	0.00027451	1.13033	P82664	28S ribosomal protein S10, mitochondrial
MRPS7	3.7473	0.000344371	1.13	J3KSI8	28S ribosomal protein S7, mitochondrial (Fragment)
Uncha	3.32994	0.000632244	1.12998	H0YHG0	Uncharacterized protein (Fragment)
DDX21	2.26783	0.00570361	1.12935	Q9NR30	Nucleolar RNA helicase 2
IMPA1	3.39007	0.000590022	1.12859	P29218	Inositol monophosphatase 1
CD109	2.42249	0.00409383	1.12631	Q6YHK3	CD109 antigen
HTATIP2	3.90373	0.000245974	1.12584	Q9BUP3	Oxidoreductase HTATIP2
ATP6V0D1	5.13195	1.28617e-05	1.12429	F5GYQ1	V-type proton ATPase subunit
LTBP1	1.68412	0.0208431	1.12057	C9JD84	Latent-transforming growth factor beta-binding protein 1
RPL7A	3.35259	0.000607219	1.11621	P62424	60S ribosomal protein L7a
PCK1	2.35419	0.00477193	1.11559	P35558	Phosphoenolpyruvate carboxykinase, cytosolic [GTP]
PPIC	4.48429	8.54701e-05	1.11293	P45877	Peptidyl-prolyl cis-trans isomerase C
SERPINH1	2.74898	0.00205482	1.1115	P50454	Serpin H1
DHRS7B	5.56448	1.76991e-05	1.10897	A0A0C4DGQ8	Dehydrogenase/reductase SDR family member 7B
GPT2	3.0803	0.00102018	1.10885	Q8TD30	Alanine aminotransferase 2
MRPL44	4.32349	0.00011257	1.10788	Q9H9J2	39S ribosomal protein L44, mitochondrial
PLOD3	7.31028	0	1.10725	O60568	Multifunctional procollagen lysine hydroxylase and glycosyltransferase LH3
LXN	1.3238	0.0483423	1.10706	Q9BS40	Latexin
BAG3	5.16675	1.31148e-05	1.10061	O95817	BAG family molecular chaperone regulator 3
RBP4	3.53507	0.000484706	1.0995	Q5VY30	Retinol-binding protein
ABHD16A	3.88928	0.000248196	1.09732	A0A0G2JJD3	HLA-B associated transcript 5, isoform CRA_b
MRPL27	3.80055	0.000308116	1.0961	D6RAN8	39S ribosomal protein L27, mitochondrial
CFH	1.96266	0.0112652	1.09363	P08603	Complement factor H
MPZL1	3.7866	0.000327869	1.09229	O95297	Myelin protein zero-like protein 1
RRP15	2.07186	0.00892816	1.08947	Q9Y3B9	RRP15-like protein
LYRM4	3.54213	0.000463357	1.08484	Q9HD34	LYR motif-containing protein 4
NID2	2.09053	0.00856946	1.08432	Q14112	Nidogen-2
AACS	3.16011	0.000872939	1.08301	Q86V21	Acetoacetyl-CoA synthetase
ERBB2	6.29133	0	1.08281	P04626	Receptor tyrosine-protein kinase erbB-2
VTI1A	4.46328	9.1858e-05	1.08088	Q96AJ9	Vesicle transport through interaction with t-SNAREs homolog 1A
EHD4	4.5408	8e-05	1.07999	Q9H223	EH domain-containing protein 4
RPS8	3.87767	0.000258621	1.07864	P62241	40S ribosomal protein S8
MRPL12	4.36336	0.000116054	1.07839	P52815	39S ribosomal protein L12, mitochondrial
HCCS	5.74703	0	1.0783	P53701	Cytochrome c-type heme lyase
PDXDC1	3.90198	0.000244186	1.07229	Q6P996	Pyridoxal-dependent decarboxylase domain-containing protein 1
TMEM70	2.61857	0.0026414	1.07026	Q9BUB7	Transmembrane protein 70, mitochondrial
AKAP12	2.21508	0.00647445	1.06791	Q02952	A-kinase anchor protein 12
HSPH1	4.20317	0.000132635	1.06717	Q92598	Heat shock protein 105 kDa
MRPS22	3.74164	0.000353562	1.06541	P82650	28S ribosomal protein S22, mitochondrial
MTG2	2.28817	0.00547421	1.06322	Q9H4K7	Mitochondrial ribosome-associated GTPase 2
Uncha	3.25686	0.000723577	1.06148	H3BNC9	Uncharacterized protein
NRDC	3.61883	0.000414303	1.061	O43847	Nardilysin
TRIM32	5.69861	1.9802e-05	1.06098	Q13049	E3 ubiquitin-protein ligase TRIM32
RPL10	3.42625	0.000567627	1.0581	P27635	60S ribosomal protein L10
AGTRAP	2.74378	0.00207315	1.05477	Q6RW13	Type-1 angiotensin II receptor-associated protein
NID1	1.81236	0.0157173	1.05414	P14543	Nidogen-1
RPS7	2.46366	0.00371877	1.05153	P62081	40S ribosomal protein S7
MBOAT7	3.7573	0.000341333	1.05141	Q96N66	Lysophospholipid acyltransferase 7
FBLIM1	1.51125	0.0308355	1.05077	Q8WUP2	Filamin-binding LIM protein 1
RPL24	3.17253	0.000856305	1.04653	P83731	60S ribosomal protein L24
SIAE	3.07701	0.00102564	1.04637	Q9HAT2	Sialate O-acetylesterase
MCAM	3.24406	0.000745968	1.04528	P43121	Cell surface glycoprotein MUC18
LETM1	4.21042	0.000133333	1.04374	O95202	Mitochondrial proton/calcium exchanger protein
AGT	1.98242	0.0107917	1.04305	P01019	Angiotensinogen
MRPL54	2.5958	0.00278211	1.04253	Q6P161	39S ribosomal protein L54, mitochondrial
COL12A1	1.48307	0.0330415	1.04207	Q99715	Collagen alpha-1(XII) chain
SLC25A24	3.60101	0.000436275	1.04193	Q6NUK1	Calcium-binding mitochondrial carrier protein SCaMC-1
TAGLN2	4.45094	9.09091e-05	1.04186	P37802	Transgelin-2
HMGA1	2.59483	0.00278386	1.04103	P17096	High mobility group protein HMG-I/HMG-Y
FCGR1B	2.08056	0.00879267	1.03925	Q92637	High affinity immunoglobulin gamma Fc receptor IB
MRPL13	3.96782	0.000224242	1.03655	Q9BYD1	39S ribosomal protein L13, mitochondrial
CDC34	1.62561	0.0238977	1.03622	P49427	Ubiquitin-conjugating enzyme E2 R1
IDH3G	5.09618	2.51572e-05	1.03562	P51553	Isocitrate dehydrogenase [NAD] subunit gamma, mitochondrial
VDAC2	3.98131	0.000219178	1.03508	P45880	Voltage-dependent anion-selective channel protein 2
THEM4	2.94074	0.00137586	1.03459	Q5T1C6	Acyl-coenzyme A thioesterase THEM4
GLB1	4.21171	0.000133803	1.03234	P16278	Beta-galactosidase
MSI2	4.63929	4.81928e-05	1.03163	B4DHE8	RNA-binding protein Musashi homolog 2
RPL6	2.95852	0.00129739	1.03091	Q02878	60S ribosomal protein L6
RPS6	3.33351	0.000616684	1.02894	P62753	40S ribosomal protein S6
EPDR1	2.95079	0.0013218	1.02871	Q9UM22	Mammalian ependymin-related protein 1
PM20D2	2.62901	0.00256305	1.02836	Q8IYS1	Peptidase M20 domain-containing protein 2
ETF1	5.91627	0	1.02814	B7Z7P8	Eukaryotic peptide chain release factor subunit 1
MRTO4	3.0226	0.00113722	1.02746	Q9UKD2	mRNA turnover protein 4 homolog
EIF2S2	4.59504	5.52995e-05	1.02311	P20042	Eukaryotic translation initiation factor 2 subunit 2
TFB2M	1.45403	0.0354372	1.01749	Q9H5Q4	Dimethyladenosine transferase 2, mitochondrial
MRPS28	3.53668	0.000485849	1.01575	Q9Y2Q9	28S ribosomal protein S28, mitochondrial
IDH3A	4.13362	0.000140468	1.01435	P50213	Isocitrate dehydrogenase [NAD] subunit alpha, mitochondrial
GOLPH3	3.66917	0.00038481	1.01081	Q9H4A6	Golgi phosphoprotein 3
ISCU	5.25318	1.42349e-05	1.0108	Q9H1K1	Iron-sulfur cluster assembly enzyme ISCU, mitochondrial
WASH6P	3.30958	0.000672936	1.00879	Q9NQA3	WAS protein family homolog 6
GC	2.00923	0.010206	1.00856	D6RF35	Vitamin D-binding protein
MARS2	3.47156	0.000520951	1.00707	Q96GW9	Methionine--tRNA ligase, mitochondrial
CCDC124	4.08895	0.000163132	1.00511	Q96CT7	Coiled-coil domain-containing protein 124
PRKAR1B	3.52606	0.000481871	1.00268	P31321	cAMP-dependent protein kinase type I-beta regulatory subunit
RPL34	4.21769	0.000134039	1.00218	P49207	60S ribosomal protein L34
SERPINA1	1.39666	0.0406703	1.00109	P01009	Alpha-1-antitrypsin
COA7	1.4945	0.0320526	0.994438	Q96BR5	Cytochrome c oxidase assembly factor 7
RPS20	2.67859	0.00233509	0.99359	P60866	40S ribosomal protein S20
SH3BGRL3	2.43287	0.00401347	0.993453	Q5T123	SH3 domain-binding glutamic acid-rich-like protein 3
SHC1	4.25189	0.000129964	0.989415	P29353	SHC-transforming protein 1
ATP6V0A1	4.78157	3.18302e-05	0.988006	Q93050	V-type proton ATPase 116 kDa subunit a isoform 1
PTCD3	3.401	0.000580786	0.987355	Q96EY7	Pentatricopeptide repeat domain-containing protein 3, mitochondrial
MRPS35	3.11648	0.000975425	0.986843	P82673	28S ribosomal protein S35, mitochondrial
P3H1	4.74875	3.10881e-05	0.986224	Q32P28	Prolyl 3-hydroxylase 1
LMBRD1	4.396	9.46746e-05	0.983731	Q9NUN5	Probable lysosomal cobalamin transporter
ATP1B3	3.80681	0.00030303	0.983162	P54709	Sodium/potassium-transporting ATPase subunit beta-3
DBN1	1.91052	0.0126275	0.980543	Q16643	Drebrin
GSPT2	3.41554	0.000572687	0.980151	Q8IYD1	Eukaryotic peptide chain release factor GTP-binding subunit ERF3B
NME1	1.87428	0.0137479	0.978727	P15531	Nucleoside diphosphate kinase A
TUBB3	1.88704	0.0133795	0.973516	Q13509	Tubulin beta-3 chain
SET	2.44881	0.00386712	0.972897	Q01105	Protein SET
PPME1	3.90445	0.000246334	0.971678	Q9Y570	Protein phosphatase methylesterase 1
MOCS2	2.74402	0.00207477	0.969287	O96007	Molybdopterin synthase catalytic subunit
RAB23	3.00836	0.00114591	0.968204	Q9ULC3	Ras-related protein Rab-23
HGH1	2.74576	0.00205928	0.964483	Q9BTY7	Protein HGH1 homolog
ERGIC1	3.85225	0.000271955	0.96418	Q969X5	Endoplasmic reticulum-Golgi intermediate compartment protein 1
CPD	2.11441	0.00815134	0.959755	O75976	Carboxypeptidase D
PALLD	1.65598	0.0223019	0.959366	Q8WX93	Palladin
LMCD1	1.41855	0.0386213	0.959272	Q9NZU5	LIM and cysteine-rich domains protein 1
RPS11	3.57805	0.000438554	0.95507	P62280	40S ribosomal protein S11
DNAJB1	5.4325	1.6e-05	0.946307	P25685	DnaJ homolog subfamily B member 1
TSFM	6.01343	0	0.945823	P43897	Elongation factor Ts, mitochondrial
AMBP	2.55371	0.00305583	0.945671	P02760	Protein AMBP
VAMP7	4.09983	0.000157377	0.94477	P51809	Vesicle-associated membrane protein 7
PTBP3	5.86113	0	0.944363	O95758	Polypyrimidine tract-binding protein 3
SERPINA1	1.70072	0.0201233	0.943152	A0A024R6I7	Alpha-1-antitrypsin
ERMP1	1.78568	0.0167518	0.941628	Q7Z2K6	Endoplasmic reticulum metallopeptidase 1
GLG1	6.99245	0	0.93622	Q92896	Golgi apparatus protein 1
CHMP4B	2.70021	0.00223976	0.936058	Q9H444	Charged multivesicular body protein 4b
SNX33	3.9537	0.000229607	0.935232	Q8WV41	Sorting nexin-33
NIP7	2.3969	0.00430504	0.93523	Q9Y221	60S ribosome subunit biogenesis protein NIP7 homolog
GBA2	2.68965	0.00227882	0.934281	Q9HCG7	Non-lysosomal glucosylceramidase
BZW2	2.79252	0.00184984	0.934214	Q9Y6E2	Basic leucine zipper and W2 domain-containing protein 2
GRSF1	2.05457	0.00922417	0.932835	F5H5I6	G-rich sequence factor 1
cDNA FLJ55673	1.35127	0.0450793	0.932664	B4E1Z4	cDNA FLJ55673, highly similar to Complement factor B
CARMIL1	4.18147	0.000137931	0.93127	Q5VZK9	F-actin-uncapping protein LRRC16A
AKR1C2	1.59592	0.0253413	0.930551	P52895	Aldo-keto reductase family 1 member C2
AP3D1	3.23813	0.000741483	0.930389	A0A2R8Y611	AP-3 complex subunit delta-1 (Fragment)
SUB1	2.24918	0.00595813	0.93013	P53999	Activated RNA polymerase II transcriptional coactivator p15
GM2A	3.28289	0.000709278	0.928774	P17900	Ganglioside GM2 activator
SMAD2	4.0041	0.000205288	0.928437	Q15796	Mothers against decapentaplegic homolog 2
RPS24	2.06715	0.00901251	0.928302	A0A2R8Y849	40S ribosomal protein S24
CHMP7	3.18681	0.000833006	0.927463	Q8WUX9	Charged multivesicular body protein 7
MRPL45	3.50919	0.000510441	0.925639	A0A087X2D5	39S ribosomal protein L45, mitochondrial
TIGAR	3.09883	0.001	0.922081	Q9NQ88	Fructose-2,6-bisphosphatase TIGAR
RRM2B	3.75538	0.000340879	0.922063	Q7LG56	Ribonucleoside-diphosphate reductase subunit M2 B
CARNMT1	2.18645	0.0068568	0.919488	Q5T8U9	Carnosine N-methyltransferase
RAB10	7.00572	0	0.919027	P61026	Ras-related protein Rab-10
FAM98A	3.5029	0.000516724	0.918846	Q8NCA5	Protein FAM98A
ZPR1	4.69918	4.01003e-05	0.918515	H7C0E5	Zinc finger protein ZPR1 (Fragment)
GOSR1	3.31117	0.000670157	0.918362	E9PCW1	Golgi SNAP receptor complex member 1
ARMC6	4.03498	0.000182104	0.918246	Q6NXE6	Armadillo repeat-containing protein 6
NELFB	3.46649	0.000529412	0.916086	A0A5H1ZRP4	Negative elongation factor B
CNN3	2.1958	0.00673329	0.916033	Q15417	Calponin-3
SLC25A6	3.83294	0.000273743	0.914032	P12236	ADP/ATP translocase 3
CRTAP	5.32655	1.49254e-05	0.910024	O75718	Cartilage-associated protein
NCSTN	3.83172	0.000273361	0.909185	Q92542	Nicastrin
PEPD	2.00647	0.0102743	0.906292	K7ES25	Xaa-Pro dipeptidase (Fragment)
NARS1	4.5851	5.50459e-05	0.905034	O43776	Asparagine--tRNA ligase, cytoplasmic
VPS41	2.60365	0.00273699	0.904263	P49754	Vacuolar protein sorting-associated protein 41 homolog
NFS1	3.73622	0.000357895	0.903636	Q9Y697	Cysteine desulfurase, mitochondrial
MRPS26	3.18992	0.000822835	0.903595	Q9BYN8	28S ribosomal protein S26, mitochondrial
CD93	2.09424	0.00851873	0.901905	Q9NPY3	Complement component C1q receptor
WDR92	2.11949	0.0080678	0.901885	Q96MX6	WD repeat-containing protein 92
MTDH	2.56506	0.00299076	0.899264	Q86UE4	Protein LYRIC
HSPA9	3.43471	0.000564444	0.898647	P38646	Stress-70 protein, mitochondrial
C8B	1.61421	0.0245516	0.89524	P07358	Complement component C8 beta chain
MRPL50	2.6341	0.00254706	0.893268	Q8N5N7	39S ribosomal protein L50, mitochondrial
CCDC127	4.68046	4.96278e-05	0.892535	Q96BQ5	Coiled-coil domain-containing protein 127
SLC35C1	1.31338	0.0495218	0.89233	Q96A29	GDP-fucose transporter 1
PELO	4.07323	0.000168285	0.892042	Q9BRX2	Protein pelota homolog
PUS7	2.54857	0.00307042	0.891134	E7EUH7	Pseudouridylate synthase 7 homolog
HSP90AB1	5.08884	2.5e-05	0.890634	P08238	Heat shock protein HSP 90-beta
TXNDC17	3.23979	0.000743719	0.887293	Q9BRA2	Thioredoxin domain-containing protein 17
MRPS27	2.96598	0.00126702	0.887191	Q92552	28S ribosomal protein S27, mitochondrial
SURF1	2.25099	0.005937	0.884885	Q15526	Surfeit locus protein 1
CAPG	2.00615	0.0102696	0.883165	P40121	Macrophage-capping protein
ALG1	4.05794	0.000171701	0.880991	Q9BT22	Chitobiosyldiphosphodolichol beta-mannosyltransferase
LGALS3BP	1.96881	0.0111542	0.880951	Q08380	Galectin-3-binding protein
LSM4	3.06037	0.00105818	0.879016	V9GZ56	U6 snRNA-associated Sm-like protein LSm4 (Fragment)
NES	3.01011	0.00114439	0.875976	P48681	Nestin
NOP56	2.61243	0.00268509	0.875584	O00567	Nucleolar protein 56
RPS18	2.81753	0.00176556	0.874912	P62269	40S ribosomal protein S18
MMGT1	3.50873	0.000509259	0.874863	Q8N4V1	Membrane magnesium transporter 1
SEPTIN5	1.32324	0.0483962	0.873655	G3XAH0	HCG2002594, isoform CRA_c
GTPBP6	2.83453	0.00170122	0.873128	O43824	Putative GTP-binding protein 6
GAPDH	3.61916	0.000414815	0.872294	P04406	Glyceraldehyde-3-phosphate dehydrogenase
PFKM	3.36155	0.000597015	0.872001	P08237	ATP-dependent 6-phosphofructokinase, muscle type
PGP	4.0021	0.000204651	0.87069	A6NDG6	Glycerol-3-phosphate phosphatase
C8orf33	1.86657	0.0140125	0.870007	A0A3B3IRR6	UPF0488 protein C8orf33
DNAJC19	4.48092	8.47458e-05	0.869978	Q96DA6	Mitochondrial import inner membrane translocase subunit TIM14
PSMD4	2.99176	0.0011831	0.863895	P55036	26S proteasome non-ATPase regulatory subunit 4
PYM1	1.77971	0.017005	0.862793	Q9BRP8	Partner of Y14 and mago
CEBPZ	2.81777	0.00176699	0.862136	Q03701	CCAAT/enhancer-binding protein zeta
PAK1IP1	2.12532	0.00795782	0.861482	Q9NWT1	p21-activated protein kinase-interacting protein 1
MTIF2	3.47841	0.000514221	0.860145	P46199	Translation initiation factor IF-2, mitochondrial
GUF1	3.4068	0.000583333	0.858966	Q8N442	Translation factor GUF1, mitochondrial
UAP1L1	1.61092	0.024679	0.858961	Q3KQV9	UDP-N-acetylhexosamine pyrophosphorylase-like protein 1
HSPA4	3.95285	0.000229261	0.858346	P34932	Heat shock 70 kDa protein 4
COG5	3.13739	0.000910134	0.857111	Q9UP83	Conserved oligomeric Golgi complex subunit 5
DAGLB	1.79167	0.0164713	0.851331	Q8NCG7	Sn1-specific diacylglycerol lipase beta
RPL3	3.02011	0.0011403	0.850876	P39023	60S ribosomal protein L3
CHMP1B	2.83688	0.00170074	0.850238	Q7LBR1	Charged multivesicular body protein 1b
ATP13A1	4.42728	8.9613e-05	0.848986	Q9HD20	Manganese-transporting ATPase 13A1
RFK	2.81677	0.00177383	0.848008	Q969G6	Riboflavin kinase
SCAMP2	3.63176	0.000397516	0.847024	O15127	Secretory carrier-associated membrane protein 2
H4C1	2.70523	0.00221782	0.845172	P62805	Histone H4
RPL28	2.72201	0.00214253	0.844227	H0YKD8	60S ribosomal protein L28
IARS	3.15193	0.000895753	0.843165	P41252	Isoleucine--tRNA ligase, cytoplasmic
TM9SF4	3.42741	0.000568257	0.842133	A0A0C4DFM1	Transmembrane 9 superfamily member
RPL22L1	1.32063	0.0487512	0.841176	C9JYQ9	60S ribosomal protein L22-like 1
PUS1	3.72122	0.000364583	0.841137	G8JLB3	tRNA pseudouridine synthase A (Fragment)
SNAPIN	4.35848	0.00011583	0.841122	O95295	SNARE-associated protein Snapin
RPL13	2.7908	0.00185965	0.840004	P26373	60S ribosomal protein L13
EIF3G	3.02133	0.0011362	0.839505	O75821	Eukaryotic translation initiation factor 3 subunit G
COG7	4.08237	0.000162338	0.837601	P83436	Conserved oligomeric Golgi complex subunit 7
BAIAP2L1	2.69095	0.00227492	0.836955	Q9UHR4	Brain-specific angiogenesis inhibitor 1-associated protein 2-like protein 1
FBL	2.64429	0.00248521	0.836211	P22087	rRNA 2'-O-methyltransferase fibrillarin
ENSA	2.78307	0.00190779	0.835942	A6NMQ3	Alpha-endosulfine
ANGPTL3	3.3222	0.000638655	0.834245	Q9Y5C1	Angiopoietin-related protein 3
STK39	4.67748	4.9505e-05	0.832245	Q9UEW8	STE20/SPS1-related proline-alanine-rich protein kinase
MYO1E	3.58475	0.000440145	0.830892	Q12965	Unconventional myosin-Ie
EMC2	2.69042	0.00227451	0.830755	Q15006	ER membrane protein complex subunit 2
MANBA	1.59152	0.0256296	0.829256	O00462	Beta-mannosidase
OR1M1	3.45543	0.000541993	0.827492	Q8NGA1	Olfactory receptor 1M1
RPS16	2.36477	0.00464146	0.826994	M0R210	40S ribosomal protein S16
SRP19	2.16164	0.00722275	0.825565	A0A087WYR0	Signal recognition particle 19 kDa protein
MRPS23	2.43348	0.004	0.823888	Q9Y3D9	28S ribosomal protein S23, mitochondrial
CADM1	2.39446	0.00432561	0.821716	Q9BY67	Cell adhesion molecule 1
COG6	3.83843	0.000274895	0.821356	Q9Y2V7	Conserved oligomeric Golgi complex subunit 6
HSPA12A	1.37425	0.042807	0.820955	O43301	Heat shock 70 kDa protein 12A
SH3PXD2B	1.82152	0.0154528	0.819344	A1X283	SH3 and PX domain-containing protein 2B
RPS26	2.4741	0.00365503	0.818445	P62854	40S ribosomal protein S26
MANF	2.32116	0.00514028	0.818018	P55145	Mesencephalic astrocyte-derived neurotrophic factor
RPL10	2.82959	0.00171707	0.817231	F8W7C6	60S ribosomal protein L10
NOP2	1.57304	0.026642	0.816901	P46087	Probable 28S rRNA (cytosine(4447)-C(5))-methyltransferase
TRMT112	3.63325	0.000393524	0.816022	Q9UI30	Multifunctional methyltransferase subunit TRM112-like protein
ESCO1	3.30161	0.000688217	0.815658	Q5FWF5	N-acetyltransferase ESCO1
TARSL2	2.26631	0.00572778	0.815417	A2RTX5	Threonine--tRNA ligase 2, cytoplasmic
HSPA1B	3.15461	0.000882865	0.815082	A0A0G2JIW1	Heat shock 70 kDa protein 1B
G6PD	2.36271	0.00464886	0.813685	P11413	Glucose-6-phosphate 1-dehydrogenase
PCNA	1.75926	0.0177599	0.813298	P12004	Proliferating cell nuclear antigen
VTN	1.68635	0.020761	0.81196	P04004	Vitronectin
GNL2	1.61118	0.0246737	0.811486	Q13823	Nucleolar GTP-binding protein 2
PHF6	3.11228	0.000978363	0.810775	A0A0D9SGE8	PHD finger protein 6
LUC7L	3.53667	0.000485277	0.809881	Q9NQ29	Putative RNA-binding protein Luc7-like 1
PTS	1.94979	0.0115687	0.809141	Q03393	6-pyruvoyl tetrahydrobiopterin synthase
CHCHD2	1.6964	0.0203189	0.808789	Q9Y6H1	Coiled-coil-helix-coiled-coil-helix domain-containing protein 2
ENPP4	2.002	0.0103837	0.808666	Q9Y6X5	Bis(5'-adenosyl)-triphosphatase ENPP4
PFKFB2	3.56359	0.000448687	0.808571	O60825	6-phosphofructo-2-kinase/fructose-2,6-bisphosphatase 2
TGM2	1.70953	0.0196984	0.806879	P21980	Protein-glutamine gamma-glutamyltransferase 2
TES	2.8587	0.00163576	0.806341	Q9UGI8	Testin
H1FX	1.71469	0.0194864	0.806328	Q92522	Histone H1x
HSPA8	5.40232	1.5873e-05	0.80592	P11142	Heat shock cognate 71 kDa protein
SLMAP	2.08495	0.00869266	0.805874	A0A590UJS6	Sarcolemmal membrane-associated protein (Fragment)
ANXA2	1.65438	0.0223744	0.805161	P07355	Annexin A2
PPM1G	2.42255	0.00409658	0.803173	O15355	Protein phosphatase 1G
ABCB6	2.33557	0.00498708	0.802759	Q9NP58	ATP-binding cassette sub-family B member 6, mitochondrial
AAK1	5.27338	1.42857e-05	0.801211	Q2M2I8	AP2-associated protein kinase 1
CEMIP2	2.57003	0.00293086	0.801038	Q9UHN6	Cell surface hyaluronidase
SMYD3	2.09739	0.00846243	0.800815	Q9H7B4	Histone-lysine N-methyltransferase SMYD3
XRCC4	4.41557	8.85312e-05	0.799843	Q13426	DNA repair protein XRCC4
EMC8	4.1192	0.000152066	0.799785	O43402	ER membrane protein complex subunit 8
NRBP1	2.84512	0.00166038	0.799404	Q9UHY1	Nuclear receptor-binding protein
DHODH	1.88581	0.0134124	0.798785	Q02127	Dihydroorotate dehydrogenase (quinone), mitochondrial
LAMB2	1.31093	0.049778	0.796157	P55268	Laminin subunit beta-2
RPS27L	2.01721	0.0100033	0.796057	Q71UM5	40S ribosomal protein S27-like
ERVK-6	2.19195	0.00677958	0.795932	Q9Y6I0	Endogenous retrovirus group K member 6 Pro protein
ACBD3	3.15362	0.000892754	0.795177	Q9H3P7	Golgi resident protein GCP60
NME1-NME2	2.99285	0.00118414	0.794762	Q32Q12	Nucleoside diphosphate kinase
C2	1.63517	0.0233941	0.794492	P06681	Complement C2
SF3B2	2.75043	0.00205176	0.793616	Q13435	Splicing factor 3B subunit 2
PDAP1	1.66265	0.0219622	0.790189	Q13442	28 kDa heat- and acid-stable phosphoprotein
ABCF2	2.30711	0.00530701	0.790164	Q9UG63	ATP-binding cassette sub-family F member 2
NOLC1	1.63058	0.0235881	0.789137	A0A0A0MRM9	Nucleolar and coiled-body phosphoprotein 1 (Fragment)
SLC3A2	3.76791	0.00033871	0.788726	F5GZS6	4F2 cell-surface antigen heavy chain
NUDCD1	2.44425	0.00389175	0.786541	Q96RS6	NudC domain-containing protein 1
RMDN3	3.76889	0.000339166	0.786141	Q96TC7	Regulator of microtubule dynamics protein 3
VBP1	2.02431	0.0098453	0.784529	P61758	Prefoldin subunit 3
TMA7	2.0243	0.00983982	0.784023	Q9Y2S6	Translation machinery-associated protein 7
SERPINB1	2.66833	0.00236771	0.782888	P30740	Leukocyte elastase inhibitor
EZR	5.66741	1.90476e-05	0.782226	P15311	Ezrin
TMEM63A	2.90164	0.00149279	0.781564	O94886	CSC1-like protein 1
GRPEL1	2.83406	0.00170171	0.781495	Q9HAV7	GrpE protein homolog 1, mitochondrial
PGLYRP2	1.99013	0.0106293	0.781421	Q96PD5	N-acetylmuramoyl-L-alanine amidase
CGGBP1	3.40402	0.000582057	0.780184	Q9UFW8	CGG triplet repeat-binding protein 1
H2AFY	4.28812	0.000117864	0.779726	O75367	Core histone macro-H2A.1
TOMM22	2.74827	0.00205634	0.778503	Q9NS69	Mitochondrial import receptor subunit TOM22 homolog
UBLCP1	4.75167	3.11688e-05	0.778264	Q8WVY7	Ubiquitin-like domain-containing CTD phosphatase 1
PTRH2	5.30893	1.4652e-05	0.776778	J3KQ48	Peptidyl-tRNA hydrolase 2, mitochondrial
NOC2L	1.51463	0.0305848	0.776076	Q9Y3T9	Nucleolar complex protein 2 homolog
SCAMP1	2.89823	0.0015	0.775958	O15126	Secretory carrier-associated membrane protein 1
JPT2	1.6003	0.0251457	0.774962	Q9H910	Jupiter microtubule associated homolog 2
TRMT10C	2.96593	0.00126591	0.770911	Q7L0Y3	tRNA methyltransferase 10 homolog C
OVCA2	4.64284	4.83092e-05	0.77061	Q8WZ82	Esterase OVCA2
EMC7	4.69063	4e-05	0.770542	Q9NPA0	ER membrane protein complex subunit 7
STUB1	4.12733	0.000139767	0.770041	Q9UNE7	E3 ubiquitin-protein ligase CHIP
VDAC1	3.08544	0.00102214	0.769745	P21796	Voltage-dependent anion-selective channel protein 1
COG3	4.8225	3.26975e-05	0.769332	Q96JB2	Conserved oligomeric Golgi complex subunit 3
TXNRD1	3.22986	0.000746507	0.767839	F8W809	Thioredoxin reductase 1, cytoplasmic
SART3	3.00963	0.00114693	0.766535	Q15020	Squamous cell carcinoma antigen recognized by T-cells 3
ARIH1	6.15152	0	0.765031	Q9Y4X5	E3 ubiquitin-protein ligase ARIH1
RPL17	3.12464	0.000954373	0.764287	J3KRX5	60S ribosomal protein L17 (Fragment)
PCM1	1.73857	0.0185191	0.763199	A0A5H1ZRS1	Pericentriolar material 1 protein
NSUN2	2.60463	0.00273319	0.762154	Q08J23	RNA cytosine C(5)-methyltransferase NSUN2
TRAP1	2.69329	0.00227231	0.760999	Q12931	Heat shock protein 75 kDa, mitochondrial
PTPN1	4.41066	9.61924e-05	0.760824	P18031	Tyrosine-protein phosphatase non-receptor type 1
GPD2	4.4251	8.90688e-05	0.760744	P43304	Glycerol-3-phosphate dehydrogenase, mitochondrial
DNAJC10	3.72462	0.000360313	0.759175	Q8IXB1	DnaJ homolog subfamily C member 10
TP53RK	4.30777	0.000111524	0.756066	Q96S44	EKC/KEOPS complex subunit TP53RK
DBX1	2.75971	0.00201416	0.754537	A6NMT0	Homeobox protein DBX1
XPO5	1.86051	0.0141513	0.75235	Q9HAV4	Exportin-5
PIP4P1	2.80258	0.00181526	0.751218	Q86T03	Type 1 phosphatidylinositol 4,5-bisphosphate 4-phosphatase
CISD1	3.46348	0.000527027	0.750499	Q9NZ45	CDGSH iron-sulfur domain-containing protein 1
ATP2B2	1.55075	0.0280447	0.750423	Q01814	Plasma membrane calcium-transporting ATPase 2
DDX39A	3.16046	0.000873786	0.750408	O00148	ATP-dependent RNA helicase DDX39A
RHOT2	2.0689	0.00897722	0.750283	Q8IXI1	Mitochondrial Rho GTPase 2
TYMP	1.90981	0.0126631	0.749749	P19971	Thymidine phosphorylase
RPL23A	1.72251	0.0192066	0.748892	K7EJV9	60S ribosomal protein L23a (Fragment)
ARFIP1	3.78518	0.000326975	0.748283	P53367	Arfaptin-1
IGF2	1.64135	0.0230661	0.746452	P01344	Insulin-like growth factor II
MRPS25	2.31034	0.00526854	0.745292	P82663	28S ribosomal protein S25, mitochondrial
LIN7A	2.46117	0.00373806	0.742058	O14910	Protein lin-7 homolog A
SRA1	3.46587	0.000528814	0.741506	Q9HD15	Steroid receptor RNA activator 1
CLIC1	3.60573	0.000432964	0.740105	O00299	Chloride intracellular channel protein 1
GAA	2.11157	0.00820197	0.73865	P10253	Lysosomal alpha-glucosidase
ALDOA	5.05002	2.44648e-05	0.737737	P04075	Fructose-bisphosphate aldolase A
NOL6	2.55489	0.00303819	0.737318	A0A0A0MRW6	Nucleolar protein 6
LARP1	3.48614	0.000512	0.736251	Q6PKG0	La-related protein 1
DARS2	2.77311	0.0019588	0.731073	Q6PI48	Aspartate--tRNA ligase, mitochondrial
PA2G4	3.24846	0.000740142	0.729588	Q9UQ80	Proliferation-associated protein 2G4
TOMM40	2.18937	0.00681295	0.72935	O96008	Mitochondrial import receptor subunit TOM40 homolog
PFDN5	3.29018	0.000699793	0.729276	Q99471	Prefoldin subunit 5
IDH3B	3.06165	0.00105914	0.729063	O43837	Isocitrate dehydrogenase [NAD] subunit beta, mitochondrial
TRAF2	2.55906	0.00301203	0.726499	Q12933	TNF receptor-associated factor 2
TMEM263	2.92763	0.00141076	0.726066	Q8WUH6	Transmembrane protein 263
RSL1D1	1.8954	0.0131383	0.72565	O76021	Ribosomal L1 domain-containing protein 1
ESF1	1.94519	0.0116522	0.724849	Q9H501	ESF1 homolog
NAA15	4.54099	8.01782e-05	0.724278	Q9BXJ9	N-alpha-acetyltransferase 15, NatA auxiliary subunit
WDR75	2.72838	0.00212759	0.720699	Q8IWA0	WD repeat-containing protein 75
B4GALT1	1.60001	0.0251337	0.719696	P15291	Beta-1,4-galactosyltransferase 1
SVIL	2.63053	0.002558	0.718775	O95425	Supervillin
UBE2G1	1.93374	0.0119593	0.71742	P62253	Ubiquitin-conjugating enzyme E2 G1
MYL12B	1.61232	0.0246245	0.716939	O14950	Myosin regulatory light chain 12B
LARS	3.30233	0.000688935	0.716104	Q9P2J5	Leucine--tRNA ligase, cytoplasmic
ARF4	5.49783	1.70213e-05	0.715158	P18085	ADP-ribosylation factor 4
HEXA	2.8273	0.00173842	0.715003	P06865	Beta-hexosaminidase subunit alpha
NDUFS5	2.20402	0.00664165	0.714985	O43920	NADH dehydrogenase [ubiquinone] iron-sulfur protein 5
EIF5A2	1.35254	0.0449897	0.714528	Q9GZV4	Eukaryotic translation initiation factor 5A-2
SDC1	2.85624	0.00164764	0.712386	P18827	Syndecan-1
IFI16	1.31986	0.0488173	0.711977	Q16666	Gamma-interferon-inducible protein 16
HYOU1	1.80803	0.015862	0.711887	Q9Y4L1	Hypoxia up-regulated protein 1
NOP9	3.41684	0.000573951	0.71169	Q86U38	Nucleolar protein 9
EIF1AY	1.80534	0.0159534	0.711127	O14602	Eukaryotic translation initiation factor 1A, Y-chromosomal
NDUFS8	2.7083	0.00220595	0.709261	O00217	NADH dehydrogenase [ubiquinone] iron-sulfur protein 8, mitochondrial
RPL14	2.8202	0.00175689	0.706599	P50914	60S ribosomal protein L14
PLOD1	2.50131	0.00347405	0.705754	Q02809	Procollagen-lysine,2-oxoglutarate 5-dioxygenase 1
DAB2	3.75501	0.000340426	0.704769	P98082	Disabled homolog 2
UNC45A	4.6467	4.86618e-05	0.70468	A0A1W2PNX8	Protein unc-45 homolog A
ITIH2	1.71473	0.019492	0.704351	P19823	Inter-alpha-trypsin inhibitor heavy chain H2
PDCD6	2.84776	0.00166118	0.702315	O75340	Programmed cell death protein 6
FBXO22	2.02693	0.00976045	0.701548	Q8NEZ5	F-box only protein 22
CASC4	2.60747	0.00270818	0.701303	Q6P4E1	Protein CASC4
EIF1AX	1.31204	0.0496606	0.701151	P47813	Eukaryotic translation initiation factor 1A, X-chromosomal
ARL8A	3.20671	0.000784158	0.700462	Q96BM9	ADP-ribosylation factor-like protein 8A
NSUN4	1.50971	0.0309634	0.699397	Q96CB9	5-methylcytosine rRNA methyltransferase NSUN4
DYSF	2.84977	0.0016554	0.698105	O75923	Dysferlin
KIF5B	4.56486	6.39269e-05	0.6955	P33176	Kinesin-1 heavy chain
ARL8B	4.51663	7.79221e-05	0.693787	Q9NVJ2	ADP-ribosylation factor-like protein 8B
TBCE	2.2009	0.00669486	0.692613	A0A2R8Y5Q8	Tubulin-specific chaperone E
PPP1R10	1.46637	0.0344674	0.692574	Q96QC0	Serine/threonine-protein phosphatase 1 regulatory subunit 10
ANXA1	1.48525	0.0328497	0.690557	P04083	Annexin A1
C1QBP	1.6504	0.0226045	0.690533	Q07021	Complement component 1 Q subcomponent-binding protein, mitochondrial
RPS3A	2.68821	0.00228313	0.689365	D6RAT0	40S ribosomal protein S3a
SMPDL3A	3.04499	0.00109288	0.689039	Q92484	Acid sphingomyelinase-like phosphodiesterase 3a
TBRG4	1.85941	0.0141833	0.688622	Q969Z0	FAST kinase domain-containing protein 4
GBP2	1.45194	0.0356186	0.68837	P32456	Guanylate-binding protein 2
URB1	1.53931	0.0288471	0.687765	O60287	Nucleolar pre-ribosomal-associated protein 1
NDUFAF1	2.15223	0.00741239	0.687345	Q9Y375	Complex I intermediate-associated protein 30, mitochondrial
RRP1B	1.83773	0.0148524	0.685466	Q14684	Ribosomal RNA processing protein 1 homolog B
TCOF1	2.57934	0.00288046	0.684537	Q13428	Treacle protein
KLC1	4.00002	0.000210526	0.684262	G3V3H3	Kinesin light chain 1
IPO4	1.49979	0.0316699	0.68411	Q8TEX9	Importin-4
ANXA5	3.04009	0.00109451	0.683454	P08758	Annexin A5
PRAF2	2.26557	0.00573168	0.683393	O60831	PRA1 family protein 2
PKM	1.31026	0.0498285	0.682931	P14618	Pyruvate kinase PKM
OCRL	2.0016	0.010389	0.682776	Q01968	Inositol polyphosphate 5-phosphatase OCRL
ATP2B1	2.86146	0.00163651	0.676145	P20020	Plasma membrane calcium-transporting ATPase 1
CCZ1B	3.0667	0.00104189	0.673855	P86790	Vacuolar fusion protein CCZ1 homolog B
CDK4	2.28637	0.00548055	0.672804	F8VTV8	Cyclin-dependent kinase 4
RRP1	2.3348	0.00498839	0.671378	P56182	Ribosomal RNA processing protein 1 homolog A
ARL2	2.97486	0.00122699	0.671303	P36404	ADP-ribosylation factor-like protein 2
TRNT1	2.46103	0.00373824	0.670756	Q96Q11	CCA tRNA nucleotidyltransferase 1, mitochondrial
GTPBP4	1.54274	0.0286291	0.670221	Q9BZE4	Nucleolar GTP-binding protein 1
BRIX1	2.00236	0.0103828	0.66951	Q8TDN6	Ribosome biogenesis protein BRX1 homolog
VPS18	3.18705	0.000829892	0.669227	Q9P253	Vacuolar protein sorting-associated protein 18 homolog
MRPL39	2.17408	0.0070441	0.668302	Q9NYK5	39S ribosomal protein L39, mitochondrial
TOMM34	2.68394	0.00231151	0.667696	Q15785	Mitochondrial import receptor subunit TOM34
PUM3	1.87915	0.0135954	0.667609	Q15397	Pumilio homolog 3
ATG16L1	1.87672	0.0136797	0.666945	E7EVC7	Autophagy-related protein 16-1
UQCC2	2.38651	0.00441134	0.666581	V5IRT4	Ubiquinol-cytochrome-c reductase complex assembly factor 2 (Fragment)
CORO1C	3.15067	0.000894889	0.663568	Q9ULV4	Coronin-1C
CACYBP	2.13758	0.00772487	0.662609	Q9HB71	Calcyclin-binding protein
YBX1	1.67476	0.0213175	0.662496	H0Y449	Y-box-binding protein 1 (Fragment)
SEPTIN9	4.65757	4.88998e-05	0.661968	Q9UHD8	Septin-9
TIMM50	2.6103	0.00269572	0.661468	Q3ZCQ8	Mitochondrial import inner membrane translocase subunit TIM50
DIMT1	2.41481	0.00414686	0.658904	Q9UNQ2	Probable dimethyladenosine transferase
TOP1	2.83109	0.00171336	0.658537	P11387	DNA topoisomerase 1
RPL27A	2.31574	0.00520077	0.657075	P46776	60S ribosomal protein L27a
NME3	3.22637	0.00074502	0.656816	Q13232	Nucleoside diphosphate kinase 3
H2AFX	2.2757	0.005603	0.656644	P16104	Histone H2AX
AKAP13	3.18535	0.000832188	0.656525	Q12802	A-kinase anchor protein 13
TM9SF3	2.5235	0.00328542	0.654636	Q9HD45	Transmembrane 9 superfamily member 3
SART1	2.17808	0.00700538	0.654635	O43290	U4/U6.U5 tri-snRNP-associated protein 1
SLC30A7	1.60543	0.0249287	0.654534	Q8NEW0	Zinc transporter 7
BLOC1S1	2.6292	0.00256493	0.653645	P78537	Biogenesis of lysosome-related organelles complex 1 subunit 1
BROX	1.74344	0.0183242	0.653175	Q5VW32	BRO1 domain-containing protein BROX
MAGED2	2.37706	0.00452687	0.650691	Q5H909	Melanoma-associated antigen D2
VPS33A	3.46259	0.000525843	0.650617	Q96AX1	Vacuolar protein sorting-associated protein 33A
ADSS2	2.41443	0.00414943	0.650185	P30520	Adenylosuccinate synthetase isozyme 2
SLC25A19	2.69705	0.00225019	0.648684	J3QL84	Mitochondrial thiamine pyrophosphate carrier (Fragment)
PECAM1	2.19822	0.00672541	0.648516	P16284	Platelet endothelial cell adhesion molecule
RABGAP1L	3.50195	0.000516129	0.647931	Q5R372	Rab GTPase-activating protein 1-like
BUD31	1.31305	0.0495407	0.647051	P41223	Protein BUD31 homolog
PDF	1.59054	0.0256708	0.645611	Q9HBH1	Peptide deformylase, mitochondrial
DTNBP1	3.52965	0.000483568	0.643885	A0A087WYP9	Dysbindin
COG8	3.7038	0.000376289	0.643281	Q96MW5	Conserved oligomeric Golgi complex subunit 8
ATP2C1	1.55213	0.0279803	0.642763	P98194	Calcium-transporting ATPase type 2C member 1
YTHDC2	2.22407	0.00634331	0.642532	Q9H6S0	3'-5' RNA helicase YTHDC2
BLVRA	2.06453	0.00905909	0.642486	P53004	Biliverdin reductase A
TRA2A	2.80306	0.00181672	0.641473	Q13595	Transformer-2 protein homolog alpha
RPS19	2.62437	0.00259064	0.64143	P39019	40S ribosomal protein S19
GDI1	3.95842	0.000229955	0.64109	P31150	Rab GDP dissociation inhibitor alpha
DLGAP4	2.73555	0.00209745	0.640638	Q9Y2H0	Disks large-associated protein 4
TERF2	1.80409	0.0159878	0.64059	Q15554	Telomeric repeat-binding factor 2
SLC9A3R1	4.16249	0.000136286	0.639641	O14745	Na(+)/H(+) exchange regulatory cofactor NHE-RF1
TNPO1	5.30311	1.44404e-05	0.637083	Q92973	Transportin-1
FAF2	4.06647	0.000167203	0.636374	Q96CS3	FAS-associated factor 2
MAN2B1	2.01033	0.0101873	0.635758	O00754	Lysosomal alpha-mannosidase
MED1	1.50824	0.0310506	0.633734	Q15648	Mediator of RNA polymerase II transcription subunit 1
IK	2.71534	0.00218182	0.63324	Q13123	Protein Red
VPS39	3.24563	0.000742684	0.633234	Q96JC1	Vam6/Vps39-like protein
TSNAX	4.3967	9.50495e-05	0.631561	Q99598	Translin-associated protein X
FAIM	2.26737	0.00570255	0.630723	Q9NVQ4	Fas apoptotic inhibitory molecule 1
FAM3C	3.76448	0.000343624	0.629181	Q92520	Protein FAM3C
COA6	2.15121	0.00742453	0.628322	Q5JTJ3	Cytochrome c oxidase assembly factor 6 homolog
FAM162A	1.77453	0.0172292	0.628151	F8W7Q4	Protein FAM162A
GARS1	2.75383	0.0020471	0.627207	P41250	Glycine--tRNA ligase
DUSP23	1.99017	0.0106308	0.627099	Q9BVJ7	Dual specificity protein phosphatase 23
DDX5	2.09175	0.00855664	0.626962	J3KTA4	Probable ATP-dependent RNA helicase DDX5
UBTF	2.11676	0.00812362	0.625179	P17480	Nucleolar transcription factor 1
RUVBL1	4.34774	0.000114723	0.624645	Q9Y265	RuvB-like 1
HLA-C	1.4572	0.0352062	0.624564	A0A140T9H5	HLA class I histocompatibility antigen, C alpha chain
HEATR3	1.36169	0.0439652	0.62385	Q7Z4Q2	HEAT repeat-containing protein 3
ARL2BP	2.32114	0.00513698	0.623129	Q9Y2Y0	ADP-ribosylation factor-like protein 2-binding protein
DYNC1I2	3.40568	0.000582694	0.622993	Q13409	Cytoplasmic dynein 1 intermediate chain 2
KCMF1	2.76901	0.00197312	0.622943	C9J3I2	E3 ubiquitin-protein ligase KCMF1 (Fragment)
IDUA	1.74987	0.0180976	0.621977	P35475	Alpha-L-iduronidase
ATAD1	1.64396	0.0229451	0.621707	Q8NBU5	ATPase family AAA domain-containing protein 1
WARS2	1.58373	0.0260363	0.621285	Q9UGM6	Tryptophan--tRNA ligase, mitochondrial
TSN	2.64303	0.00249446	0.621139	Q15631	Translin
IDE	2.61085	0.00269767	0.619709	P14735	Insulin-degrading enzyme
GLYR1	2.60866	0.00270341	0.619094	Q49A26	Putative oxidoreductase GLYR1
CD59	1.3179	0.0490433	0.618526	A0A2U3TZL5	CD59 glycoprotein (Fragment)
ZMPSTE24	1.55995	0.0274645	0.618392	O75844	CAAX prenyl protease 1 homolog
SSBP1	2.56399	0.003	0.618226	Q04837	Single-stranded DNA-binding protein, mitochondrial
EGLN1	1.69944	0.0201615	0.615701	Q9GZT9	Egl nine homolog 1
EEF1AKNMT	2.39676	0.00430484	0.612586	Q8N6R0	eEF1A lysine and N-terminal methyltransferase
GGPS1	2.09282	0.00854807	0.612506	O95749	Geranylgeranyl pyrophosphate synthase
MGST3	1.80986	0.0157969	0.612015	O14880	Microsomal glutathione S-transferase 3
SBDS	2.51102	0.00338846	0.61135	Q9Y3A5	Ribosome maturation protein SBDS
MSN	2.65097	0.00245171	0.61051	P26038	Moesin
SLC43A1	3.32629	0.000631579	0.607928	O75387	Large neutral amino acids transporter small subunit 3
RAB11B	4.61855	5.6872e-05	0.606764	Q15907	Ras-related protein Rab-11B
MICAL1	2.19221	0.00678365	0.604212	Q8TDZ2	[F-actin]-monooxygenase MICAL1
FMNL1	1.94006	0.0117962	0.60313	O95466	Formin-like protein 1
PARP4	1.58703	0.0258481	0.603043	Q9UKK3	Protein mono-ADP-ribosyltransferase PARP4
AP3M1	5.25064	1.41844e-05	0.601627	Q9Y2T2	AP-3 complex subunit mu-1
PSMG4	2.23651	0.006168	0.601468	Q5JS54	Proteasome assembly chaperone 4
FUS	1.42239	0.0383286	0.599099	P35637	RNA-binding protein FUS
SEC23B	1.60913	0.0247628	0.597984	Q15437	Protein transport protein Sec23B
RCC2	1.97069	0.0110857	0.597199	Q9P258	Protein RCC2
UBE3C	3.75798	0.000341789	0.59717	Q15386	Ubiquitin-protein ligase E3C
DOCK5	1.71177	0.0196031	0.596958	Q9H7D0	Dedicator of cytokinesis protein 5
LARP4B	1.7272	0.019023	0.596512	Q92615	La-related protein 4B
PLS3	1.61293	0.0245933	0.595959	P13797	Plastin-3
VPS11	5.68236	1.94175e-05	0.595052	Q9H270	Vacuolar protein sorting-associated protein 11 homolog
CSNK2A1	3.94879	0.000228916	0.593531	E7EU96	Casein kinase II subunit alpha
RNMT	2.45824	0.003774	0.591164	O43148	mRNA cap guanine-N7 methyltransferase
TBC1D23	3.46433	0.000528217	0.590186	Q9NUY8	TBC1 domain family member 23
GALNT1	2.25433	0.00588628	0.59002	Q10472	Polypeptide N-acetylgalactosaminyltransferase 1
PES1	1.588	0.0258053	0.589318	B5MCF9	Pescadillo homolog
PLRG1	1.53442	0.0291307	0.588705	O43660	Pleiotropic regulator 1
SLC35A4	1.67043	0.0215135	0.588533	L0R6Q1	SLC35A4 upstream open reading frame protein
EIF2A	3.00389	0.00115248	0.588469	Q9BY44	Eukaryotic translation initiation factor 2A
FAM49B	2.75841	0.00201887	0.58836	Q9NUQ9	Protein FAM49B
ZNRD2	1.50751	0.0310726	0.587525	G3V1B8	Protein ZNRD2
CHCHD3	4.71055	4.0404e-05	0.5859	C9JRZ6	MICOS complex subunit
RPL12	2.47942	0.00361591	0.585178	P30050	60S ribosomal protein L12
SEPTIN6	3.29206	0.000696373	0.585065	Q14141	Septin-6
CIAPIN1	2.8447	0.00165902	0.585039	Q6FI81	Anamorsin
PDLIM1	2.59384	0.00279626	-0.587578	O00151	PDZ and LIM domain protein 1
AHCY	1.7194	0.0193343	-0.589818	P23526	Adenosylhomocysteinase
ACYP2	3.46347	0.000526434	-0.590019	P14621	Acylphosphatase-2
NAA38	3.07044	0.0010392	-0.59082	I3L3Z2	N-alpha-acetyltransferase 38, NatC auxiliary subunit
ETFB	4.32613	0.000113208	-0.592693	P38117	Electron transfer flavoprotein subunit beta
TBC1D24	1.81837	0.015549	-0.59321	Q9ULP9	TBC1 domain family member 24
PDIA4	1.64964	0.022619	-0.593805	P13667	Protein disulfide-isomerase A4
AP2A2	5.93048	0	-0.594222	O94973	AP-2 complex subunit alpha-2
PPP1R7	5.01372	3.59281e-05	-0.594912	Q15435	Protein phosphatase 1 regulatory subunit 7
ESRP2	2.00898	0.0102092	-0.595733	Q9H6T0	Epithelial splicing regulatory protein 2
COG4	2.10516	0.00832232	-0.598835	J3KNI1	Conserved oligomeric Golgi complex subunit 4
LETMD1	2.76124	0.00201103	-0.600698	F8VVQ3	LETM1 domain-containing protein 1 (Fragment)
RTN4	1.87847	0.0136104	-0.601215	Q9NQC3	Reticulon-4
PTPA	4.29352	0.000118299	-0.603559	Q15257	Serine/threonine-protein phosphatase 2A activator
MPDU1	4.04854	0.000176656	-0.603636	J3KT75	Mannose-P-dolichol utilization defect 1 protein (Fragment)
CTNNB1	2.89221	0.00151852	-0.604489	A0A2R8YCH5	Catenin beta-1 (Fragment)
TNS3	2.11495	0.00814444	-0.605099	Q68CZ2	Tensin-3
TWF2	1.40522	0.039792	-0.605344	Q6IBS0	Twinfilin-2
CHCHD6	1.49174	0.032266	-0.6063	J3QTA6	MICOS complex subunit
ANKS1A	1.84269	0.0147278	-0.606903	A0A3B3ISP1	Ankyrin repeat and SAM domain-containing protein 1A
GPX1	1.80273	0.0160546	-0.608272	A0A087WUQ6	Glutathione peroxidase
AKAP1	1.75784	0.0178276	-0.608392	Q92667	A-kinase anchor protein 1, mitochondrial
ITSN2	5.61776	1.83486e-05	-0.610074	Q9NZM3	Intersectin-2
BAG1	4.42623	8.92495e-05	-0.610206	Q99933	BAG family molecular chaperone regulator 1
COQ7	1.864	0.0140716	-0.610704	H3BP28	5-demethoxyubiquinone hydroxylase, mitochondrial
ACAD10	2.55257	0.00306215	-0.611477	Q6JQN1	Acyl-CoA dehydrogenase family member 10
RAD23B	4.24787	0.000129496	-0.614744	P54727	UV excision repair protein RAD23 homolog B
SEPTIN10	2.86652	0.00162531	-0.615942	Q9P0V9	Septin-10
PEX5	2.04225	0.00945679	-0.616235	P50542	Peroxisomal targeting signal 1 receptor
LDAH	2.22705	0.00630214	-0.616256	B5MDU6	Lipid droplet-associated hydrolase
MTCH2	2.10709	0.00828538	-0.617801	Q9Y6C9	Mitochondrial carrier homolog 2
GLOD4	3.4106	0.000579583	-0.621711	F6TLX2	Glyoxalase domain-containing protein 4
PFDN4	2.13017	0.00787089	-0.62174	Q9NQP4	Prefoldin subunit 4
L2HGDH	3.41611	0.000573319	-0.625013	Q9H9P8	L-2-hydroxyglutarate dehydrogenase, mitochondrial
TOM1	2.35532	0.00475163	-0.625764	O60784	Target of Myb protein 1
BPGM	1.44874	0.0359293	-0.626721	P07738	Bisphosphoglycerate mutase
GMPPA	3.90105	0.000243832	-0.626773	Q96IJ6	Mannose-1-phosphate guanyltransferase alpha
SLC44A2	1.68601	0.0207606	-0.629026	Q8IWA5	Choline transporter-like protein 2
ITCH	3.9048	0.000240822	-0.629552	A0A590UJQ1	E3 ubiquitin-protein ligase
DTNA	1.73865	0.0185262	-0.631111	Q9Y4J8	Dystrobrevin alpha
TBC1D17	3.35304	0.000607864	-0.631623	Q9HA65	TBC1 domain family member 17
TFG	3.09629	0.000999075	-0.631853	Q92734	Protein TFG
IMPACT	2.15415	0.00737898	-0.631872	A0A3B3ITH3	Protein IMPACT
PTPN6	1.78291	0.016855	-0.632079	P29350	Tyrosine-protein phosphatase non-receptor type 6
PARVB	2.6381	0.00251142	-0.633639	Q9HBI1	Beta-parvin
ALG5	2.54411	0.0031083	-0.634361	Q9Y673	Dolichyl-phosphate beta-glucosyltransferase
LRP1	2.77381	0.001954	-0.634432	Q07954	Prolow-density lipoprotein receptor-related protein 1
TPI1	3.01819	0.00114286	-0.634433	P60174	Triosephosphate isomerase
NADSYN1	2.93129	0.00140068	-0.634951	Q6IA69	Glutamine-dependent NAD(+) synthetase
DMAC2L	2.28682	0.00548492	-0.637318	Q99766	ATP synthase subunit s, mitochondrial
ASB5	2.94041	0.00137468	-0.639015	A0A5F9ZHS2	Ankyrin repeat and SOCS box protein 5
PCBD1	2.13309	0.00781434	-0.640004	P61457	Pterin-4-alpha-carbinolamine dehydratase
SPTAN1	3.57451	0.000442308	-0.640845	Q13813	Spectrin alpha chain, non-erythrocytic 1
OGFR	3.0952	0.00100185	-0.641791	Q9NZT2	Opioid growth factor receptor
ETFA	3.39756	0.000579521	-0.642702	P13804	Electron transfer flavoprotein subunit alpha, mitochondrial
MGST1	1.32441	0.0482868	-0.643029	P10620	Microsomal glutathione S-transferase 1
EIF4A2	3.69154	0.000379001	-0.64358	Q14240	Eukaryotic initiation factor 4A-II
TBC1D5	5.09222	2.50784e-05	-0.64359	Q92609	TBC1 domain family member 5
TAPT1	1.80822	0.0158619	-0.646226	Q6NXT6	Transmembrane anterior posterior transformation protein 1 homolog
FAM98C	1.33718	0.0467857	-0.646415	Q17RN3	Protein FAM98C
TMOD1	1.86313	0.0140881	-0.646797	P28289	Tropomodulin-1
CTNNA1	3.72476	0.000360784	-0.647663	P35221	Catenin alpha-1
DECR1	2.03984	0.00947286	-0.649081	Q16698	2,4-dienoyl-CoA reductase, mitochondrial
SIRT3	4.41961	8.87097e-05	-0.649305	Q9NTG7	NAD-dependent protein deacetylase sirtuin-3, mitochondrial
TPM4	2.12445	0.00796253	-0.65074	P67936	Tropomyosin alpha-4 chain
ACBD5	2.06953	0.00896638	-0.652702	Q5T8D3	Acyl-CoA-binding domain-containing protein 5
HACD2	2.28006	0.00555444	-0.653194	Q6Y1H2	Very-long-chain (3R)-3-hydroxyacyl-CoA dehydratase 2
GSS	3.69232	0.000379974	-0.654352	P48637	Glutathione synthetase
COG2	1.51713	0.0303968	-0.65486	B7Z2Y2	Conserved oligomeric Golgi complex subunit 2
RPRD1B	7.58482	0	-0.655975	Q9NQG5	Regulation of nuclear pre-mRNA domain-containing protein 1B
AASS	1.36286	0.0438821	-0.656781	Q9UDR5	Alpha-aminoadipic semialdehyde synthase, mitochondrial
PPM1A	4.14571	0.00014094	-0.659672	P35813	Protein phosphatase 1A
TECR	2.67599	0.00234059	-0.664958	Q9NZ01	Very-long-chain enoyl-CoA reductase
GCFC2	1.75597	0.0178813	-0.668376	P16383	GC-rich sequence DNA-binding factor 2
LRRFIP1	3.75889	0.000342246	-0.668805	Q32MZ4	Leucine-rich repeat flightless-interacting protein 1
STAM2	4.59613	5.54273e-05	-0.670024	O75886	Signal transducing adapter molecule 2
COQ6	3.73475	0.000357424	-0.671567	Q9Y2Z9	Ubiquinone biosynthesis monooxygenase COQ6, mitochondrial
PGD	3.02645	0.00113106	-0.671648	P52209	6-phosphogluconate dehydrogenase, decarboxylating
MTAP	3.66652	0.000383838	-0.672014	F8WES2	S-methyl-5'-thioadenosine phosphorylase
RAB20	1.95328	0.0114851	-0.673239	Q9NX57	Ras-related protein Rab-20
RALGPS2	1.44453	0.0363427	-0.673406	Q86X27	Ras-specific guanine nucleotide-releasing factor RalGPS2
LONP2	3.27781	0.000705641	-0.674732	Q86WA8	Lon protease homolog 2, peroxisomal
MAN2B2	1.61937	0.0242188	-0.677125	Q9Y2E5	Epididymis-specific alpha-mannosidase
C6orf120	1.5723	0.0266991	-0.677143	Q7Z4R8	UPF0669 protein C6orf120
FMC1	3.12328	0.000957265	-0.677549	Q96HJ9	Protein FMC1 homolog
PALM2AKAP2	2.55104	0.00306413	-0.680962	B1ALY0	PALM2 and AKAP2 fusion (Fragment)
TDO2	1.31524	0.0493328	-0.682165	P48775	Tryptophan 2,3-dioxygenase
UGDH	1.92847	0.0120875	-0.686398	O60701	UDP-glucose 6-dehydrogenase
CAMKK2	3.24379	0.000745217	-0.689498	Q96RR4	Calcium/calmodulin-dependent protein kinase kinase 2
LMF2	2.21452	0.00647295	-0.690197	Q9BU23	Lipase maturation factor 2
SNX17	3.81577	0.000292818	-0.691003	Q15036	Sorting nexin-17
ARRB1	2.88865	0.00153406	-0.694142	P49407	Beta-arrestin-1
STAT2	1.58561	0.0259436	-0.694289	P52630	Signal transducer and activator of transcription 2
NECAP2	3.13798	0.000911877	-0.694315	Q9NVZ3	Adaptin ear-binding coat-associated protein 2
TOM1L1	2.53738	0.00317416	-0.696149	O75674	TOM1-like protein 1
NUCB2	1.52828	0.0295901	-0.697383	P80303	Nucleobindin-2
DHTKD1	2.37991	0.0044862	-0.697775	Q96HY7	Probable 2-oxoglutarate dehydrogenase E1 component DHKTD1, mitochondrial
CAMK1	2.7867	0.00189004	-0.698601	Q14012	Calcium/calmodulin-dependent protein kinase type 1
CAMK2D	3.29566	0.000684647	-0.699226	Q13557	Calcium/calmodulin-dependent protein kinase type II subunit delta
SH3BGRL2	4.73692	3.09278e-05	-0.699347	Q9UJC5	SH3 domain-binding glutamic acid-rich-like protein 2
PLEKHA5	2.43872	0.00394591	-0.699682	Q9HAU0	Pleckstrin homology domain-containing family A member 5
SIRT5	3.28271	0.000708548	-0.702277	Q9NXA8	NAD-dependent protein deacylase sirtuin-5, mitochondrial
NAXD	2.48185	0.00358791	-0.702938	Q8IW45	ATP-dependent (S)-NAD(P)H-hydrate dehydratase
VPS51	3.39392	0.000577633	-0.703375	Q9UID3	Vacuolar protein sorting-associated protein 51 homolog
NUDT16	5.18589	1.33779e-05	-0.706276	Q96DE0	U8 snoRNA-decapping enzyme
APOB	1.43563	0.0370674	-0.706278	P04114	Apolipoprotein B-100
LDLRAP1	3.18456	0.000831373	-0.707674	Q5SW96	Low density lipoprotein receptor adapter protein 1
PNKD	2.79894	0.00182226	-0.708311	Q8N490	Probable hydrolase PNKD
ST13	2.89785	0.00150211	-0.708498	P50502	Hsc70-interacting protein
COQ5	3.7331	0.000356488	-0.708929	Q5HYK3	2-methoxy-6-polyprenyl-1,4-benzoquinol methylase, mitochondrial
TMEM205	3.02736	0.00112848	-0.710266	Q6UW68	Transmembrane protein 205
RTN3	2.16302	0.00721043	-0.710554	O95197	Reticulon-3
SPRYD4	1.97401	0.0110115	-0.710634	Q8WW59	SPRY domain-containing protein 4
AAMP	4.05878	0.000171975	-0.711915	H7C0R2	Angio-associated migratory cell protein (Fragment)
CAVIN2	2.26021	0.00582269	-0.712024	O95810	Caveolae-associated protein 2
TPMT	1.95763	0.0113861	-0.712693	P51580	Thiopurine S-methyltransferase
FERMT2	3.0744	0.00103014	-0.714142	Q96AC1	Fermitin family homolog 2
EFHD2	2.59484	0.00278587	-0.714538	Q96C19	EF-hand domain-containing protein D2
SFXN2	3.08013	0.00101925	-0.715366	Q96NB2	Sideroflexin-2
MTMR1	3.63062	0.000401487	-0.715603	F8WA39	Myotubularin-related protein 1
BCKDK	3.38988	0.000589382	-0.716261	H3BS02	Protein-serine/threonine kinase
ALPL	1.44215	0.0365505	-0.716868	P05186	Alkaline phosphatase, tissue-nonspecific isozyme
VPS35L	4.35134	0.000115163	-0.717895	E7EWW0	VPS35 endosomal protein sorting factor-like
DCAKD	3.27667	0.000704197	-0.718853	Q8WVC6	Dephospho-CoA kinase domain-containing protein
POFUT2	2.22394	0.00634188	-0.720738	Q9Y2G5	GDP-fucose protein O-fucosyltransferase 2
ATPAF2	3.26994	0.000710204	-0.721152	Q8N5M1	ATP synthase mitochondrial F1 complex assembly factor 2
AMACR	2.06087	0.00911955	-0.721787	Q9UHK6	Alpha-methylacyl-CoA racemase
NSFL1C	2.61388	0.0026754	-0.723895	Q9UNZ2	NSFL1 cofactor p47
ALDH1A1	1.40782	0.0395834	-0.724257	P00352	Retinal dehydrogenase 1
GCLC	2.245	0.00605412	-0.724352	P48506	Glutamate--cysteine ligase catalytic subunit
LARP4	2.29064	0.00546877	-0.724682	Q71RC2	La-related protein 4
HDHD2	4.68541	3.99002e-05	-0.725548	Q9H0R4	Haloacid dehalogenase-like hydrolase domain-containing protein 2
SPTAN1	1.57506	0.0265774	-0.728893	A0A0D9SF54	Spectrin alpha chain, non-erythrocytic 1
DENND1A	2.73527	0.00209259	-0.729742	Q8TEH3	DENN domain-containing protein 1A
CHID1	4.87513	3.34262e-05	-0.730485	Q9BWS9	Chitinase domain-containing protein 1
COASY	2.97349	0.00122942	-0.731822	Q13057	Bifunctional coenzyme A synthase
CPQ	1.71787	0.0194008	-0.731865	Q9Y646	Carboxypeptidase Q
PITPNB	7.17234	0	-0.732323	P48739	Phosphatidylinositol transfer protein beta isoform
TRIOBP	3.39641	0.00057889	-0.734241	Q9H2D6	TRIO and F-actin-binding protein
QDPR	1.82951	0.0151254	-0.734644	P09417	Dihydropteridine reductase
KIAA1217	3.23714	0.000740741	-0.73971	Q5T5P2	Sickle tail protein homolog
CSTA	1.53423	0.0291195	-0.742241	P01040	Cystatin-A
C8orf82	3.97771	0.000218513	-0.744537	Q6P1X6	UPF0598 protein C8orf82
THOP1	2.52315	0.0032887	-0.745549	P52888	Thimet oligopeptidase
RETREG3	4.68497	3.9801e-05	-0.747982	Q86VR2	Reticulophagy regulator 3
LZTFL1	4.40468	9.56175e-05	-0.748564	Q9NQ48	Leucine zipper transcription factor-like protein 1
PIK3R1	4.58117	5.49199e-05	-0.750719	P27986	Phosphatidylinositol 3-kinase regulatory subunit alpha
ADSL	2.98402	0.00120211	-0.751143	A0A0A6YY92	Adenylosuccinate lyase
SLC25A10	2.27729	0.005585	-0.755108	Q9UBX3	Mitochondrial dicarboxylate carrier
HDHD3	2.70097	0.00223842	-0.755338	Q9BSH5	Haloacid dehalogenase-like hydrolase domain-containing protein 3
MYO5B	2.80522	0.00181175	-0.755444	Q9ULV0	Unconventional myosin-Vb
ABHD14B	3.00818	0.00114489	-0.755862	Q96IU4	Protein ABHD14B
MTAP	3.82912	0.000272981	-0.75602	Q13126	S-methyl-5'-thioadenosine phosphorylase
KYAT1	2.07415	0.00889269	-0.756595	Q16773	Kynurenine--oxoglutarate transaminase 1
C1RL	2.6907	0.00227321	-0.756788	Q9NZP8	Complement C1r subcomponent-like protein
YES1	2.53913	0.00315952	-0.756957	J3QRU1	Tyrosine-protein kinase
SKAP2	1.91181	0.0125942	-0.759494	C9JQ17	Src kinase-associated phosphoprotein 2 (Fragment)
PPM1K	2.39919	0.0042656	-0.760039	Q8N3J5	Protein phosphatase 1K, mitochondrial
NUDT5	2.23843	0.00613874	-0.760922	A6NFX8	ADP-sugar pyrophosphatase
PSME2	2.86002	0.00163712	-0.763204	A0A087X1Z3	Proteasome activator complex subunit 2
ATP11C	1.7163	0.0194275	-0.767219	A0A067XG54	Phospholipid-transporting ATPase
RXRA	4.67182	4.92611e-05	-0.774426	A0A5F9ZHH6	Retinoic acid receptor RXR-alpha
LPIN2	2.45305	0.00380991	-0.774504	Q92539	Phosphatidate phosphatase LPIN2
PSMB10	1.36709	0.0435035	-0.778918	P40306	Proteasome subunit beta type-10
MIOS	3.23579	0.000743257	-0.779859	Q9NXC5	GATOR complex protein MIOS
SHMT2	2.70429	0.00221613	-0.779942	P34897	Serine hydroxymethyltransferase, mitochondrial
HSDL2	2.67587	0.00233883	-0.780495	Q6YN16	Hydroxysteroid dehydrogenase-like protein 2
PTDSS1	2.76349	0.00200631	-0.784991	P48651	Phosphatidylserine synthase 1
JAGN1	2.20613	0.00662538	-0.786506	Q8N5M9	Protein jagunal homolog 1
SLC25A42	1.64567	0.022852	-0.787153	Q86VD7	Mitochondrial coenzyme A transporter SLC25A42
ITGB3	2.89764	0.00150084	-0.78717	P05106	Integrin beta-3
ERP29	2.69217	0.00227664	-0.787477	P30040	Endoplasmic reticulum resident protein 29
PRDX3	4.20299	0.000132404	-0.788035	P30048	Thioredoxin-dependent peroxide reductase, mitochondrial
REPS1	5.69257	1.96078e-05	-0.789156	Q96D71	RalBP1-associated Eps domain-containing protein 1
MCCC1	4.07055	0.000167742	-0.789657	Q96RQ3	Methylcrotonoyl-CoA carboxylase subunit alpha, mitochondrial
STARD5	1.69173	0.0205388	-0.790045	Q9NSY2	StAR-related lipid transfer protein 5
SLC16A7	1.32804	0.0478359	-0.796062	O60669	Monocarboxylate transporter 2
RDH11	2.43849	0.00394865	-0.799409	Q8TC12	Retinol dehydrogenase 11
DDI2	5.39078	1.5748e-05	-0.799775	Q5TDH0	Protein DDI1 homolog 2
BSDC1	2.85168	0.00165347	-0.800055	Q9NW68	BSD domain-containing protein 1
FES	2.22511	0.00633007	-0.800304	P07332	Tyrosine-protein kinase Fes/Fps
ARSD	2.44453	0.00389167	-0.800991	P51689	Arylsulfatase D
CCS	3.90234	0.000244898	-0.803979	J3KNF4	Copper chaperone for superoxide dismutase
LPGAT1	2.56105	0.00300496	-0.809345	Q92604	Acyl-CoA:lysophosphatidylglycerol acyltransferase 1
CIAO2A	2.67839	0.00233333	-0.809684	Q9H5X1	Cytosolic iron-sulfur assembly component 2A
PRKCB	1.72207	0.0192055	-0.810387	P05771	Protein kinase C beta type
NEDD8-MDP1	3.62553	0.000405941	-0.813484	E9PL57	NEDD8-MDP1 readthrough (Fragment)
ECI1	3.71215	0.000378729	-0.813693	P42126	Enoyl-CoA delta isomerase 1, mitochondrial
HAO1	1.7942	0.0163587	-0.815483	Q9UJM8	Hydroxyacid oxidase 1
F9	2.1824	0.00692344	-0.816151	P00740	Coagulation factor IX
SUCLG2	2.94267	0.0013667	-0.817786	Q96I99	Succinate--CoA ligase [GDP-forming] subunit beta, mitochondrial
ENTPD5	1.8015	0.0160889	-0.818805	O75356	Ectonucleoside triphosphate diphosphohydrolase 5
TST	2.84218	0.00166285	-0.820238	Q16762	Thiosulfate sulfurtransferase
MPC2	1.91249	0.0125711	-0.822471	Q5R3B4	Mitochondrial pyruvate carrier (Fragment)
MOGS	4.98547	3.48837e-05	-0.822836	Q13724	Mannosyl-oligosaccharide glucosidase
BIN1	2.5932	0.0028	-0.824371	O00499	Myc box-dependent-interacting protein 1
HEBP1	3.44391	0.000561873	-0.82864	Q9NRV9	Heme-binding protein 1
BAD	4.44235	9.07216e-05	-0.829212	Q92934	Bcl2-associated agonist of cell death
MTHFS	3.18193	0.000833659	-0.829908	P49914	5-formyltetrahydrofolate cyclo-ligase
ABHD11	2.95413	0.00130789	-0.831324	Q8NFV4	Protein ABHD11
ARSL	1.40825	0.0395409	-0.83142	F5H324	Arylsulfatase L
PEX14	2.73068	0.00212471	-0.835572	O75381	Peroxisomal membrane protein PEX14
ITGAM	1.81656	0.0155941	-0.836022	P11215	Integrin alpha-M
EPB41L5	2.65048	0.00245583	-0.836606	Q9HCM4	Band 4.1-like protein 5
SEPHS2	4.27161	0.000123862	-0.837637	Q99611	Selenide, water dikinase 2
ZADH2	3.24989	0.000740891	-0.839465	Q8N4Q0	Prostaglandin reductase 3
APEH	4.18518	0.000138169	-0.839837	P13798	Acylamino-acid-releasing enzyme
ANPEP	2.02716	0.0097691	-0.841309	P15144	Aminopeptidase N
GOLT1A	1.83692	0.0148674	-0.841409	Q6ZVE7	Vesicle transport protein GOT1A
PYGB	2.11163	0.00820674	-0.84153	P11216	Glycogen phosphorylase, brain form
CBR1	2.89901	0.00149112	-0.842013	P16152	Carbonyl reductase [NADPH] 1
CTNND1	4.59884	5.56845e-05	-0.842839	C9JZR2	Catenin delta-1
CAPN5	3.05949	0.00106085	-0.84344	O15484	Calpain-5
TTPAL	3.78733	0.000328317	-0.84634	Q9BTX7	Alpha-tocopherol transfer protein-like
RAC2	2.48975	0.00355556	-0.848931	P15153	Ras-related C3 botulinum toxin substrate 2
STAP2	2.84433	0.00165766	-0.850187	Q9UGK3	Signal-transducing adaptor protein 2
A1CF	2.90925	0.00146689	-0.851924	Q9NQ94	APOBEC1 complementation factor
EML4	5.03018	3.62538e-05	-0.851935	Q9HC35	Echinoderm microtubule-associated protein-like 4
TPM1	2.38299	0.00444737	-0.854751	Q6ZN40	Tropomyosin 1 (Alpha), isoform CRA_f
RBKS	3.33801	0.000617989	-0.855615	Q9H477	Ribokinase
KDSR	3.70991	0.000377749	-0.855792	K7ERC8	3-ketodihydrosphingosine reductase
APMAP	2.09781	0.00846528	-0.856603	Q9HDC9	Adipocyte plasma membrane-associated protein
ACOT4	3.09986	0.00100186	-0.858257	Q8N9L9	Peroxisomal succinyl-coenzyme A thioesterase
PYGM	1.53603	0.0290427	-0.858507	P11217	Glycogen phosphorylase, muscle form
ADH5	3.7857	0.000327422	-0.862256	P11766	Alcohol dehydrogenase class-3
AKT1	5.17261	1.32013e-05	-0.863001	P31749	RAC-alpha serine/threonine-protein kinase
LHPP	4.16472	0.000136752	-0.863499	Q9H008	Phospholysine phosphohistidine inorganic pyrophosphate phosphatase
MYO1F	1.52735	0.0296621	-0.864505	O00160	Unconventional myosin-If
KIF13B	3.52923	0.000483001	-0.868404	Q9NQT8	Kinesin-like protein KIF13B
FECH	3.16345	0.000866861	-0.869856	P22830	Ferrochelatase, mitochondrial
GOT2	2.50333	0.00344875	-0.873202	P00505	Aspartate aminotransferase, mitochondrial
NCEH1	3.49472	0.000514351	-0.874469	A0A0R4J2G3	Arylacetamide deacetylase-like 1
AGO1	4.71768	4.06091e-05	-0.874847	Q9UL18	Protein argonaute-1
ABHD10	4.59733	5.55556e-05	-0.875129	Q9NUJ1	Mycophenolic acid acyl-glucuronide esterase, mitochondrial
NUCB1	4.47184	9.26316e-05	-0.875948	Q02818	Nucleobindin-1
SPTA1	1.68909	0.0206747	-0.878242	P02549	Spectrin alpha chain, erythrocytic 1
AKT2	4.49998	8.60215e-05	-0.88276	P31751	RAC-beta serine/threonine-protein kinase
UHRF1BP1L	4.07064	0.000168013	-0.883982	A0JNW5	UHRF1-binding protein 1-like
PGM2	3.10836	0.000980355	-0.888845	Q96G03	Phosphoglucomutase-2
ZNF648	1.36403	0.0437707	-0.889361	Q5T619	Zinc finger protein 648
ARHGAP35	4.37715	9.375e-05	-0.889606	Q9NRY4	Rho GTPase-activating protein 35
CPT2	2.32477	0.00511784	-0.889978	P23786	Carnitine O-palmitoyltransferase 2, mitochondrial
ANKRD28	5.65195	1.87793e-05	-0.891355	O15084	Serine/threonine-protein phosphatase 6 regulatory ankyrin repeat subunit A
ALDOB	1.74929	0.0181182	-0.892951	P05062	Fructose-bisphosphate aldolase B
TINAGL1	2.23445	0.00619118	-0.895678	Q9GZM7	Tubulointerstitial nephritis antigen-like
IVD	2.46726	0.00369672	-0.896321	A0A0A0MT83	Isovaleryl-CoA dehydrogenase isoform 1
MPC1	1.63742	0.0232775	-0.896841	Q5TI65	Mitochondrial pyruvate carrier
GCA	2.48228	0.00358488	-0.897167	P28676	Grancalcin
KRT2	1.75575	0.0178607	-0.898499	P35908	Keratin, type II cytoskeletal 2 epidermal
PANK1	3.49905	0.000515535	-0.900339	Q8TE04	Pantothenate kinase 1
HADHB	4.76369	3.14136e-05	-0.901116	P55084	Trifunctional enzyme subunit beta, mitochondrial
DBT	3.0827	0.001023	-0.901665	P11182	Lipoamide acyltransferase component of branched-chain alpha-keto acid dehydrogenase complex, mitochondrial
LMAN2L	3.28463	0.000701754	-0.902947	Q9H0V9	VIP36-like protein
DCD	2.17672	0.00700955	-0.903641	P81605	Dermcidin
HEBP2	2.29132	0.00545041	-0.904237	Q9Y5Z4	Heme-binding protein 2
BAIAP2	2.8617	0.00163591	-0.905413	I3L4C2	Brain-specific angiogenesis inhibitor 1-associated protein 2
GSDMA	1.75777	0.0178187	-0.906256	Q96QA5	Gasdermin-A
ANK1	1.60301	0.0250358	-0.908814	P16157	Ankyrin-1
AKAP9	6.08008	0	-0.910443	A0A0A0MRF6	A-kinase anchor protein 9
MVD	3.57212	0.000446043	-0.910466	P53602	Diphosphomevalonate decarboxylase
GRK2	3.99198	0.000208589	-0.910485	P25098	Beta-adrenergic receptor kinase 1
NUDT8	3.51147	0.000502326	-0.910797	Q8WV74	Nucleoside diphosphate-linked moiety X motif 8
MYL6	3.14702	0.000894027	-0.914407	G3V1V0	Myosin light polypeptide 6
HMGN5	1.55176	0.027991	-0.914666	P82970	High mobility group nucleosome-binding domain-containing protein 5
GSTT1	4.26325	0.000130435	-0.916653	P30711	Glutathione S-transferase theta-1
LRRFIP2	6.54789	0	-0.918888	Q9Y608	Leucine-rich repeat flightless-interacting protein 2
MTMR12	5.04252	2.43902e-05	-0.918951	Q9C0I1	Myotubularin-related protein 12
NNT	2.6287	0.00256703	-0.92012	Q13423	NAD(P) transhydrogenase, mitochondrial
MSR1	2.02284	0.00987215	-0.923999	P21757	Macrophage scavenger receptor types I and II
TSPAN9	3.38372	0.000591154	-0.92695	O75954	Tetraspanin-9
VWA8	2.955	0.00130556	-0.929411	A3KMH1	von Willebrand factor A domain-containing protein 8
GNAI1	2.48231	0.00358735	-0.929513	P63096	Guanine nucleotide-binding protein G(i) subunit alpha-1
EEFSEC	6.59228	0	-0.929953	P57772	Selenocysteine-specific elongation factor
SIGMAR1	3.49372	0.000513761	-0.933778	Q99720	Sigma non-opioid intracellular receptor 1
FYCO1	6.51297	0	-0.936158	Q9BQS8	FYVE and coiled-coil domain-containing protein 1
PDZD11	3.31909	0.00064638	-0.936667	Q5EBL8	PDZ domain-containing protein 11
NMNAT3	4.03451	0.000181818	-0.938122	Q96T66	Nicotinamide/nicotinic acid mononucleotide adenylyltransferase 3
LLGL2	3.37673	0.000593548	-0.942035	J3QRV5	LLGL scribble cell polarity complex component 2
ADD2	1.76496	0.0175375	-0.942833	C9JTM0	Beta-adducin (Fragment)
GLO1	3.01215	0.00114541	-0.944391	Q04760	Lactoylglutathione lyase
PTGR2	4.55504	6.30631e-05	-0.94463	Q8N8N7	Prostaglandin reductase 2
HOOK1	2.11778	0.00809568	-0.950302	Q9UJC3	Protein Hook homolog 1
CMPK2	1.42052	0.0384678	-0.956441	Q5EBM0	UMP-CMP kinase 2, mitochondrial
HBB	1.4644	0.0345984	-0.957023	P68871	Hemoglobin subunit beta
PANK4	3.50352	0.000517321	-0.957114	A0A494C169	4'-phosphopantetheine phosphatase
PSMB9	1.99493	0.0105391	-0.957442	A2ACR1	Proteasome subunit beta
STAB1	4.43767	8.97959e-05	-0.958287	Q9NY15	Stabilin-1
PRPS1	4.64821	4.87805e-05	-0.960953	B1ALA9	Ribose-phosphate pyrophosphokinase 1
PRPSAP2	5.00625	3.57143e-05	-0.961055	O60256	Phosphoribosyl pyrophosphate synthase-associated protein 2
AKR7A2	4.14858	0.000141414	-0.961154	O43488	Aflatoxin B1 aldehyde reductase member 2
SORBS2	2.5267	0.00325874	-0.961356	O94875	Sorbin and SH3 domain-containing protein 2
CNRIP1	3.68076	0.000382166	-0.96338	B8ZZB8	CB1 cannabinoid receptor-interacting protein 1
TM7SF2	1.39633	0.0406869	-0.964364	O76062	Delta(14)-sterol reductase TM7SF2
IDH1	3.11438	0.000972667	-0.968545	O75874	Isocitrate dehydrogenase [NADP] cytoplasmic
CYBB	1.58435	0.0260172	-0.970122	P04839	Cytochrome b-245 heavy chain
CMC4	2.57209	0.00291792	-0.970386	P56277	Cx9C motif-containing protein 4
KRT10	1.87977	0.01359	-0.971881	P13645	Keratin, type I cytoskeletal 10
CRAT	5.34904	1.53257e-05	-0.972615	P43155	Carnitine O-acetyltransferase
SUCLG1	4.61916	5.70071e-05	-0.974282	P53597	Succinate--CoA ligase [ADP/GDP-forming] subunit alpha, mitochondrial
STARD10	1.4381	0.0369007	-0.976484	F5H1Z6	START domain-containing protein 10 (Fragment)
NAPRT	3.47569	0.000517594	-0.981576	Q6XQN6	Nicotinate phosphoribosyltransferase
DYNLL2	4.02925	0.000181534	-0.981916	Q96FJ2	Dynein light chain 2, cytoplasmic
HACL1	2.41639	0.00413636	-0.984972	Q9UJ83	2-hydroxyacyl-CoA lyase 1
ADI1	3.71945	0.000364109	-0.988649	Q9BV57	1,2-dihydroxy-3-keto-5-methylthiopentene dioxygenase
FBXO6	2.38592	0.00441634	-0.990993	Q9NRD1	F-box only protein 6
NIT1	5.1774	1.33333e-05	-0.992132	Q86X76	Deaminated glutathione amidase
HIBADH	4.41541	8.83534e-05	-0.992871	P31937	3-hydroxyisobutyrate dehydrogenase, mitochondrial
SSH3	3.45882	0.000538117	-0.99401	Q8TE77	Protein phosphatase Slingshot homolog 3
KRT77	1.83063	0.0150881	-0.994239	Q7Z794	Keratin, type II cytoskeletal 1b
ACOT13	3.05705	0.00106256	-0.996203	Q9NPJ3	Acyl-coenzyme A thioesterase 13
ABLIM1	2.7936	0.00185132	-0.997413	A0A0A0MRL6	Actin-binding LIM protein 1
LGALS8	4.8657	3.30579e-05	-0.998331	O00214	Galectin-8
PPFIBP2	5.44367	1.6129e-05	-0.99864	Q8ND30	Liprin-beta-2
CLMN	3.09687	0.000996296	-1.0005	Q96JQ2	Calmin
DNPEP	3.70569	0.000377261	-1.00344	E5RIA4	Aspartyl aminopeptidase
TNS2	2.25069	0.00593461	-1.00371	Q63HR2	Tensin-2
ATP5IF1	3.83917	0.000275281	-1.00601	Q9UII2	ATPase inhibitor, mitochondrial
EPS8L2	3.20253	0.000786561	-1.00788	Q9H6S3	Epidermal growth factor receptor kinase substrate 8-like protein 2
ATG2A	4.45517	9.14761e-05	-1.008	Q2TAZ0	Autophagy-related protein 2 homolog A
PDXP	4.60088	5.5814e-05	-1.00813	Q96GD0	Pyridoxal phosphate phosphatase
IFIT1	4.24987	0.00012973	-1.00842	P09914	Interferon-induced protein with tetratricopeptide repeats 1
NUBPL	4.99709	3.53982e-05	-1.00929	Q8TB37	Iron-sulfur protein NUBPL
PNPO	3.14238	0.000907692	-1.01143	J3QQZ9	Pyridoxine-5'-phosphate oxidase (Fragment)
SORBS1	4.51731	7.80911e-05	-1.01198	Q9BX66	Sorbin and SH3 domain-containing protein 1
SLC25A18	2.09154	0.00856092	-1.01387	Q9H1K4	Mitochondrial glutamate carrier 2
PTPA	3.599	0.000440636	-1.01564	A6PVN8	Serine/threonine-protein phosphatase 2A activator (Fragment)
FOLR2	1.95826	0.0113728	-1.01751	F5H3Z4	Folate receptor beta (Fragment)
ABLIM3	4.53331	7.94702e-05	-1.02443	A0A0C4DGA7	Actin-binding LIM protein 3
KRT78	1.97998	0.0108697	-1.02541	Q8N1N4	Keratin, type II cytoskeletal 78
PDLIM5	3.43635	0.000565072	-1.03038	Q96HC4	PDZ and LIM domain protein 5
SLC9A3R2	5.54693	1.76211e-05	-1.03467	Q15599	Na(+)/H(+) exchange regulatory cofactor NHE-RF2
KRT1	2.13919	0.00770588	-1.03502	P04264	Keratin, type II cytoskeletal 1
ESD	3.73339	0.000356955	-1.03899	P10768	S-formylglutathione hydrolase
TMEM120A	4.37136	0.000116505	-1.04036	Q9BXJ8	Transmembrane protein 120A
IDH2	2.15872	0.00727617	-1.04119	P48735	Isocitrate dehydrogenase [NADP], mitochondrial
ABRACL	1.76058	0.017708	-1.04661	Q9P1F3	Costars family protein ABRACL
LMAN1	4.54874	6.27803e-05	-1.0467	P49257	Protein ERGIC-53
QPRT	1.87911	0.0135883	-1.04712	Q15274	Nicotinate-nucleotide pyrophosphorylase [carboxylating]
NFIA	3.55702	0.000447087	-1.04775	A0A590UK09	Nuclear factor 1
NIT2	3.66282	0.000383354	-1.04878	Q9NQR4	Omega-amidase NIT2
HSCB	6.41836	0	-1.05093	Q8IWL3	Iron-sulfur cluster co-chaperone protein HscB
SPTB	1.82216	0.01543	-1.05114	P11277	Spectrin beta chain, erythrocytic
STEAP4	1.39409	0.0408859	-1.05172	Q687X5	Metalloreductase STEAP4
GIMAP8	4.15641	0.000135823	-1.05216	Q8ND71	GTPase IMAP family member 8
TMEM135	3.4203	0.000566999	-1.05384	Q86UB9	Transmembrane protein 135
PACRGL	1.47501	0.0337028	-1.05439	D6RDH3	PACRG-like protein (Fragment)
HAGH	4.23371	0.000127886	-1.05507	Q16775	Hydroxyacylglutathione hydrolase, mitochondrial
KRT9	2.50621	0.00343095	-1.05542	P35527	Keratin, type I cytoskeletal 9
CTSZ	1.8477	0.0146026	-1.05598	Q9UBR2	Cathepsin Z
PSME1	4.32682	0.000113422	-1.05943	Q06323	Proteasome activator complex subunit 1
VAV2	5.14547	1.2945e-05	-1.05944	P52735	Guanine nucleotide exchange factor VAV2
PTPN3	5.94211	0	-1.06078	P26045	Tyrosine-protein phosphatase non-receptor type 3
SLC27A3	2.37742	0.00452197	-1.0632	X6R3N0	Solute carrier family 27 (Fatty acid transporter), member 3, isoform CRA_d
FDPS	4.00428	0.000199377	-1.07801	P14324	Farnesyl pyrophosphate synthase
MAP1S	3.50461	0.000508671	-1.07833	M0QX37	Microtubule-associated protein 1S
PGLYRP1	2.74036	0.00207913	-1.07927	O75594	Peptidoglycan recognition protein 1
NSDHL	3.78827	0.000328767	-1.07944	Q15738	Sterol-4-alpha-carboxylate 3-dehydrogenase, decarboxylating
GLRX5	2.29611	0.00540013	-1.08035	Q86SX6	Glutaredoxin-related protein 5, mitochondrial
UGT1A6	1.60974	0.0247429	-1.08173	P19224	UDP-glucuronosyltransferase 1-6
PSMB8	2.64823	0.00246815	-1.08287	P28062	Proteasome subunit beta type-8
PRKAR2B	2.89922	0.00149239	-1.087	P31323	cAMP-dependent protein kinase type II-beta regulatory subunit
TTC9C	3.44375	0.000561247	-1.08932	E9PKV8	Tetratricopeptide repeat protein 9C (Fragment)
AGPAT3	4.99764	3.56083e-05	-1.08997	Q9NRZ7	1-acyl-sn-glycerol-3-phosphate acyltransferase gamma
VKORC1	2.80245	0.0018138	-1.0906	Q9BQB6	Vitamin K epoxide reductase complex subunit 1
SLC25A1	3.16883	0.000860759	-1.09495	P53007	Tricarboxylate transport protein, mitochondrial
SOWAHC	2.73868	0.00207901	-1.09728	Q53LP3	Ankyrin repeat domain-containing protein SOWAHC
HADHA	5.31083	1.47059e-05	-1.1026	H0YFD6	Trifunctional enzyme subunit alpha, mitochondrial
SLC4A1	1.69229	0.0205336	-1.10499	P02730	Band 3 anion transport protein
CPOX	3.03742	0.00109712	-1.10679	P36551	Oxygen-dependent coproporphyrinogen-III oxidase, mitochondrial
PISD	3.13214	0.000931298	-1.1069	Q9UG56	Phosphatidylserine decarboxylase proenzyme, mitochondrial
PRKAA1	5.19515	1.37931e-05	-1.10863	Q13131	5'-AMP-activated protein kinase catalytic subunit alpha-1
SRCIN1	4.29052	0.000118081	-1.11005	A0A087X165	SRC kinase-signaling inhibitor 1
TPM1	4.52789	7.91209e-05	-1.11308	H7BYY1	Tropomyosin 1 (Alpha), isoform CRA_m
AAMDC	6.28329	0	-1.12269	E9PNP3	Mth938 domain-containing protein
MCEE	5.12067	1.27796e-05	-1.12407	Q96PE7	Methylmalonyl-CoA epimerase, mitochondrial
ACSL5	2.83094	0.00171522	-1.1259	Q9ULC5	Long-chain-fatty-acid--CoA ligase 5
TNKS1BP1	6.09087	0	-1.12711	Q9C0C2	182 kDa tankyrase-1-binding protein
KRT14	1.73915	0.0185189	-1.12764	P02533	Keratin, type I cytoskeletal 14
CALM3	1.76529	0.0175323	-1.13176	P0DP25	Calmodulin-3
EPB42	1.67654	0.0212147	-1.13721	P16452	Erythrocyte membrane protein band 4.2
ORM2	2.72539	0.00213497	-1.14506	P19652	Alpha-1-acid glycoprotein 2
SNCA	2.45644	0.00377702	-1.14509	E7EPV7	Alpha-synuclein
ASMTL	3.62438	0.000405439	-1.15069	O95671	Probable bifunctional dTTP/UTP pyrophosphatase/methyltransferase protein
PDIA4	3.48427	0.000511416	-1.1522	A0A499FI48	Protein disulfide-isomerase
ENOSF1	2.50437	0.0034456	-1.15263	Q7L5Y1	Mitochondrial enolase superfamily member 1
CYP4F3	2.39889	0.00426277	-1.15593	Q08477	Cytochrome P450 4F3
NDUFAB1	2.58126	0.00287966	-1.15619	H3BNK3	Acyl carrier protein (Fragment)
LRMDA	3.36134	0.000596379	-1.1578	A0A087WWI0	Leucine-rich melanocyte differentiation-associated protein
SCRN2	2.20282	0.00664973	-1.15909	J3QL71	Secernin-2
CYP7B1	2.56371	0.00299787	-1.15951	O75881	Cytochrome P450 7B1
AK4	3.84068	0.000276056	-1.16038	P27144	Adenylate kinase 4, mitochondrial
Utp12	6.9575	0	-1.16099	A0A096LPI6	Utp12 domain-containing protein (Fragment)
POFUT1	7.06994	0	-1.16164	Q9H488	GDP-fucose protein O-fucosyltransferase 1
TPM3	4.27747	0.000124542	-1.16167	A0A087WWU8	Tropomyosin alpha-3 chain
CLYBL	3.44638	0.000558036	-1.16537	Q8N0X4	Citramalyl-CoA lyase, mitochondrial
AOC3	1.3857	0.0417304	-1.16938	Q16853	Membrane primary amine oxidase
HADH	4.18577	0.000138408	-1.17488	Q16836	Hydroxyacyl-coenzyme A dehydrogenase, mitochondrial
DGLUCY	2.25706	0.00585396	-1.17531	Q7Z3D6	D-glutamate cyclase, mitochondrial
SLC27A2	2.7995	0.00182372	-1.1822	O14975	Very long-chain acyl-CoA synthetase
PHYKPL	2.35118	0.0047974	-1.18526	Q8IUZ5	5-phosphohydroxy-L-lysine phospho-lyase
PLSCR4	3.11827	0.000976348	-1.1874	E9PHR9	Phospholipid scramblase
HYI	3.7521	0.000339973	-1.18807	Q5T013	Putative hydroxypyruvate isomerase
UAP1	4.10874	0.000157895	-1.18953	Q16222	UDP-N-acetylhexosamine pyrophosphorylase
LDHD	3.60325	0.000431902	-1.18961	Q86WU2	Probable D-lactate dehydrogenase, mitochondrial
LAP3	3.59545	0.000443902	-1.18963	P28838	Cytosol aminopeptidase
MLYCD	3.86011	0.000261364	-1.18967	O95822	Malonyl-CoA decarboxylase, mitochondrial
ORM1	1.85884	0.0141988	-1.19954	P02763	Alpha-1-acid glycoprotein 1
UCHL3	3.12153	0.000959242	-1.20219	P15374	Ubiquitin carboxyl-terminal hydrolase isozyme L3
CENPV	2.42357	0.00409396	-1.20408	Q7Z7K6	Centromere protein V
ADK	5.38422	1.5625e-05	-1.21207	P55263	Adenosine kinase
CHDH	3.36833	0.000599572	-1.21415	Q8NE62	Choline dehydrogenase, mitochondrial
GCDH	3.73804	0.000353096	-1.21425	Q92947	Glutaryl-CoA dehydrogenase, mitochondrial
AGFG2	5.99453	0	-1.22659	O95081	Arf-GAP domain and FG repeat-containing protein 2
PDZK1	4.12718	0.000139535	-1.2298	Q5T2W1	Na(+)/H(+) exchange regulatory cofactor NHE-RF3
GPX5	2.12199	0.00801637	-1.23307	O75715	Epididymal secretory glutathione peroxidase
ISOC1	5.19007	1.35135e-05	-1.23312	Q96CN7	Isochorismatase domain-containing protein 1
BLVRB	5.34749	1.52672e-05	-1.23599	P30043	Flavin reductase (NADPH)
FTH1	1.94584	0.0116305	-1.23927	P02794	Ferritin heavy chain
BFSP2	2.25891	0.00583147	-1.24069	Q13515	Phakinin
CYP4F12	4.06555	0.000173077	-1.24526	Q9HCS2	Cytochrome P450 4F12
HBD	1.81312	0.0157008	-1.25115	P02042	Hemoglobin subunit delta
APOL3	2.81223	0.00178531	-1.25227	O95236	Apolipoprotein L3
MAOB	3.48019	0.000514806	-1.25641	P27338	Amine oxidase [flavin-containing] B
DGLUCY	2.06547	0.00903923	-1.25756	H0YB09	D-glutamate cyclase, mitochondrial (Fragment)
TCF25	2.87152	0.00159398	-1.26376	Q9BQ70	Transcription factor 25
CA1	1.90366	0.0128635	-1.26925	P00915	Carbonic anhydrase 1
PRTN3	1.36089	0.0440448	-1.27178	U3KPS2	Myeloblastin
MMP9	2.58996	0.00281609	-1.27459	P14780	Matrix metalloproteinase-9
ARF6	5.99539	0	-1.27543	P62330	ADP-ribosylation factor 6
WDR44	4.27884	0.000117431	-1.27884	Q5JSH3	WD repeat-containing protein 44
HDAC6	4.33634	0.000113852	-1.28082	Q9UBN7	Histone deacetylase 6
ALDH9A1	4.29908	0.000118738	-1.28284	P49189	4-trimethylaminobutyraldehyde dehydrogenase
FAHD2A	5.17546	1.3245e-05	-1.28431	Q96GK7	Fumarylacetoacetate hydrolase domain-containing protein 2A
ANXA6	3.00418	0.0011535	-1.28493	P08133	Annexin A6
SUGCT	3.63698	0.000389027	-1.28859	H0Y4N1	Succinate--hydroxymethylglutarate CoA-transferase (Fragment)
FCGR3A	2.19584	0.00673735	-1.29149	P08637	Low affinity immunoglobulin gamma Fc region receptor III-A
FCER1G	2.72964	0.00212923	-1.2918	P30273	High affinity immunoglobulin epsilon receptor subunit gamma
NLRX1	4.84589	3.28767e-05	-1.29417	Q86UT6	NLR family member X1
HBA1	2.06014	0.00911828	-1.29664	P69905	Hemoglobin subunit alpha
CDA	2.65486	0.00243452	-1.30066	P32320	Cytidine deaminase
NADK2	4.40818	9.6e-05	-1.3013	Q4G0N4	NAD kinase 2, mitochondrial
ABHD2	2.96697	0.00126463	-1.30185	P08910	Monoacylglycerol lipase ABHD2
EFCAB6	5.90505	0	-1.3167	Q5THR3	EF-hand calcium-binding domain-containing protein 6
IMPA2	5.38382	1.55642e-05	-1.31731	O14732	Inositol monophosphatase 2
CD163	4.87533	3.35196e-05	-1.31757	F5GZZ9	Scavenger receptor cysteine-rich type 1 protein M130
ACOT2	3.51544	0.00050291	-1.31917	P49753	Acyl-coenzyme A thioesterase 2, mitochondrial
PFKL	4.81462	3.25203e-05	-1.31962	P17858	ATP-dependent 6-phosphofructokinase, liver type
2-oxo	5.75547	0	-1.32183	F5H5P2	2-oxoisovalerate dehydrogenase subunit alpha
MMUT	4.06969	0.000167472	-1.32296	P22033	Methylmalonyl-CoA mutase, mitochondrial
GPX2	1.49976	0.0316577	-1.32598	P18283	Glutathione peroxidase 2
OGDHL	3.58037	0.000439083	-1.32747	Q9ULD0	2-oxoglutarate dehydrogenase-like, mitochondrial
PLPBP	3.92614	0.000242604	-1.32897	O94903	Pyridoxal phosphate homeostasis protein
DDAH1	3.51598	0.000503497	-1.32925	O94760	N(G),N(G)-dimethylarginine dimethylaminohydrolase 1
TFR2	2.30463	0.00533418	-1.33136	Q9UP52	Transferrin receptor protein 2
PCCA	5.5748	1.78571e-05	-1.33344	P05165	Propionyl-CoA carboxylase alpha chain, mitochondrial
EHHADH	3.33452	0.000617336	-1.33824	Q08426	Peroxisomal bifunctional enzyme
MAT1A	5.35212	1.53846e-05	-1.33882	Q00266	S-adenosylmethionine synthase isoform type-1
RAB17	3.86705	0.000262482	-1.34423	Q9H0T7	Ras-related protein Rab-17
PPP6R2	5.14954	1.2987e-05	-1.35009	O75170	Serine/threonine-protein phosphatase 6 regulatory subunit 2
PRKAG1	7.29595	0	-1.35199	P54619	5'-AMP-activated protein kinase subunit gamma-1
IFIT2	2.67921	0.00233684	-1.35843	P09913	Interferon-induced protein with tetratricopeptide repeats 2
PDLIM2	3.94211	0.000228228	-1.35939	Q96JY6	PDZ and LIM domain protein 2
CYP4F11	4.40525	9.58084e-05	-1.36163	Q9HBI6	Cytochrome P450 4F11
PRPS2	4.98858	3.50877e-05	-1.36244	P11908	Ribose-phosphate pyrophosphokinase 2
SLC25A13	4.7429	3.10078e-05	-1.36368	Q9UJS0	Calcium-binding mitochondrial carrier protein Aralar2
TBXAS1	2.2012	0.00669407	-1.36444	Q53F23	HCG14925, isoform CRA_a (Fragment)
ACSF2	4.34788	0.000114943	-1.36476	Q96CM8	Medium-chain acyl-CoA ligase ACSF2, mitochondrial
ST6GAL1	3.44824	0.000540782	-1.3668	P15907	Beta-galactoside alpha-2,6-sialyltransferase 1
NT5DC1	6.55095	0	-1.37124	Q5TFE4	5'-nucleotidase domain-containing protein 1
THNSL1	3.88163	0.000259366	-1.37329	Q8IYQ7	Threonine synthase-like 1
APOC4	2.43328	0.00400539	-1.37953	P55056	Apolipoprotein C-IV
MTHFD1	6.22779	0	-1.38602	F5H2F4	C-1-tetrahydrofolate synthase, cytoplasmic
ITPR2	4.92914	3.39943e-05	-1.39328	Q14571	Inositol 1,4,5-trisphosphate receptor type 2
APOC3	3.58952	0.000441748	-1.39581	P02656	Apolipoprotein C-III
HNMT	6.50565	0	-1.39923	P50135	Histamine N-methyltransferase
PXMP2	3.99965	0.000210201	-1.40025	Q9NR77	Peroxisomal membrane protein 2
FCN3	3.92784	0.000242963	-1.40037	O75636	Ficolin-3
PRXL2A	4.70466	4.03023e-05	-1.40061	Q9BRX8	Peroxiredoxin-like 2A
MTARC2	4.15667	0.000136054	-1.40223	Q969Z3	Mitochondrial amidoxime reducing component 2
NIPSNAP1	5.99703	0	-1.40325	Q9BPW8	Protein NipSnap homolog 1
H6PD	3.51125	0.000501742	-1.40508	O95479	GDH/6PGL endoplasmic bifunctional protein
ANXA3	2.62581	0.00258376	-1.40576	D6RA82	Annexin
FGD4	5.78273	0	-1.40592	E9PJX4	FYVE, RhoGEF and PH domain-containing protein 4
ITPRID2	5.88292	0	-1.40601	E9PHV5	Protein ITPRID2
MTHFD1	4.71725	4.05063e-05	-1.40714	P11586	C-1-tetrahydrofolate synthase, cytoplasmic
CA1	2.06033	0.00912118	-1.40809	E5RIF9	Carbonic anhydrase 1 (Fragment)
BCHE	3.81815	0.000293629	-1.40936	F8WF14	Carboxylic ester hydrolase
D2HGDH	2.71609	0.00218349	-1.41006	Q8N465	D-2-hydroxyglutarate dehydrogenase, mitochondrial
GALE	3.75122	0.000339523	-1.41101	Q14376	UDP-glucose 4-epimerase
SEPSECS	5.19258	1.36054e-05	-1.41122	Q9HD40	O-phosphoseryl-tRNA(Sec) selenium transferase
LGSN	3.83744	0.000274126	-1.41457	Q5TDP6	Lengsin
MGST2	5.78556	0	-1.42352	Q99735	Microsomal glutathione S-transferase 2
TPM4	3.66149	0.000382872	-1.42552	A0A2R8YHD2	Tropomyosin alpha-4 chain (Fragment)
PCCB	5.38699	1.56863e-05	-1.42595	P05166	Propionyl-CoA carboxylase beta chain, mitochondrial
HNF4A	3.67354	0.000386277	-1.42735	P41235	Hepatocyte nuclear factor 4-alpha
IFIT3	2.65848	0.00242325	-1.42759	O14879	Interferon-induced protein with tetratricopeptide repeats 3
CES2	4.72458	4.10256e-05	-1.43141	O00748	Cocaine esterase
MMP8	2.13253	0.00781914	-1.4336	P22894	Neutrophil collagenase
GBE1	4.51943	7.82609e-05	-1.43531	Q04446	1,4-alpha-glucan-branching enzyme
HSD17B11	3.91263	0.000241176	-1.43867	Q8NBQ5	Estradiol 17-beta-dehydrogenase 11
CARHSP1	4.80741	3.22581e-05	-1.43936	Q9Y2V2	Calcium-regulated heat-stable protein 1
PCTP	4.08983	0.000156863	-1.44152	Q9UKL6	Phosphatidylcholine transfer protein
PPP1R15A	4.36613	0.000116279	-1.44171	O75807	Protein phosphatase 1 regulatory subunit 15A
DSP	4.39603	9.48617e-05	-1.44426	P15924	Desmoplakin
TTC38	3.81682	0.000293223	-1.44989	Q5R3I4	Tetratricopeptide repeat protein 38
GALM	4.11644	0.000158155	-1.45018	Q96C23	Aldose 1-epimerase
GCSH	3.67027	0.000385298	-1.45036	A0A1W2PQV2	Glycine cleavage system H protein, mitochondrial (Fragment)
TXNRD2	5.47986	1.66667e-05	-1.45551	A0A182DWF2	Thioredoxin reductase 2, mitochondrial
MPST	4.26316	0.000130199	-1.45671	P25325	3-mercaptopyruvate sulfurtransferase
FCN1	2.4014	0.00424734	-1.46161	O00602	Ficolin-1
ARHGEF10L	6.49699	0	-1.46645	Q5VXI4	Rho guanine nucleotide exchange factor 10-like protein
C11orf54	5.21634	1.39373e-05	-1.46738	Q9H0W9	Ester hydrolase C11orf54
HMGCS2	2.70772	0.00220732	-1.46808	P54868	Hydroxymethylglutaryl-CoA synthase, mitochondrial
MYO1B	6.62415	0	-1.46857	E9PDF6	Unconventional myosin-Ib
ALDH4A1	4.50273	7.75862e-05	-1.46876	P30038	Delta-1-pyrroline-5-carboxylate dehydrogenase, mitochondrial
S100A8	2.22771	0.00629865	-1.46884	P05109	Protein S100-A8
BOK	6.37577	0	-1.48216	Q9UMX3	Bcl-2-related ovarian killer protein
ACY1	3.47175	0.000521542	-1.48464	Q03154	Aminoacylase-1
JUP	5.33179	1.50943e-05	-1.48615	P14923	Junction plakoglobin
GSTO1	3.59528	0.000443362	-1.49025	P78417	Glutathione S-transferase omega-1
MAOA	4.2758	0.000124314	-1.49472	P21397	Amine oxidase [flavin-containing] A
LCN2	2.94026	0.00137349	-1.49592	P80188	Neutrophil gelatinase-associated lipocalin
BCKDHB	5.30483	1.45455e-05	-1.50412	P21953	2-oxoisovalerate dehydrogenase subunit beta, mitochondrial
NFU1	3.91815	0.000241532	-1.50503	F8W9P7	NFU1 iron-sulfur cluster scaffold homolog, mitochondrial (Fragment)
HINT2	4.61817	5.67376e-05	-1.50583	Q9BX68	Histidine triad nucleotide-binding protein 2, mitochondrial
SELENBP1	4.99713	3.5503e-05	-1.51262	Q13228	Methanethiol oxidase
SIGLEC1	3.10947	0.000982193	-1.51406	Q9BZZ2	Sialoadhesin
GALT	4.71914	4.07125e-05	-1.51718	P07902	Galactose-1-phosphate uridylyltransferase
GNE	5.80338	0	-1.52092	Q9Y223	Bifunctional UDP-N-acetylglucosamine 2-epimerase/N-acetylmannosamine kinase
HPRT1	5.65737	1.88679e-05	-1.5232	P00492	Hypoxanthine-guanine phosphoribosyltransferase
CFL2	4.80001	3.21716e-05	-1.53849	Q9Y281	Cofilin-2
MAT2A	4.46828	9.2437e-05	-1.53895	P31153	S-adenosylmethionine synthase isoform type-2
FCN2	4.05334	0.000170616	-1.53904	Q15485	Ficolin-2
MPHOSPH8	1.71171	0.0196014	-1.54122	A0A0A0MT47	M-phase phosphoprotein 8 (Fragment)
FCGRT	9.20895	0	-1.54657	P55899	IgG receptor FcRn large subunit p51
PHYH	3.34377	0.000614407	-1.54967	O14832	Phytanoyl-CoA dioxygenase, peroxisomal
TNIP1	5.88886	0	-1.55321	Q15025	TNFAIP3-interacting protein 1
ADH1C	1.64083	0.0230763	-1.55768	A0A087WUC4	Alcohol dehydrogenase 1C (Fragment)
SFXN5	3.94821	0.000228571	-1.56108	Q8TD22	Sideroflexin-5
HSD17B6	2.29255	0.00543707	-1.56241	O14756	17-beta-hydroxysteroid dehydrogenase type 6
ALAD	4.39583	9.44882e-05	-1.56524	P13716	Delta-aminolevulinic acid dehydratase
DPYD	5.61293	1.81818e-05	-1.56829	Q12882	Dihydropyrimidine dehydrogenase [NADP(+)]
CGN	7.4567	0	-1.57187	Q9P2M7	Cingulin
LMO7	6.10255	0	-1.57362	E9PMS6	LIM domain only protein 7
BPHL	4.50586	7.77538e-05	-1.57815	Q86WA6	Valacyclovir hydrolase
NUDT6	3.50884	0.000509849	-1.57892	P53370	Nucleoside diphosphate-linked moiety X motif 6
DHCR24	3.37971	0.000589882	-1.58142	A0A0A0MTI1	Delta(24)-sterol reductase
SUOX	5.83143	0	-1.58334	P51687	Sulfite oxidase, mitochondrial
ALDH1B1	3.16907	0.0008577	-1.58421	P30837	Aldehyde dehydrogenase X, mitochondrial
SQLE	2.65328	0.00243271	-1.586	Q14534	Squalene monooxygenase
TTPA	5.69954	1.99005e-05	-1.58664	P49638	Alpha-tocopherol transfer protein
NIPSNAP3A	4.63257	4.78469e-05	-1.58706	Q9UFN0	Protein NipSnap homolog 3A
ACAA1	3.41505	0.000576458	-1.59125	P09110	3-ketoacyl-CoA thiolase, peroxisomal
BDH2	3.92346	0.000242245	-1.59377	Q9BUT1	3-hydroxybutyrate dehydrogenase type 2
SCLY	4.91823	3.38983e-05	-1.5962	Q96I15	Selenocysteine lyase
TPP2	7.8545	0	-1.59675	A0A494C0U1	Tripeptidyl-peptidase 2 (Fragment)
EHBP1	6.69576	0	-1.59721	Q8NDI1	EH domain-binding protein 1
FGGY_	2.83417	0.00169984	-1.59804	A0A0B4J2A0	FGGY_N domain-containing protein
ACAT1	5.15914	1.30719e-05	-1.6016	P24752	Acetyl-CoA acetyltransferase, mitochondrial
HMGCS1	2.93096	0.00140171	-1.60962	Q01581	Hydroxymethylglutaryl-CoA synthase, cytoplasmic
SNTB1	7.14559	0	-1.61161	Q13884	Beta-1-syntrophin
NADK2	3.98847	0.000214395	-1.61231	B7Z8V7	NAD kinase 2, mitochondrial
ACAD11	4.80976	3.2345e-05	-1.61324	Q709F0	Acyl-CoA dehydrogenase family member 11
ALDH7A1	4.20548	0.000132867	-1.61468	A0A1B0GTG2	Alpha-aminoadipic semialdehyde dehydrogenase
FDX1	5.30784	1.45985e-05	-1.61728	P10109	Adrenodoxin, mitochondrial
ACOT12	5.33097	1.50376e-05	-1.61993	Q8WYK0	Acetyl-coenzyme A thioesterase
SH2D4A	5.05909	2.46154e-05	-1.62108	Q9H788	SH2 domain-containing protein 4A
AKR1A1	5.80249	0	-1.62332	P14550	Aldo-keto reductase family 1 member A1
FAH	4.39502	9.43026e-05	-1.62554	P16930	Fumarylacetoacetase
SLC35C2	4.96656	3.44828e-05	-1.6384	Q9NQQ7	Solute carrier family 35 member C2
PRPSAP1	5.98905	0	-1.63851	Q14558	Phosphoribosyl pyrophosphate synthase-associated protein 1
PRKAB2	6.3677	0	-1.64028	O43741	5'-AMP-activated protein kinase subunit beta-2
REEP6	4.48254	8.51064e-05	-1.64696	Q96HR9	Receptor expression-enhancing protein 6
CYP51A1	2.79952	0.00182518	-1.65042	A0A0C4DFL7	Lanosterol 14-alpha demethylase
ETFDH	6.72185	0	-1.65906	Q16134	Electron transfer flavoprotein-ubiquinone oxidoreductase, mitochondrial
CGNL1	6.73621	0	-1.66151	Q0VF96	Cingulin-like protein 1
MPDZ	4.81019	3.24324e-05	-1.6619	H0YGQ3	Multiple PDZ domain protein (Fragment)
PRODH2	3.86407	0.000262108	-1.66351	Q9UF12	Hydroxyproline dehydrogenase
AKR1C4	4.18587	0.000138648	-1.66538	P17516	Aldo-keto reductase family 1 member C4
CMBL	3.57572	0.00044284	-1.66869	Q96DG6	Carboxymethylenebutenolidase homolog
PLCXD3	2.87059	0.00159933	-1.66982	Q63HM9	PI-PLC X domain-containing protein 3
AGMAT	5.33042	1.49813e-05	-1.6733	Q9BSE5	Agmatinase, mitochondrial
MSRA	4.15429	0.000135593	-1.67458	Q9UJ68	Mitochondrial peptide methionine sulfoxide reductase
ERG28	6.45502	0	-1.67545	Q9UKR5	Probable ergosterol biosynthetic protein 28
OCIAD2	2.72603	0.00213354	-1.68209	Q56VL3	OCIA domain-containing protein 2
ECI2	7.83028	0	-1.68485	A0A0C4DGA2	Enoyl-CoA delta isomerase 2, mitochondrial
ECH1	7.23902	0	-1.68732	Q13011	Delta(3,5)-Delta(2,4)-dienoyl-CoA isomerase, mitochondrial
SLC25A20	4.63925	4.80769e-05	-1.69056	O43772	Mitochondrial carnitine/acylcarnitine carrier protein
ALDOC	8.58472	0	-1.69409	P09972	Fructose-bisphosphate aldolase C
ALDH6A1	5.98877	0	-1.70522	Q02252	Methylmalonate-semialdehyde dehydrogenase [acylating], mitochondrial
MTTP	3.09863	0.000998145	-1.70528	P55157	Microsomal triglyceride transfer protein large subunit
HIBCH	5.02258	3.6036e-05	-1.7064	Q6NVY1	3-hydroxyisobutyryl-CoA hydrolase, mitochondrial
CBR4	6.05965	0	-1.71167	Q8N4T8	Carbonyl reductase family member 4
PF4V1	4.3212	0.00011236	-1.71762	P10720	Platelet factor 4 variant
MGMT	6.64148	0	-1.71856	B4DEE8	Methylated-DNA--protein-cysteine methyltransferase
HMGCL	4.75662	3.125e-05	-1.71988	P35914	Hydroxymethylglutaryl-CoA lyase, mitochondrial
GAMT	5.47483	1.65975e-05	-1.72447	Q14353	Guanidinoacetate N-methyltransferase
PIPOX	3.28104	0.000707091	-1.72518	Q9P0Z9	Peroxisomal sarcosine oxidase
RMDN2	5.05126	2.45399e-05	-1.72693	Q96LZ7	Regulator of microtubule dynamics protein 2
PALMD	5.60137	1.8018e-05	-1.73121	Q9NP74	Palmdelphin
AADAC	3.08082	0.00102206	-1.73574	P22760	Arylacetamide deacetylase
CYP3A7	1.82386	0.0153623	-1.74357	P24462	Cytochrome P450 3A7
TJP2	5.1879	1.34228e-05	-1.7443	Q9UDY2	Tight junction protein ZO-2
ACOT1	1.55831	0.0275779	-1.74836	Q86TX2	Acyl-coenzyme A thioesterase 1
DDT	2.73871	0.00208062	-1.75021	P30046	D-dopachrome decarboxylase
PGM1	5.08421	2.48447e-05	-1.75543	P36871	Phosphoglucomutase-1
PEBP1	5.339	1.51515e-05	-1.76337	P30086	Phosphatidylethanolamine-binding protein 1
PDIA5	5.75437	0	-1.7644	Q14554	Protein disulfide-isomerase A5
PPBP	3.36458	0.000598291	-1.76494	P02775	Platelet basic protein
HOGA1	3.47763	0.000518182	-1.76721	Q86XE5	4-hydroxy-2-oxoglutarate aldolase, mitochondrial
PGRMC1	6.27714	0	-1.77072	O00264	Membrane-associated progesterone receptor component 1
UGT1A3	2.4859	0.00357547	-1.77191	P35503	UDP-glucuronosyltransferase 1-3
LPCAT3	5.53209	1.73913e-05	-1.77407	Q6P1A2	Lysophospholipid acyltransferase 5
S100A7	1.74704	0.0181623	-1.77564	P31151	Protein S100-A7
CALML4	5.01107	3.58209e-05	-1.78247	Q96GE6	Calmodulin-like protein 4
IAH1	5.63225	1.85185e-05	-1.78359	Q2TAA2	Isoamyl acetate-hydrolyzing esterase 1 homolog
TLCD4	5.21496	1.38889e-05	-1.78795	Q96MV1	TLC domain-containing protein 4
FMO5	4.94431	3.4188e-05	-1.79256	P49326	Dimethylaniline monooxygenase [N-oxide-forming] 5
ECHS1	6.80185	0	-1.79591	P30084	Enoyl-CoA hydratase, mitochondrial
IQGAP2	7.43496	0	-1.79655	Q13576	Ras GTPase-activating-like protein IQGAP2
ANXA6	3.30986	0.00067364	-1.7983	E5RK69	Annexin
HSD17B8	5.96095	0	-1.80535	Q92506	Estradiol 17-beta-dehydrogenase 8
GJA3	5.2284	1.40351e-05	-1.81633	Q9Y6H8	Gap junction alpha-3 protein
DHFR	4.13746	0.000140704	-1.81745	P00374	Dihydrofolate reductase
METTL7A	5.80064	0	-1.81928	H0YI09	Methyltransferase-like protein 7A (Fragment)
ELANE	3.09854	0.00099722	-1.82098	P08246	Neutrophil elastase
PCYT2	6.52223	0	-1.82132	Q99447	Ethanolamine-phosphate cytidylyltransferase
GPHN	7.99671	0	-1.82696	Q9NQX3	Gephyrin
UGT2A3	3.98522	0.000219512	-1.82696	Q6UWM9	UDP-glucuronosyltransferase 2A3
GNPNAT1	5.53301	1.74672e-05	-1.82751	Q96EK6	Glucosamine 6-phosphate N-acetyltransferase
AGXT	3.08359	0.00102026	-1.82872	P21549	Serine--pyruvate aminotransferase
FGD5	2.45729	0.00377687	-1.83325	A0A1W2PRG7	FYVE, RhoGEF and PH domain-containing protein 5 (Fragment)
MPO	3.31233	0.000666667	-1.83687	P05164	Myeloperoxidase
HK3	4.76114	3.13316e-05	-1.8372	P52790	Hexokinase-3
GRHPR	5.95755	0	-1.84004	Q9UBQ7	Glyoxylate reductase/hydroxypyruvate reductase
FAM186B	4.0663	0.000173355	-1.84526	Q8IYM0	Protein FAM186B
MCFD2	3.90209	0.000244541	-1.8469	Q8NI22	Multiple coagulation factor deficiency protein 2
DECR1	3.22102	0.000743539	-1.84798	E5RJD2	2,4-dienoyl-CoA reductase, mitochondrial (Fragment)
MRC1	5.23406	1.40845e-05	-1.85097	P22897	Macrophage mannose receptor 1
XYLB	2.79191	0.00184836	-1.85234	O75191	Xylulose kinase
ADHFE1	5.49578	1.68067e-05	-1.85593	Q8IWW8	Hydroxyacid-oxoacid transhydrogenase, mitochondrial
AMT	4.24766	0.000129264	-1.85603	P48728	Aminomethyltransferase, mitochondrial
PECR	5.64376	1.86916e-05	-1.85706	Q9BY49	Peroxisomal trans-2-enoyl-CoA reductase
PTGR1	2.99531	0.00117564	-1.85939	Q14914	Prostaglandin reductase 1
GALK1	4.79148	3.20856e-05	-1.85997	P51570	Galactokinase
PLEKHA6	4.32476	0.000112994	-1.86099	Q5VTI5	Pleckstrin homology domain-containing family A member 6
UGT2B4	5.13131	1.28205e-05	-1.86188	P06133	UDP-glucuronosyltransferase 2B4
PLCB3	7.91436	0	-1.86582	Q01970	1-phosphatidylinositol 4,5-bisphosphate phosphodiesterase beta-3
MACROD1	3.21018	0.000769078	-1.86765	Q9BQ69	ADP-ribose glycohydrolase MACROD1
STBD1	4.95603	3.42857e-05	-1.88518	O95210	Starch-binding domain-containing protein 1
EHD3	4.46289	9.16667e-05	-1.88594	Q9NZN3	EH domain-containing protein 3
ARVCF	5.47185	1.65289e-05	-1.88708	C9JJX6	Armadillo repeat protein deleted in velo-cardio-facial syndrome
SOD1	7.40411	0	-1.89213	P00441	Superoxide dismutase [Cu-Zn]
COMT	6.21544	0	-1.89292	P21964	Catechol O-methyltransferase
ALDH5A1	4.4642	9.20502e-05	-1.89821	P51649	Succinate-semialdehyde dehydrogenase, mitochondrial
ANK3	2.54822	0.00307108	-1.90289	Q12955	Ankyrin-3
AQP9	2.82612	0.00174351	-1.90738	O43315	Aquaporin-9
DBI	5.4975	1.69492e-05	-1.91121	B8ZWD1	Acyl-CoA-binding protein
PLA2G12B	6.10465	0	-1.91397	Q9BX93	Group XIIB secretory phospholipase A2-like protein
UGT2B17	2.50489	0.00343689	-1.91413	O75795	UDP-glucuronosyltransferase 2B17
SELENOO	6.04284	0	-1.91628	Q9BVL4	Protein adenylyltransferase SelO, mitochondrial
ACADSB	5.57179	1.77778e-05	-1.92017	P45954	Short/branched chain specific acyl-CoA dehydrogenase, mitochondrial
MMAB	4.47978	8.45666e-05	-1.93404	Q96EY8	Corrinoid adenosyltransferase
SLC16A2	2.92229	0.00142419	-1.93947	P36021	Monocarboxylate transporter 8
DNAAF1	4.34464	0.000114286	-1.94145	Q8NEP3	Dynein assembly factor 1, axonemal
SCP2	5.58729	1.79372e-05	-1.94895	P22307	Non-specific lipid-transfer protein
PHKB	7.98183	0	-1.9497	I3L213	Phosphorylase b kinase regulatory subunit (Fragment)
AOX1	7.84695	0	-1.9504	Q06278	Aldehyde oxidase
PC	5.80724	0	-1.95731	P11498	Pyruvate carboxylase, mitochondrial
CHN2	5.63268	1.86047e-05	-1.96499	A0A2R8YEI5	Beta-chimaerin
PSAT1	4.64441	4.84262e-05	-1.96574	Q9Y617	Phosphoserine aminotransferase
TMEM97	6.93607	0	-1.98243	Q5BJF2	Sigma intracellular receptor 2
ACADM	6.65067	0	-1.98392	Q5T4U5	Acyl-Coenzyme A dehydrogenase, C-4 to C-12 straight chain, isoform CRA_a
UGT1A4	2.43847	0.00394598	-1.99183	P22310	UDP-glucuronosyltransferase 1-4
DMD	6.61698	0	-1.99445	A0A5H1ZRP8	Dystrophin
DHCR7	6.93818	0	-1.99735	Q9UBM7	7-dehydrocholesterol reductase
DHRS4	5.195	1.37457e-05	-1.99874	Q9BTZ2	Dehydrogenase/reductase SDR family member 4
EPHX1	5.16758	1.31579e-05	-1.99949	P07099	Epoxide hydrolase 1
PLEKHA7	6.05859	0	-2.0013	H0YDE2	Pleckstrin homology domain-containing family A member 7 (Fragment)
RGN	4.77901	3.1746e-05	-2.00494	Q15493	Regucalcin
PON3	5.38062	1.55039e-05	-2.0144	Q15166	Serum paraoxonase/lactonase 3
PTMS	5.79505	0	-2.01754	P20962	Parathymosin
GCAT	2.56798	0.00296011	-2.01964	O75600	2-amino-3-ketobutyrate coenzyme A ligase, mitochondrial
AZU1	3.59133	0.000442822	-2.02008	P20160	Azurocidin
DCXR	5.6203	1.84332e-05	-2.02163	Q7Z4W1	L-xylulose reductase
ALDH8A1	3.71809	0.000363636	-2.03228	Q9H2A2	2-aminomuconic semialdehyde dehydrogenase
GPD1	4.48153	8.49257e-05	-2.0328	P21695	Glycerol-3-phosphate dehydrogenase [NAD(+)], cytoplasmic
DPP4	3.05764	0.00106352	-2.03476	P27487	Dipeptidyl peptidase 4
PALM3	5.88396	0	-2.03931	A0A590UJ36	Paralemmin-3
LTF	3.90346	0.000245255	-2.04792	E7EQB2	Lactotransferrin (Fragment)
GCKR	3.08927	0.00101939	-2.04954	Q14397	Glucokinase regulatory protein
DEFA1	2.70185	0.0022327	-2.05104	P59665	Neutrophil defensin 1
SLC22A1	5.809	0	-2.05358	O15245	Solute carrier family 22 member 1
PHKB	8.47817	0	-2.06846	Q93100	Phosphorylase b kinase regulatory subunit beta
SLCO2B1	5.03568	3.63636e-05	-2.0741	O94956	Solute carrier organic anion transporter family member 2B1
BDH1	6.28433	0	-2.07539	Q02338	D-beta-hydroxybutyrate dehydrogenase, mitochondrial
CYP2B6	2.30865	0.00529585	-2.08696	P20813	Cytochrome P450 2B6
FDFT1	4.66228	4.90196e-05	-2.08713	E9PNM1	Squalene synthase
CAMP	3.49228	0.000513173	-2.09217	P49913	Cathelicidin antimicrobial peptide
GLYATL1	6.28243	0	-2.09487	Q969I3	Glycine N-acyltransferase-like protein 1
ACY3	4.96295	3.4384e-05	-2.10666	Q96HD9	N-acyl-aromatic-L-amino acid amidohydrolase (carboxylate-forming)
ABCA6	7.31439	0	-2.10893	Q8N139	ATP-binding cassette sub-family A member 6
HELZ2	5.49686	1.68776e-05	-2.1097	Q9BYK8	Helicase with zinc finger domain 2
ACSS2	7.77583	0	-2.11177	Q9NR19	Acetyl-coenzyme A synthetase, cytoplasmic
SHMT1	5.70039	2e-05	-2.11255	P34896	Serine hydroxymethyltransferase, cytosolic
S100A9	2.87032	0.00160133	-2.11708	P06702	Protein S100-A9
S100A12	3.53989	0.0004817	-2.1456	P80511	Protein S100-A12
NAT2	2.07287	0.00892413	-2.15433	P11245	Arylamine N-acetyltransferase 2
LYVE1	4.52629	7.89474e-05	-2.15804	Q9Y5Y7	Lymphatic vessel endothelial hyaluronic acid receptor 1
GLUL	2.741	0.00207764	-2.16222	A0A2R8YDT1	Glutamine synthetase
BPI	3.10033	0.00100373	-2.16652	P17213	Bactericidal permeability-increasing protein
LSS	6.90831	0	-2.16905	P48449	Lanosterol synthase
GAS2	5.51674	1.71674e-05	-2.17177	O43903	Growth arrest-specific protein 2
CRYL1	5.31143	1.47601e-05	-2.18061	Q9Y2S2	Lambda-crystallin homolog
MSMO1	5.18824	1.3468e-05	-2.18186	Q15800	Methylsterol monooxygenase 1
CYP4F2	3.17245	0.000855469	-2.19034	P78329	Cytochrome P450 4F2
PBLD	5.82838	0	-2.19426	P30039	Phenazine biosynthesis-like domain-containing protein
AKR7A3	3.78187	0.000331522	-2.19528	O95154	Aflatoxin B1 aldehyde reductase member 3
CAT	5.79743	0	-2.19867	P04040	Catalase
GLUD1	7.60652	0	-2.19904	P00367	Glutamate dehydrogenase 1, mitochondrial
CIDEB	7.53925	0	-2.20711	Q9UHD4	Cell death activator CIDE-B
PFKFB1	7.23672	0	-2.21623	P16118	6-phosphofructo-2-kinase/fructose-2,6-bisphosphatase 1
GLYCTK	5.11535	2.54777e-05	-2.21627	Q8IVS8	Glycerate kinase
SORBS2	7.45694	0	-2.21947	H7BXR3	Sorbin and SH3 domain-containing protein 2 (Fragment)
CES1	4.89514	3.37079e-05	-2.21985	P23141	Liver carboxylesterase 1
KIF3A	4.47293	9.2827e-05	-2.22174	Q9Y496	Kinesin-like protein KIF3A
COBLL1	7.40377	0	-2.2282	A0A590PXD8	Cordon-bleu protein-like 1
NDRG2	6.01791	0	-2.22898	Q9UN36	Protein NDRG2
PIK3AP1	7.76529	0	-2.23069	Q6ZUJ8	Phosphoinositide 3-kinase adapter protein 1
ADH1B	4.2469	0.000129032	-2.23332	P00325	All-trans-retinol dehydrogenase [NAD(+)] ADH1B
DMGDH	5.88351	0	-2.25008	Q9UI17	Dimethylglycine dehydrogenase, mitochondrial
CYB5A	6.23302	0	-2.25179	P00167	Cytochrome b5
MT1M	2.65603	0.00243038	-2.25346	Q8N339	Metallothionein-1M
CBSL	3.9962	0.000209553	-2.25708	P0DN79	Cystathionine beta-synthase-like protein
ACOX2	4.93062	3.40909e-05	-2.2661	Q99424	Peroxisomal acyl-coenzyme A oxidase 2
MVK	6.22287	0	-2.27231	F5H8H2	Mevalonate kinase
PHKA2	7.84554	0	-2.27324	P46019	Phosphorylase b kinase regulatory subunit alpha, liver isoform
IDNK	6.56514	0	-2.27791	Q5T6J7	Probable gluconokinase
LGALS4	1.94761	0.0116019	-2.27907	P56470	Galectin-4
PCK2	5.60319	1.80995e-05	-2.30865	Q16822	Phosphoenolpyruvate carboxykinase [GTP], mitochondrial
DNAJC12	7.66419	0	-2.31978	Q9UKB3	DnaJ homolog subfamily C member 12
GSTZ1	4.2249	0.000134513	-2.32383	O43708	Maleylacetoacetate isomerase
ADH1A	4.79099	3.2e-05	-2.32475	P07327	Alcohol dehydrogenase 1A
KRT19	2.09587	0.00847751	-2.32742	P08727	Keratin, type I cytoskeletal 19
PACSIN3	5.45324	1.63265e-05	-2.33667	Q9UKS6	Protein kinase C and casein kinase substrate in neurons protein 3
ACAT2	7.48702	0	-2.34623	Q9BWD1	Acetyl-CoA acetyltransferase, cytosolic
STAB2	7.51362	0	-2.35818	Q8WWQ8	Stabilin-2
HMOX1	4.61958	5.71429e-05	-2.35909	P09601	Heme oxygenase 1
EFHD1	4.61059	5.6338e-05	-2.37426	Q9BUP0	EF-hand domain-containing protein D1
EPPK1	3.65426	0.00038143	-2.38087	P58107	Epiplakin
RNASE2	2.76829	0.00198104	-2.38773	P10153	Non-secretory ribonuclease
ACADL	3.38651	0.000593074	-2.40348	P28330	Long-chain specific acyl-CoA dehydrogenase, mitochondrial
PHKG2	8.97076	0	-2.41176	J3KNN3	Phosphorylase b kinase gamma catalytic chain, liver/testis isoform
FMO4	7.1234	0	-2.43251	P31512	Dimethylaniline monooxygenase [N-oxide-forming] 4
ALAS1	5.75626	0	-2.43455	P13196	5-aminolevulinate synthase, nonspecific, mitochondrial
ACADS	4.1256	0.000139303	-2.43842	P16219	Short-chain specific acyl-CoA dehydrogenase, mitochondrial
ABAT	8.32206	0	-2.44735	P80404	4-aminobutyrate aminotransferase, mitochondrial
GBA3	5.81029	0	-2.45696	Q9H227	Cytosolic beta-glucosidase
ALDH2	5.98957	0	-2.46839	P05091	Aldehyde dehydrogenase, mitochondrial
TPM1	6.16608	0	-2.47818	A0A0S2Z4G6	Tropomyosin 1 (Alpha), isoform CRA_o (Fragment)
FXN	6.22341	0	-2.48084	Q16595	Frataxin, mitochondrial
SAT2	4.543	7.14286e-05	-2.4845	Q96F10	Diamine acetyltransferase 2
ANKAR	4.54644	6.26398e-05	-2.49276	E7EWS1	Ankyrin and armadillo repeat-containing protein
TSTD1	4.55841	6.36364e-05	-2.49733	Q8NFU3	Thiosulfate:glutathione sulfurtransferase
CYP2J2	7.38492	0	-2.49776	P51589	Cytochrome P450 2J2
GIPC2	5.61341	1.82648e-05	-2.49806	Q8TF65	PDZ domain-containing protein GIPC2
PHYHD1	4.56365	6.37813e-05	-2.52156	Q5SRE7	Phytanoyl-CoA dioxygenase domain-containing protein 1
CYP4V2	5.19195	1.35593e-05	-2.52496	Q6ZWL3	Cytochrome P450 4V2
ACSM3	5.11518	2.53968e-05	-2.53755	Q53FZ2	Acyl-coenzyme A synthetase ACSM3, mitochondrial
SARDH	7.23629	0	-2.53982	Q9UL12	Sarcosine dehydrogenase, mitochondrial
EPHX2	4.0998	0.000157119	-2.55143	P34913	Bifunctional epoxide hydrolase 2
ACSL1	6.70945	0	-2.56117	P33121	Long-chain-fatty-acid--CoA ligase 1
GYG2	6.13995	0	-2.56637	O15488	Glycogenin-2
NAGS	4.05978	0.000172249	-2.57198	K7EK11	N-acetylglutamate synthase, mitochondrial (Fragment)
ACAA2	5.28781	1.43369e-05	-2.58009	P42765	3-ketoacyl-CoA thiolase, mitochondrial
CYP27A1	4.78597	3.19149e-05	-2.58496	Q02318	Sterol 26-hydroxylase, mitochondrial
SORD	6.50312	0	-2.58651	Q00796	Sorbitol dehydrogenase
PPL	5.52035	1.72414e-05	-2.58946	K7EKI8	Periplakin
PKP2	6.01178	0	-2.59031	Q99959	Plakophilin-2
CDH2	6.75235	0	-2.59867	P19022	Cadherin-2
DPYS	4.99591	3.52941e-05	-2.60144	Q14117	Dihydropyrimidinase
ARHGAP27	5.29913	1.43885e-05	-2.61318	A0A0G2JNY3	Rho GTPase-activating protein 27
ECHDC2	5.82228	0	-2.63053	Q86YB7	Enoyl-CoA hydratase domain-containing protein 2, mitochondrial
FGGY	6.44366	0	-2.63322	Q96C11	FGGY carbohydrate kinase domain-containing protein
DHRS1	5.95996	0	-2.64266	Q96LJ7	Dehydrogenase/reductase SDR family member 1
CYP2C9	7.98888	0	-2.64412	P11712	Cytochrome P450 2C9
ADH1C	5.08155	2.47678e-05	-2.64796	P00326	Alcohol dehydrogenase 1C
TKFC	5.08787	2.49221e-05	-2.66915	Q3LXA3	Triokinase/FMN cyclase
GLDC	3.79565	0.000324176	-2.66948	P23378	Glycine dehydrogenase (decarboxylating), mitochondrial
EXOC3L4	5.99068	0	-2.68324	Q17RC7	Exocyst complex component 3-like protein 4
GSTM1	1.36571	0.0436255	-2.68432	P09488	Glutathione S-transferase Mu 1
AGL	6.80051	0	-2.68959	P35573	Glycogen debranching enzyme
ACACB	7.34977	0	-2.70949	O00763	Acetyl-CoA carboxylase 2
PKLR	4.76619	3.14961e-05	-2.71688	P30613	Pyruvate kinase PKLR
CYP2C19	2.55137	0.00306065	-2.72074	P33261	Cytochrome P450 2C19
UGP2	7.20909	0	-2.72193	Q16851	UTP--glucose-1-phosphate uridylyltransferase
SLC27A5	6.11582	0	-2.74634	Q9Y2P5	Bile acyl-CoA synthetase
UGT2B15	3.67468	0.000386768	-2.75252	P54855	UDP-glucuronosyltransferase 2B15
DQX1	6.19891	0	-2.75436	Q8TE96	ATP-dependent RNA helicase DQX1
SEC14L2	5.86444	0	-2.76275	O76054	SEC14-like protein 2
SLC37A4	6.58864	0	-2.76511	U3KQS2	Glucose-6-phosphate exchanger SLC37A4
GCHFR	6.49948	0	-2.77686	P30047	GTP cyclohydrolase 1 feedback regulatory protein
ADH4	3.71011	0.000378238	-2.80133	P08319	All-trans-retinol dehydrogenase [NAD(+)] ADH4
CYP2C8	5.304	1.44928e-05	-2.82717	P10632	Cytochrome P450 2C8
SULT1A1	4.38711	9.39335e-05	-2.86139	P50225	Sulfotransferase 1A1
SEC14L4	6.69665	0	-2.87308	Q9UDX3	SEC14-like protein 4
STEAP3	7.3503	0	-2.87315	Q658P3	Metalloreductase STEAP3
OTC	4.7732	3.15789e-05	-2.87463	P00480	Ornithine carbamoyltransferase, mitochondrial
KIAA2026	5.77874	0	-2.87694	Q5HYC2	Uncharacterized protein KIAA2026
VSNL1	4.33386	0.000113636	-2.88355	P62760	Visinin-like protein 1
XDH	6.49555	0	-2.89954	P47989	Xanthine dehydrogenase/oxidase
SEC14L3	1.58474	0.026	-2.90812	Q9UDX4	SEC14-like protein 3
GSTZ1	4.14826	0.000141176	-2.91194	G3V5T0	Maleylacetoacetate isomerase
ACSM5	6.13131	0	-2.93227	Q6NUN0	Acyl-coenzyme A synthetase ACSM5, mitochondrial
HAO2	3.92188	0.000241888	-2.93447	Q9NYQ3	Hydroxyacid oxidase 2
CYP2D6	2.81902	0.00176194	-2.94428	Q38LG0	CYP2D6
RDH16	6.54767	0	-2.99595	O75452	Retinol dehydrogenase 16
UGT1A9	3.10956	0.000979362	-2.99698	O60656	UDP-glucuronosyltransferase 1-9
ADH6	5.69618	1.97044e-05	-2.99787	P28332	Alcohol dehydrogenase 6
AADAT	7.51732	0	-3.00569	Q8N5Z0	Kynurenine/alpha-aminoadipate aminotransferase, mitochondrial
SULT2A1	7.00875	0	-3.01649	Q06520	Bile salt sulfotransferase
GSTA1	3.69736	0.000380463	-3.01703	P08263	Glutathione S-transferase A1
ECHDC3	4.86737	3.3241e-05	-3.02882	Q96DC8	Enoyl-CoA hydratase domain-containing protein 3, mitochondrial
ZNHIT6	5.93385	0	-3.05222	Q9NWK9	Box C/D snoRNA protein 1
CUX1	6.16304	0	-3.09134	P39880	Homeobox protein cut-like 1
MCC	4.11733	0.000158416	-3.11206	P23508	Colorectal mutant cancer protein
SLC39A5	6.69809	0	-3.11726	Q6ZMH5	Zinc transporter ZIP5
FUOM	5.99577	0	-3.1232	A2VDF0	Fucose mutarotase
SPTBN2	6.87857	0	-3.13882	O15020	Spectrin beta chain, non-erythrocytic 2
BCO2	4.08819	0.000162866	-3.15105	Q9BYV7	Beta,beta-carotene 9',10'-oxygenase
PHGDH	7.02376	0	-3.16146	O43175	D-3-phosphoglycerate dehydrogenase
ASPDH	6.42154	0	-3.18133	A6ND91	Putative L-aspartate dehydrogenase
BHMT2	4.28549	0.000117647	-3.19252	Q9H2M3	S-methylmethionine--homocysteine S-methyltransferase BHMT2
CCDC38	4.77806	3.16623e-05	-3.19423	Q502W7	Coiled-coil domain-containing protein 38
GYS2	5.34387	1.52091e-05	-3.20268	P54840	Glycogen [starch] synthase, liver
HAAO	5.68455	1.95122e-05	-3.21675	P46952	3-hydroxyanthranilate 3,4-dioxygenase
GSTA2	2.04499	0.00940528	-3.21974	P09210	Glutathione S-transferase A2
PYGL	5.94017	0	-3.26279	P06737	Glycogen phosphorylase, liver form
PARPBP	5.1107	2.53165e-05	-3.26483	A0A0C4DG30	PCNA-interacting partner (Fragment)
FMO3	5.46059	1.63934e-05	-3.2766	P31513	Dimethylaniline monooxygenase [N-oxide-forming] 3
CYP8B1	6.31636	0	-3.28992	Q9UNU6	7-alpha-hydroxycholest-4-en-3-one 12-alpha-hydroxylase
NAT8	4.70313	4.0201e-05	-3.31245	Q9UHE5	N-acetyltransferase 8
CLEC4G	7.24878	0	-3.32304	Q6UXB4	C-type lectin domain family 4 member G
ALDH1L1	6.89042	0	-3.33416	O75891	Cytosolic 10-formyltetrahydrofolate dehydrogenase
ABCB11	5.86106	0	-3.3403	O95342	Bile salt export pump
KHK	6.19419	0	-3.35366	P50053	Ketohexokinase
UGT2B10	5.53074	1.7316e-05	-3.39944	P36537	UDP-glucuronosyltransferase 2B10
UGT2B7	5.48475	1.67364e-05	-3.40208	P16662	UDP-glucuronosyltransferase 2B7
MT1E	4.53729	7.9646e-05	-3.40896	P04732	Metallothionein-1E
GATM	7.09669	0	-3.41578	P50440	Glycine amidinotransferase, mitochondrial
HSD17B13	5.7798	0	-3.42621	Q7Z5P4	17-beta-hydroxysteroid dehydrogenase 13
FCGR2C	6.17982	0	-3.45755	P31995	Low affinity immunoglobulin gamma Fc region receptor II-c
ACSM2B	6.89186	0	-3.45821	Q68CK6	Acyl-coenzyme A synthetase ACSM2B, mitochondrial
FTCD	6.54164	0	-3.57133	O95954	Formimidoyltransferase-cyclodeaminase
AGXT2	6.409	0	-3.5977	Q9BYV1	Alanine--glyoxylate aminotransferase 2, mitochondrial
AKR1D1	5.66898	1.91388e-05	-3.60596	P51857	Aldo-keto reductase family 1 member D1
SLC2A2	5.14069	1.29032e-05	-3.60849	P11168	Solute carrier family 2, facilitated glucose transporter member 2
CYP2A6	4.67323	4.93827e-05	-3.61558	P11509	Cytochrome P450 2A6
GNMT	4.52001	7.84314e-05	-3.6507	Q14749	Glycine N-methyltransferase
ACSM2A	6.15147	0	-3.72035	Q08AH3	Acyl-coenzyme A synthetase ACSM2A, mitochondrial
FABP1	8.60565	0	-3.73874	P07148	Fatty acid-binding protein, liver
MT2A	4.31602	0.00011215	-3.74208	P02795	Metallothionein-2
GLYAT	5.9548	0	-3.85147	Q6IB77	Glycine N-acyltransferase
POLR1A	5.92101	0	-3.86399	O95602	DNA-directed RNA polymerase I subunit RPA1
SULT1E1	3.5568	0.000446556	-3.86496	P49888	Sulfotransferase 1E1
UROC1	4.9959	3.51906e-05	-3.89374	Q96N76	Urocanate hydratase
ENO3	4.43875	8.99796e-05	-3.91117	P13929	Beta-enolase
CYP3A4	5.66678	1.89573e-05	-3.97331	A0A499FJM4	Cytochrome P450 3A4
CSNK1G1	6.77741	0	-3.9993	A0A0U1RQY7	Casein kinase I isoform gamma-1
BBOX1	4.45164	9.10973e-05	-4.0085	O75936	Gamma-butyrobetaine dioxygenase
HSD11B1	6.96146	0	-4.01951	P28845	Corticosteroid 11-beta-dehydrogenase isozyme 1
TTC36	5.19259	1.36519e-05	-4.03271	A6NLP5	Tetratricopeptide repeat protein 36
CYP1A2	5.54006	1.75439e-05	-4.07371	P05177	Cytochrome P450 1A2
CYP4A11	6.58639	0	-4.21405	Q02928	Cytochrome P450 4A11
UPB1	5.44799	1.61943e-05	-4.26375	Q9UBR1	Beta-ureidopropionase
BHMT	5.2051	1.38408e-05	-4.56152	Q93088	Betaine--homocysteine S-methyltransferase 1
PTH2R	7.0803	0	-4.64576	P49190	Parathyroid hormone 2 receptor
DAO	5.72297	2.01005e-05	-4.71409	P14920	D-amino-acid oxidase
CLEC4M	6.34108	0	-4.97272	Q9H2X3	C-type lectin domain family 4 member M

## Sheet: Significant and 1.5x_2
Gene Name	Protein	Log2 Difference	P-value	Protein Name
H1-2	P16403	4.6864	6.04728e-06	Histone H1.2
AGR2	O95994	4.64451	5.78935e-06	Anterior gradient protein 2 homolog
OAT	P04181	3.824	1.61116e-06	Ornithine aminotransferase, mitochondrial
VCAN	P13611	3.79813	9.65651e-08	Versican core protein
VCAN	D6RGZ6	3.72808	2.34337e-07	Versican core protein (Fragment)
THBS2	P35442	3.64311	0.000117777	Thrombospondin-2
S100P	P25815	3.60102	2.47372e-05	Protein S100-P
MUC13	Q9H3R2	3.52455	2.03404e-07	Mucin-13
CKMT1A	P12532	3.47759	4.23438e-05	Creatine kinase U-type, mitochondrial
TESC	Q96BS2	3.46229	4.74384e-06	Calcineurin B homologous protein 3
HK2	E9PB90	3.42841	1.74816e-09	Hexokinase-2
PRODH	O43272	3.38928	0.000118067	Proline dehydrogenase 1, mitochondrial
CYP17A1	P05093	3.36349	1.86642e-05	Steroid 17-alpha-hydroxylase/17,20 lyase
CLEC11A	Q9Y240	3.21264	0.00105252	C-type lectin domain family 11 member A
SDS	P20132	3.14413	4.45092e-05	L-serine dehydratase/L-threonine deaminase
PLA2G2A	A0A3B3IRX2	3.07702	0.0178657	Phospholipase A(2)
PYCR1	P32322	3.04459	2.89534e-05	Pyrroline-5-carboxylate reductase 1, mitochondrial
COL15A1	A0A087X0K0	2.93445	3.24504e-05	Collagen alpha-1(XV) chain
RRS1	Q15050	2.81199	6.65932e-05	Ribosome biogenesis regulatory protein homolog
AGA	P20933	2.79182	0.00018879	N(4)-(beta-N-acetylglucosaminyl)-L-asparaginase
H1-4	P10412	2.71602	0.00145996	Histone H1.4
AKR1B10	O60218	2.63834	0.000212691	Aldo-keto reductase family 1 member B10
FBLN1	B1AHL2	2.62003	2.76732e-05	Fibulin-1
EPS8L3	Q8TE67	2.58792	0.000141043	Epidermal growth factor receptor kinase substrate 8-like protein 3
NHP2	Q9NX24	2.57472	1.04371e-05	H/ACA ribonucleoprotein complex subunit 2
PTRH1	A0A096LP22	2.48312	1.48078e-07	Probable peptidyl-tRNA hydrolase (Fragment)
RPL27	P61353	2.47977	0.000117368	60S ribosomal protein L27
GULP1	Q9UBP9	2.46499	4.07662e-05	PTB domain-containing engulfment adapter protein 1
COL5A1	P20908	2.45621	0.00237837	Collagen alpha-1(V) chain
TMEM106B	Q9NUM4	2.45091	3.6902e-06	Transmembrane protein 106B
GK	P32189	2.42833	1.15449e-07	Glycerol kinase
H1-5	P16401	2.42461	0.000268263	Histone H1.5
APOA4	P06727	2.40178	0.000172484	Apolipoprotein A-IV
CTH	P32929	2.39151	7.53841e-05	Cystathionine gamma-lyase
HSPA4L	O95757	2.39131	1.63166e-07	Heat shock 70 kDa protein 4L
PCSK1	P29120	2.37164	1.35485e-05	Neuroendocrine convertase 1
VWA1	J3QLP3	2.37077	1.23234e-05	von Willebrand factor A domain-containing protein 1 (Fragment)
MRPL41	Q8IXM3	2.36697	0.000133049	39S ribosomal protein L41, mitochondrial
HKDC1	Q2TB90	2.35757	0.000567231	Hexokinase HKDC1
MRPL47	Q9HD33	2.35441	0.000445133	39S ribosomal protein L47, mitochondrial
EFEMP1	Q12805	2.31104	0.000906421	EGF-containing fibulin-like extracellular matrix protein 1
GLS	O94925	2.30585	1.68446e-07	Glutaminase kidney isoform, mitochondrial
POSTN	Q15063	2.28809	0.0110482	Periostin
RPF2	Q9H7B2	2.27833	9.41044e-05	Ribosome production factor 2 homolog
FBLN2	P98095	2.21776	0.00216496	Fibulin-2
RPL31	P62899	2.21057	4.83771e-05	60S ribosomal protein L31
ALDH18A1	P54886	2.21006	2.33841e-05	Delta-1-pyrroline-5-carboxylate synthase
RPL23	P62829	2.19675	9.93368e-05	60S ribosomal protein L23
GOLM1	Q8NBJ4	2.18015	0.000103005	Golgi membrane protein 1
SLC5A6	Q9Y289	2.17613	0.000135588	Sodium-dependent multivitamin transporter
EPCAM	P16422	2.14797	0.000186978	Epithelial cell adhesion molecule
MYEF2	A0A0A0MQW0	2.13132	0.00247988	Myelin expression factor 2
UBA52	P62987	2.1107	1.2558e-06	Ubiquitin-60S ribosomal protein L40
MICU2	Q8IYU8	2.0945	3.60894e-07	Calcium uptake protein 2, mitochondrial
TSPAN8	P19075	2.09287	4.45205e-07	Tetraspanin-8
IFITM2	E9PQN9	2.04522	0.0033139	Interferon-induced transmembrane protein 2
ASPN	Q9BXN1	2.0284	0.0126401	Asporin
NT5C3A	X6RM59	2.02496	1.14726e-06	5'-nucleotidase
MFGE8	Q08431	2.01919	0.00624683	Lactadherin
LPCAT1	Q8NF37	2.01472	5.38431e-05	Lysophosphatidylcholine acyltransferase 1
THY1	E9PNQ8	2.01311	0.000139046	Thy-1 membrane glycoprotein (Fragment)
TMED3	G3V1J9	2.00486	1.90134e-05	Transmembrane emp24 domain-containing protein 3
LAMB1	P07942	1.9994	9.10857e-05	Laminin subunit beta-1
LDHB	A0A5F9ZHM4	1.992	0.000168729	L-lactate dehydrogenase B chain
ITGA2	E7ESP4	1.98783	3.96169e-05	Integrin alpha-2
CDH11	H3BUU9	1.96594	0.00199003	Cadherin-11
GGH	Q92820	1.96034	0.000345693	Gamma-glutamyl hydrolase
FMOD	Q06828	1.96014	0.008687	Fibromodulin
PLPP1	O14494	1.93673	0.000220019	Phospholipid phosphatase 1
MRPL9	Q9BYD2	1.91932	1.51723e-05	39S ribosomal protein L9, mitochondrial
RARRES2	Q99969	1.89355	0.000634103	Retinoic acid receptor responder protein 2
GBA	A0A0G2JLB3	1.89128	7.79022e-07	Glucosylceramidase
PYCR2	Q96C36	1.8851	2.54654e-05	Pyrroline-5-carboxylate reductase 2
LAMC1	P11047	1.87806	0.00020012	Laminin subunit gamma-1
ALYREF	E9PB61	1.87744	7.06139e-05	THO complex subunit 4
MRPS12	O15235	1.87075	0.000884199	28S ribosomal protein S12, mitochondrial
RPS23	P62266	1.86918	2.78292e-05	40S ribosomal protein S23
OXCT1	P55809	1.86409	0.000256519	Succinyl-CoA:3-ketoacid coenzyme A transferase 1, mitochondrial
CRP	P02741	1.8623	0.00923592	C-reactive protein
COL1A2	A0A087WTA8	1.86186	0.017997	Collagen alpha-2(I) chain
ABI3BP	D3YTG3	1.85885	0.00676706	Target of Nesh-SH3
TACC1	R4GMT7	1.85464	0.000126538	Transforming acidic coiled-coil-containing protein 1
GLS	B8ZZA8	1.85103	1.03096e-05	Glutaminase kidney isoform, mitochondrial
PLP2	Q04941	1.84517	3.27952e-05	Proteolipid protein 2
PPA2	A0A0C4DGB9	1.84444	3.11623e-06	Inorganic pyrophosphatase 2, mitochondrial
SERPINF1	P36955	1.83904	0.00139325	Pigment epithelium-derived factor
ROBO1	A0A087WZ85	1.83876	0.000151151	Roundabout homolog 1
RPL29	A0A3B3ITT5	1.83294	1.03856e-05	60S ribosomal protein L29
ATP2B4	P23634	1.83112	7.39146e-08	Plasma membrane calcium-transporting ATPase 4
MRPL16	E9PI14	1.82471	1.27826e-06	39S ribosomal protein L16, mitochondrial (Fragment)
CD46	P15529	1.80849	0.000599584	Membrane cofactor protein
ADSS1	Q8N142	1.77667	0.000771596	Adenylosuccinate synthetase isozyme 1
LAMA4	A0A0A0MTC7	1.77559	2.7769e-05	Laminin subunit alpha-4
GLCE	O94923	1.77521	3.81004e-06	D-glucuronyl C5-epimerase
TPPP3	Q9BW30	1.76403	0.000412677	Tubulin polymerization-promoting protein family member 3
PCOLCE	Q15113	1.75919	0.00842675	Procollagen C-endopeptidase enhancer 1
NOCT	Q9UK39	1.7549	0.000283263	Nocturnin
COL1A1	P02452	1.75449	0.00842927	Collagen alpha-1(I) chain
CDHR2	Q9BYE9	1.74123	0.00292059	Cadherin-related family member 2
LTBP2	Q14767	1.72691	0.0133033	Latent-transforming growth factor beta-binding protein 2
GLTPD2	A6NH11	1.71804	0.000295318	Glycolipid transfer protein domain-containing protein 2
RPL38	P63173	1.70077	0.00497955	60S ribosomal protein L38
NAP1L1	H0YIV4	1.69675	0.000127717	Nucleosome assembly protein 1-like 1 (Fragment)
CA12	O43570	1.69365	0.00324773	Carbonic anhydrase 12
RPL19	P84098	1.69066	0.00149927	60S ribosomal protein L19
MRPL3	P09001	1.68365	1.36166e-05	39S ribosomal protein L3, mitochondrial
MRPS17	Q9Y2R5	1.67538	3.74766e-05	28S ribosomal protein S17, mitochondrial
TMEM165	Q9HC07	1.67373	1.49159e-05	Transmembrane protein 165
H2AFY2	Q9P0M6	1.66529	9.3901e-06	Core histone macro-H2A.2
GMDS	O60547	1.66489	9.15082e-06	GDP-mannose 4,6 dehydratase
SLC7A2	A0A1W2PR06	1.66472	0.000679313	Cationic amino acid transporter 2 (Fragment)
SLC16A3	O15427	1.66273	0.00412287	Monocarboxylate transporter 4
CKB	P12277	1.66154	0.0273036	Creatine kinase B-type
CHI3L1	P36222	1.657	0.0152693	Chitinase-3-like protein 1
COL4A1	P02462	1.65583	0.000837799	Collagen alpha-1(IV) chain
CDH13	P55290	1.64797	5.04987e-05	Cadherin-13
MRPS31	Q92665	1.64678	8.65167e-05	28S ribosomal protein S31, mitochondrial
MFAP2	P55001	1.64619	0.0111882	Microfibrillar-associated protein 2
MTIF3	Q9H2K0	1.64431	3.98162e-05	Translation initiation factor IF-3, mitochondrial
TGFBI	Q15582	1.63059	0.00509636	Transforming growth factor-beta-induced protein ig-h3
MRPS9	P82933	1.62794	2.09479e-06	28S ribosomal protein S9, mitochondrial
MRPS16	Q9Y3D3	1.62611	4.20126e-05	28S ribosomal protein S16, mitochondrial
ZRANB2	O95218	1.62258	0.000382886	Zinc finger Ran-binding domain-containing protein 2
CRIP1	P50238	1.6198	0.00800756	Cysteine-rich protein 1
MRPS34	C9JJ19	1.60407	0.000142554	28S ribosomal protein S34, mitochondrial
PLBD2	Q8NHP8	1.60316	7.01262e-05	Putative phospholipase B-like 2
NDUFAF4	Q9P032	1.60159	2.13059e-05	NADH dehydrogenase [ubiquinone] 1 alpha subcomplex assembly factor 4
RPL35	P42766	1.59966	3.77572e-05	60S ribosomal protein L35
SLC12A7	A0A0U1RR18	1.59113	6.41431e-06	Solute carrier family 12 member 7 (Fragment)
RPL21	P46778	1.5868	5.70099e-05	60S ribosomal protein L21
HMGB3	O15347	1.58598	0.00270489	High mobility group protein B3
PFKP	Q01813	1.58265	0.00501372	ATP-dependent 6-phosphofructokinase, platelet type
COL3A1	P02461	1.57751	0.00686831	Collagen alpha-1(III) chain
BAG2	O95816	1.57563	8.44267e-06	BAG family molecular chaperone regulator 2
TOMM20	Q15388	1.56945	0.000514079	Mitochondrial import receptor subunit TOM20 homolog
RCN2	Q14257	1.5667	7.00019e-06	Reticulocalbin-2
COL4A2	P08572	1.55677	0.00177713	Collagen alpha-2(IV) chain
P4HA2	O15460	1.54861	4.74362e-06	Prolyl 4-hydroxylase subunit alpha-2
GLA	P06280	1.54688	7.87281e-05	Alpha-galactosidase A
BCAT2	B3KSI3	1.54387	0.000100106	Branched-chain-amino-acid aminotransferase
NFKB2	Q00653	1.53506	1.37895e-05	Nuclear factor NF-kappa-B p100 subunit
EPB41L1	H7C2K6	1.5312	0.000612816	Band 4.1-like protein 1 (Fragment)
SPARC	P09486	1.52695	0.00552116	SPARC
DPP7	Q9UHL4	1.52545	0.00183067	Dipeptidyl peptidase 2
GADD45GIP1	Q8TAE8	1.52374	0.00491451	Growth arrest and DNA damage-inducible proteins-interacting protein 1
DNAJB5	H0YH04	1.51624	0.000116923	DnaJ homolog subfamily B member 5 (Fragment)
MRRF	Q96E11	1.51323	0.001185	Ribosome-recycling factor, mitochondrial
LBP	P18428	1.51027	0.00640074	Lipopolysaccharide-binding protein
FTSJ3	Q8IY81	1.50843	0.000149782	pre-rRNA 2'-O-ribose RNA methyltransferase FTSJ3
HYOU1	A0A494C039	1.50838	0.00183937	Hypoxia up-regulated protein 1
IFI30	P13284	1.50699	7.38261e-05	Gamma-interferon-inducible lysosomal thiol reductase
FLAD1	Q8NFF5	1.5022	8.8587e-07	FAD synthase
PAEP	P09466	1.50201	0.0269104	Glycodelin
KYNU	Q16719	1.49895	2.30595e-05	Kynureninase
MID1	O15344	1.49549	8.36566e-08	E3 ubiquitin-protein ligase Midline-1
MRPL1	Q9BYD6	1.48962	0.000343526	39S ribosomal protein L1, mitochondrial
PPA1	Q15181	1.48735	2.94198e-07	Inorganic pyrophosphatase
PDE3A	Q14432	1.48221	0.000467606	cGMP-inhibited 3',5'-cyclic phosphodiesterase A
MRPL58	J3KS15	1.47483	2.44394e-05	Peptidyl-tRNA hydrolase ICT1, mitochondrial (Fragment)
MICU1	A0A0U1RRK1	1.47193	8.67981e-05	Calcium uptake protein 1, mitochondrial
GRWD1	Q9BQ67	1.4667	8.29985e-05	Glutamate-rich WD repeat-containing protein 1
RPL8	P62917	1.46607	0.000165135	60S ribosomal protein L8
PRPF3	O43395	1.46334	0.00127523	U4/U6 small nuclear ribonucleoprotein Prp3
BTF3	P20290	1.4623	0.000101644	Transcription factor BTF3
EBNA1BP2	Q99848	1.45792	0.000553681	Probable rRNA-processing protein EBP2
RPL35A	P18077	1.45723	0.000116748	60S ribosomal protein L35a
PDLIM3	A0A087WYF8	1.4548	0.0380084	PDZ and LIM domain protein 3
SCAMP3	O14828	1.4517	7.58805e-07	Secretory carrier-associated membrane protein 3
BLOC1S3	Q6QNY0	1.45017	8.78861e-05	Biogenesis of lysosome-related organelles complex 1 subunit 3
RPL18	G3V203	1.44574	1.90309e-05	60S ribosomal protein L18
MRPL40	Q9NQ50	1.44445	0.00010106	39S ribosomal protein L40, mitochondrial
CLCN5	P51795	1.44148	4.8568e-05	H(+)/Cl(-) exchange transporter 5
SDC2	E7ESK6	1.44099	0.00013724	Syndecan
ASRGL1	Q7L266	1.42075	0.00384725	Isoaspartyl peptidase/L-asparaginase
NPM1	P06748	1.4198	0.00102972	Nucleophosmin
RPL36	Q9Y3U8	1.41568	0.00431469	60S ribosomal protein L36
DKC1	O60832	1.41288	7.05034e-05	H/ACA ribonucleoprotein complex subunit DKC1
SIL1	Q9H173	1.39968	6.71707e-05	Nucleotide exchange factor SIL1
CHCHD1	Q96BP2	1.39883	5.34306e-05	Coiled-coil-helix-coiled-coil-helix domain-containing protein 1
NDUFAF2	Q8N183	1.3987	1.57416e-06	NADH dehydrogenase [ubiquinone] 1 alpha subcomplex assembly factor 2
PSME3	K9J957	1.39276	1.07808e-05	Proteasome activator complex subunit 3
FAT1	Q14517	1.3926	4.50796e-05	Protocadherin Fat 1
LGALS3	P17931	1.38672	0.00425128	Galectin-3
RPS14	A0A2R8Y811	1.38448	0.00141788	40S ribosomal protein S14 (Fragment)
AGRN	O00468	1.37888	0.00527776	Agrin
NDUFAF3	Q9BU61	1.37646	0.000297276	NADH dehydrogenase [ubiquinone] 1 alpha subcomplex assembly factor 3
BTF3L4	Q96K17	1.37347	0.000252441	Transcription factor BTF3 homolog 4
RPL15	P61313	1.37303	0.000270091	60S ribosomal protein L15
PDLIM7	D6RAN1	1.35875	0.00178805	PDZ and LIM domain protein 7 (Fragment)
EPB41L1	A0A0C4DH22	1.35724	0.000169184	Band 4.1-like protein 1
MRPS18A	Q5QPA5	1.35272	1.33024e-05	39S ribosomal protein S18a, mitochondrial (Fragment)
AS3MT	Q9HBK9	1.3502	0.000627639	Arsenite methyltransferase
LAMA2	A0A087WX80	1.34933	0.0233443	Laminin subunit alpha-2
RPL13A	P40429	1.34467	0.000380952	60S ribosomal protein L13a
PDLIM4	P50479	1.33977	0.0271625	PDZ and LIM domain protein 4
DNAJC1	Q96KC8	1.33855	3.5609e-06	DnaJ homolog subfamily C member 1
MRPL2	C9IY40	1.33846	0.000473565	39S ribosomal protein L2, mitochondrial
MYOF	Q9NZM1	1.32816	0.00334234	Myoferlin
MCU	Q8NE86	1.32779	0.000207927	Calcium uniporter protein, mitochondrial
CLEC3B	E9PHK0	1.32481	0.0126433	Tetranectin
ASAH1	A0A1B0GW68	1.32059	0.00179659	Acid ceramidase
AGRN	A0A494C0G5	1.31975	0.010709	Agrin
GCH1	P30793	1.3193	0.00115356	GTP cyclohydrolase 1
VARS	P26640	1.31891	5.77285e-05	Valine--tRNA ligase
CTBS	Q01459	1.31216	0.00117179	Di-N-acetylchitobiase
BOLA2	Q9H3K6	1.30591	2.47002e-05	BolA-like protein 2
TMEM184C	Q9NVA4	1.30388	3.63588e-05	Transmembrane protein 184C
MRPL28	A2IDC7	1.30205	4.581e-05	39S ribosomal protein L28, mitochondrial (Fragment)
PRKACA	P17612	1.30171	1.10116e-07	cAMP-dependent protein kinase catalytic subunit alpha
TIMP1	P01033	1.29324	0.00512495	Metalloproteinase inhibitor 1
MRPS21	P82921	1.2888	0.000821864	28S ribosomal protein S21, mitochondrial
MRPL48	Q96GC5	1.28781	3.6196e-05	39S ribosomal protein L48, mitochondrial
AEBP1	Q8IUX7	1.28262	0.0168298	Adipocyte enhancer-binding protein 1
FST	P19883	1.27881	0.00458606	Follistatin
SQSTM1	Q13501	1.27185	0.000899311	Sequestosome-1
MRPS5	P82675	1.27075	0.000166089	28S ribosomal protein S5, mitochondrial
TFRC	P02786	1.27004	0.000768157	Transferrin receptor protein 1
CYCS	C9JFR7	1.26945	2.07816e-06	Cytochrome c (Fragment)
RPS27	P42677	1.26866	0.000116279	40S ribosomal protein S27
C8G	P07360	1.26336	0.000701084	Complement component C8 gamma chain
F13A1	P00488	1.26297	0.0401791	Coagulation factor XIII A chain
ANAPC7	Q9UJX3	1.26278	3.62969e-05	Anaphase-promoting complex subunit 7
GNS	P15586	1.26142	0.000117517	N-acetylglucosamine-6-sulfatase
RPL4	P36578	1.25215	0.000513949	60S ribosomal protein L4
MRPL38	Q96DV4	1.25201	2.50236e-05	39S ribosomal protein L38, mitochondrial
SFXN3	A0A1P0AYU5	1.2493	0.00339758	Sidoreflexin
HGD	Q93099	1.24886	0.000796673	Homogentisate 1,2-dioxygenase
FBLN1	P23142	1.24832	0.00137575	Fibulin-1
SPATA7	Q9P0W8	1.24268	0.00259549	Spermatogenesis-associated protein 7
MRPL15	E5RIZ4	1.24081	0.000127585	39S ribosomal protein L15, mitochondrial (Fragment)
FKBP10	Q96AY3	1.23806	0.00133128	Peptidyl-prolyl cis-trans isomerase FKBP10
SRM	P19623	1.23566	4.35773e-06	Spermidine synthase
MRPS18B	Q9Y676	1.2342	0.00115779	28S ribosomal protein S18b, mitochondrial
ALDH1L2	A0A494C1M4	1.23315	0.0232686	10-formyltetrahydrofolate dehydrogenase
PREPL	Q4J6C6	1.23213	6.02893e-05	Prolyl endopeptidase-like
TSR1	Q2NL82	1.23195	0.00116563	Pre-rRNA-processing protein TSR1 homolog
ARHGAP18	Q8N392	1.2266	2.84872e-07	Rho GTPase-activating protein 18
MRPL19	P49406	1.22612	7.79884e-06	39S ribosomal protein L19, mitochondrial
RPL9	P32969	1.2232	0.000387204	60S ribosomal protein L9
OXA1L	A0A087X0L7	1.22131	6.58476e-05	Mitochondrial inner membrane protein OXA1L
SLC25A15	Q9Y619	1.22069	0.0113076	Mitochondrial ornithine transporter 1
MVP	Q14764	1.20965	0.00469559	Major vault protein
ACSL4	O60488	1.20799	0.043141	Long-chain-fatty-acid--CoA ligase 4
MRPS2	Q9Y399	1.20682	0.000143038	28S ribosomal protein S2, mitochondrial
MX2	P20592	1.20395	0.00883548	Interferon-induced GTP-binding protein Mx2
MAP1B	P46821	1.20383	0.00904857	Microtubule-associated protein 1B
LRRC59	Q96AG4	1.19841	1.50065e-06	Leucine-rich repeat-containing protein 59
ABCC2	Q92887	1.19665	0.00173332	Canalicular multispecific organic anion transporter 1
SNRPD2	P62316	1.19289	0.000207262	Small nuclear ribonucleoprotein Sm D2
NTMT1	Q9BV86	1.19276	2.89788e-07	N-terminal Xaa-Pro-Lys N-methyltransferase 1
RRP12	Q5JTH9	1.19105	0.00275372	RRP12-like protein
PRKAR1A	P10644	1.19028	1.29217e-06	cAMP-dependent protein kinase type I-alpha regulatory subunit
RPL32	D3YTB1	1.18513	0.000838629	60S ribosomal protein L32 (Fragment)
CTSC	P53634	1.1847	4.40727e-05	Dipeptidyl peptidase 1
MRPL53	Q96EL3	1.18463	0.000133703	39S ribosomal protein L53, mitochondrial
C5orf51	A0A0C4DGW6	1.18365	5.88139e-05	UPF0600 protein C5orf51
FHL2	Q14192	1.18072	0.0418822	Four and a half LIM domains protein 2
TMEM245	Q9H330	1.17872	7.45092e-05	Transmembrane protein 245
RPL5	A0A2R8Y6J3	1.17601	0.000242175	60S ribosomal protein L5 (Fragment)
THBS1	P07996	1.17508	0.041061	Thrombospondin-1
RPL36A	J3KQN4	1.16229	3.00739e-05	60S ribosomal protein L36a
DDX24	Q9GZR7	1.16214	0.000124888	ATP-dependent RNA helicase DDX24
CTSA	P10619	1.16177	5.82586e-05	Lysosomal protective protein
MRPS30	Q9NP92	1.15996	0.00016986	39S ribosomal protein S30, mitochondrial
SLC35A2	P78381	1.15824	3.22144e-05	UDP-galactose translocator
GNL3	Q9BVP2	1.15738	0.00309243	Guanine nucleotide-binding protein-like 3
ITGA6	P23229	1.15589	0.00189933	Integrin alpha-6
MRPL37	Q9BZE1	1.15426	0.000252848	39S ribosomal protein L37, mitochondrial
RPL18A	M0R3D6	1.15215	0.0002666	60S ribosomal protein L18a (Fragment)
TMEM192	Q8IY95	1.15137	3.37769e-06	Transmembrane protein 192
FKBP11	F8VU90	1.14879	0.00180638	Peptidylprolyl isomerase
CTPS1	P17812	1.14708	6.14936e-05	CTP synthase 1
PTTG1IP	P53801	1.14401	0.0160151	Pituitary tumor-transforming gene 1 protein-interacting protein
RNASE4	P34096	1.14354	0.0130197	Ribonuclease 4
MRPL43	H0Y6Y8	1.14166	0.000415805	39S ribosomal protein L43, mitochondrial (Fragment)
JTB	O76095	1.13909	0.000299075	Protein JTB
HEXB	P07686	1.1384	5.40692e-05	Beta-hexosaminidase subunit beta
MRPS10	P82664	1.13033	0.000145091	28S ribosomal protein S10, mitochondrial
MRPS7	J3KSI8	1.13	0.000178937	28S ribosomal protein S7, mitochondrial (Fragment)
Uncha	H0YHG0	1.12998	0.0004678	Uncharacterized protein (Fragment)
DDX21	Q9NR30	1.12935	0.00539722	Nucleolar RNA helicase 2
IMPA1	P29218	1.12859	0.000407315	Inositol monophosphatase 1
CD109	Q6YHK3	1.12631	0.00378016	CD109 antigen
HTATIP2	Q9BUP3	1.12584	0.000124816	Oxidoreductase HTATIP2
ATP6V0D1	F5GYQ1	1.12429	7.37989e-06	V-type proton ATPase subunit
LTBP1	C9JD84	1.12057	0.0206957	Latent-transforming growth factor beta-binding protein 1
RPL7A	P62424	1.11621	0.000444028	60S ribosomal protein L7a
PCK1	P35558	1.11559	0.00442395	Phosphoenolpyruvate carboxykinase, cytosolic [GTP]
PPIC	P45877	1.11293	3.27876e-05	Peptidyl-prolyl cis-trans isomerase C
SERPINH1	P50454	1.1115	0.00178246	Serpin H1
DHRS7B	A0A0C4DGQ8	1.10897	2.72596e-06	Dehydrogenase/reductase SDR family member 7B
GPT2	Q8TD30	1.10885	0.000831189	Alanine aminotransferase 2
MRPL44	Q9H9J2	1.10788	4.74799e-05	39S ribosomal protein L44, mitochondrial
PLOD3	O60568	1.10725	4.89463e-08	Multifunctional procollagen lysine hydroxylase and glycosyltransferase LH3
LXN	Q9BS40	1.10706	0.047446	Latexin
BAG3	O95817	1.10061	6.81161e-06	BAG family molecular chaperone regulator 3
RBP4	Q5VY30	1.0995	0.000291696	Retinol-binding protein
ABHD16A	A0A0G2JJD3	1.09732	0.000129039	HLA-B associated transcript 5, isoform CRA_b
MRPL27	D6RAN8	1.0961	0.000158289	39S ribosomal protein L27, mitochondrial
CFH	P08603	1.09363	0.0108978	Complement factor H
MPZL1	O95297	1.09229	0.000163456	Myelin protein zero-like protein 1
RRP15	Q9Y3B9	1.08947	0.00847501	RRP15-like protein
LYRM4	Q9HD34	1.08484	0.000286992	LYR motif-containing protein 4
NID2	Q14112	1.08432	0.00811839	Nidogen-2
AACS	Q86V21	1.08301	0.000691656	Acetoacetyl-CoA synthetase
ERBB2	P04626	1.08281	5.11293e-07	Receptor tyrosine-protein kinase erbB-2
VTI1A	Q96AJ9	1.08088	3.44128e-05	Vesicle transport through interaction with t-SNAREs homolog 1A
EHD4	Q9H223	1.07999	2.87872e-05	EH domain-containing protein 4
RPS8	P62241	1.07864	0.000132535	40S ribosomal protein S8
MRPL12	P52815	1.07839	4.33152e-05	39S ribosomal protein L12, mitochondrial
HCCS	P53701	1.0783	1.79048e-06	Cytochrome c-type heme lyase
PDXDC1	Q6P996	1.07229	0.00012532	Pyridoxal-dependent decarboxylase domain-containing protein 1
TMEM70	Q9BUB7	1.07026	0.00240674	Transmembrane protein 70, mitochondrial
AKAP12	Q02952	1.06791	0.00609425	A-kinase anchor protein 12
HSPH1	Q92598	1.06717	6.26369e-05	Heat shock protein 105 kDa
MRPS22	P82650	1.06541	0.000181284	28S ribosomal protein S22, mitochondrial
MTG2	Q9H4K7	1.06322	0.00515027	Mitochondrial ribosome-associated GTPase 2
Uncha	H3BNC9	1.06148	0.000553529	Uncharacterized protein
NRDC	O43847	1.061	0.00024053	Nardilysin
TRIM32	Q13049	1.06098	2.00166e-06	E3 ubiquitin-protein ligase TRIM32
RPL10	P27635	1.0581	0.000374757	60S ribosomal protein L10
AGTRAP	Q6RW13	1.05477	0.00180393	Type-1 angiotensin II receptor-associated protein
NID1	P14543	1.05414	0.0154042	Nidogen-1
RPS7	P62081	1.05153	0.00343827	40S ribosomal protein S7
MBOAT7	Q96N66	1.05141	0.000174864	Lysophospholipid acyltransferase 7
FBLIM1	Q8WUP2	1.05077	0.0308141	Filamin-binding LIM protein 1
RPL24	P83731	1.04653	0.000672156	60S ribosomal protein L24
SIAE	Q9HAT2	1.04637	0.00083751	Sialate O-acetylesterase
MCAM	P43121	1.04528	0.000570086	Cell surface glycoprotein MUC18
LETM1	O95202	1.04374	6.15999e-05	Mitochondrial proton/calcium exchanger protein
AGT	P01019	1.04305	0.0104131	Angiotensinogen
MRPL54	Q6P161	1.04253	0.0025363	39S ribosomal protein L54, mitochondrial
COL12A1	Q99715	1.04207	0.0328799	Collagen alpha-1(XII) chain
SLC25A24	Q6NUK1	1.04193	0.000250605	Calcium-binding mitochondrial carrier protein SCaMC-1
TAGLN2	P37802	1.04186	3.54046e-05	Transgelin-2
HMGA1	P17096	1.04103	0.00254197	High mobility group protein HMG-I/HMG-Y
FCGR1B	Q92637	1.03925	0.00830692	High affinity immunoglobulin gamma Fc receptor IB
MRPL13	Q9BYD1	1.03655	0.000107691	39S ribosomal protein L13, mitochondrial
CDC34	P49427	1.03622	0.0236805	Ubiquitin-conjugating enzyme E2 R1
IDH3G	P51553	1.03562	8.01346e-06	Isocitrate dehydrogenase [NAD] subunit gamma, mitochondrial
VDAC2	P45880	1.03508	0.000104397	Voltage-dependent anion-selective channel protein 2
THEM4	Q5T1C6	1.03459	0.0011462	Acyl-coenzyme A thioesterase THEM4
GLB1	P16278	1.03234	6.14172e-05	Beta-galactosidase
MSI2	B4DHE8	1.03163	2.29462e-05	RNA-binding protein Musashi homolog 2
RPL6	Q02878	1.03091	0.00110022	60S ribosomal protein L6
RPS6	P62753	1.02894	0.00046397	40S ribosomal protein S6
EPDR1	Q9UM22	1.02871	0.00111998	Mammalian ependymin-related protein 1
PM20D2	Q8IYS1	1.02836	0.00234958	Peptidase M20 domain-containing protein 2
ETF1	B7Z7P8	1.02814	1.21263e-06	Eukaryotic peptide chain release factor subunit 1
MRTO4	Q9UKD2	1.02746	0.000949292	mRNA turnover protein 4 homolog
EIF2S2	P20042	1.02311	2.54074e-05	Eukaryotic translation initiation factor 2 subunit 2
TFB2M	Q9H5Q4	1.01749	0.0351536	Dimethyladenosine transferase 2, mitochondrial
MRPS28	Q9Y2Q9	1.01575	0.000290616	28S ribosomal protein S28, mitochondrial
IDH3A	P50213	1.01435	7.35157e-05	Isocitrate dehydrogenase [NAD] subunit alpha, mitochondrial
GOLPH3	Q9H4A6	1.01081	0.000214205	Golgi phosphoprotein 3
ISCU	Q9H1K1	1.0108	5.58239e-06	Iron-sulfur cluster assembly enzyme ISCU, mitochondrial
WASH6P	Q9NQA3	1.00879	0.000490253	WAS protein family homolog 6
GC	D6RF35	1.00856	0.00978971	Vitamin D-binding protein
MARS2	Q96GW9	1.00707	0.000337629	Methionine--tRNA ligase, mitochondrial
CCDC124	Q96CT7	1.00511	8.14798e-05	Coiled-coil domain-containing protein 124
PRKAR1B	P31321	1.00268	0.00029781	cAMP-dependent protein kinase type I-beta regulatory subunit
RPL34	P49207	1.00218	6.05773e-05	60S ribosomal protein L34
SERPINA1	P01009	1.00109	0.0401181	Alpha-1-antitrypsin
COA7	Q96BR5	0.994438	0.0320258	Cytochrome c oxidase assembly factor 7
RPS20	P60866	0.99359	0.00209609	40S ribosomal protein S20
SH3BGRL3	Q5T123	0.993453	0.00369088	SH3 domain-binding glutamic acid-rich-like protein 3
SHC1	P29353	0.989415	5.59899e-05	SHC-transforming protein 1
ATP6V0A1	Q93050	0.988006	1.6536e-05	V-type proton ATPase 116 kDa subunit a isoform 1
PTCD3	Q96EY7	0.987355	0.000397192	Pentatricopeptide repeat domain-containing protein 3, mitochondrial
MRPS35	P82673	0.986843	0.000764751	28S ribosomal protein S35, mitochondrial
P3H1	Q32P28	0.986224	1.78341e-05	Prolyl 3-hydroxylase 1
LMBRD1	Q9NUN5	0.983731	4.01791e-05	Probable lysosomal cobalamin transporter
ATP1B3	P54709	0.983162	0.000156023	Sodium/potassium-transporting ATPase subunit beta-3
DBN1	Q16643	0.980543	0.012288	Drebrin
GSPT2	Q8IYD1	0.980151	0.000384114	Eukaryotic peptide chain release factor GTP-binding subunit ERF3B
NME1	P15531	0.978727	0.0133573	Nucleoside diphosphate kinase A
TUBB3	Q13509	0.973516	0.0129706	Tubulin beta-3 chain
SET	Q01105	0.972897	0.00355787	Protein SET
PPME1	Q9Y570	0.971678	0.000124609	Protein phosphatase methylesterase 1
MOCS2	O96007	0.969287	0.00180293	Molybdopterin synthase catalytic subunit
RAB23	Q9ULC3	0.968204	0.000980934	Ras-related protein Rab-23
HGH1	Q9BTY7	0.964483	0.00179573	Protein HGH1 homolog
ERGIC1	Q969X5	0.96418	0.000140524	Endoplasmic reticulum-Golgi intermediate compartment protein 1
CPD	O75976	0.959755	0.00768405	Carboxypeptidase D
PALLD	Q8WX93	0.959366	0.0220811	Palladin
LMCD1	Q9NZU5	0.959272	0.0381461	LIM and cysteine-rich domains protein 1
RPS11	P62280	0.95507	0.00026421	40S ribosomal protein S11
DNAJB1	P25685	0.946307	3.69403e-06	DnaJ homolog subfamily B member 1
TSFM	P43897	0.945823	9.6955e-07	Elongation factor Ts, mitochondrial
AMBP	P02760	0.945671	0.00279441	Protein AMBP
VAMP7	P51809	0.94477	7.94639e-05	Vesicle-associated membrane protein 7
PTBP3	O95758	0.944363	1.3768e-06	Polypyrimidine tract-binding protein 3
SERPINA1	A0A024R6I7	0.943152	0.0199196	Alpha-1-antitrypsin
ERMP1	Q7Z2K6	0.941628	0.0163802	Endoplasmic reticulum metallopeptidase 1
GLG1	Q92896	0.93622	1.01754e-07	Golgi apparatus protein 1
CHMP4B	Q9H444	0.936058	0.0019943	Charged multivesicular body protein 4b
SNX33	Q8WV41	0.935232	0.00011125	Sorting nexin-33
NIP7	Q9Y221	0.93523	0.00400959	60S ribosome subunit biogenesis protein NIP7 homolog
GBA2	Q9HCG7	0.934281	0.00204338	Non-lysosomal glucosylceramidase
BZW2	Q9Y6E2	0.934214	0.00161243	Basic leucine zipper and W2 domain-containing protein 2
GRSF1	F5H5I6	0.932835	0.00881922	G-rich sequence factor 1
cDNA FLJ55673	B4E1Z4	0.932664	0.0445379	cDNA FLJ55673, highly similar to Complement factor B
CARMIL1	Q5VZK9	0.93127	6.58461e-05	F-actin-uncapping protein LRRC16A
AKR1C2	P52895	0.930551	0.025356	Aldo-keto reductase family 1 member C2
AP3D1	A0A2R8Y611	0.930389	0.000577923	AP-3 complex subunit delta-1 (Fragment)
SUB1	P53999	0.93013	0.00563404	Activated RNA polymerase II transcriptional coactivator p15
GM2A	P17900	0.928774	0.000521327	Ganglioside GM2 activator
SMAD2	Q15796	0.928437	9.90604e-05	Mothers against decapentaplegic homolog 2
RPS24	A0A2R8Y849	0.928302	0.00856742	40S ribosomal protein S24
CHMP7	Q8WUX9	0.927463	0.000650414	Charged multivesicular body protein 7
MRPL45	A0A087X2D5	0.925639	0.000309606	39S ribosomal protein L45, mitochondrial
TIGAR	Q9NQ88	0.922081	0.000796471	Fructose-2,6-bisphosphatase TIGAR
RRM2B	Q7LG56	0.922063	0.000175639	Ribonucleoside-diphosphate reductase subunit M2 B
CARNMT1	Q5T8U9	0.919488	0.00650954	Carnosine N-methyltransferase
RAB10	P61026	0.919027	9.86916e-08	Ras-related protein Rab-10
FAM98A	Q8NCA5	0.918846	0.000314123	Protein FAM98A
ZPR1	H7C0E5	0.918515	1.99903e-05	Zinc finger protein ZPR1 (Fragment)
GOSR1	E9PCW1	0.918362	0.000488461	Golgi SNAP receptor complex member 1
ARMC6	Q6NXE6	0.918246	9.22614e-05	Armadillo repeat-containing protein 6
NELFB	A0A5H1ZRP4	0.916086	0.000341594	Negative elongation factor B
CNN3	Q15417	0.916033	0.00637089	Calponin-3
SLC25A6	P12236	0.914032	0.000146913	ADP/ATP translocase 3
CRTAP	O75718	0.910024	4.71466e-06	Cartilage-associated protein
NCSTN	Q92542	0.909185	0.000147326	Nicastrin
PEPD	K7ES25	0.906292	0.00985213	Xaa-Pro dipeptidase (Fragment)
NARS1	O43776	0.905034	2.59956e-05	Asparagine--tRNA ligase, cytoplasmic
VPS41	P49754	0.904263	0.00249086	Vacuolar protein sorting-associated protein 41 homolog
NFS1	Q9Y697	0.903636	0.000183561	Cysteine desulfurase, mitochondrial
MRPS26	Q9BYN8	0.903595	0.000645773	28S ribosomal protein S26, mitochondrial
CD93	Q9NPY3	0.901905	0.00804933	Complement component C1q receptor
WDR92	Q96MX6	0.901885	0.00759469	WD repeat-containing protein 92
MTDH	Q86UE4	0.899264	0.00272233	Protein LYRIC
HSPA9	P38646	0.898647	0.000367528	Stress-70 protein, mitochondrial
C8B	P07358	0.89524	0.0243103	Complement component C8 beta chain
MRPL50	Q8N5N7	0.893268	0.0023222	39S ribosomal protein L50, mitochondrial
CCDC127	Q96BQ5	0.892535	2.08708e-05	Coiled-coil domain-containing protein 127
SLC35C1	Q96A29	0.89233	0.0485982	GDP-fucose transporter 1
PELO	Q9BRX2	0.892042	8.44831e-05	Protein pelota homolog
PUS7	E7EUH7	0.891134	0.00282768	Pseudouridylate synthase 7 homolog
HSP90AB1	P08238	0.890634	8.15004e-06	Heat shock protein HSP 90-beta
TXNDC17	Q9BRA2	0.887293	0.000575718	Thioredoxin domain-containing protein 17
MRPS27	Q92552	0.887191	0.00108148	28S ribosomal protein S27, mitochondrial
SURF1	Q15526	0.884885	0.00561061	Surfeit locus protein 1
CAPG	P40121	0.883165	0.00985939	Macrophage-capping protein
ALG1	Q9BT22	0.880991	8.75105e-05	Chitobiosyldiphosphodolichol beta-mannosyltransferase
LGALS3BP	Q08380	0.880951	0.0107446	Galectin-3-binding protein
LSM4	V9GZ56	0.879016	0.000870222	U6 snRNA-associated Sm-like protein LSm4 (Fragment)
NES	P48681	0.875976	0.00097699	Nestin
NOP56	O00567	0.875584	0.00244101	Nucleolar protein 56
RPS18	P62269	0.874912	0.00152219	40S ribosomal protein S18
MMGT1	Q8N4V1	0.874863	0.000309935	Membrane magnesium transporter 1
SEPTIN5	G3XAH0	0.873655	0.0475073	HCG2002594, isoform CRA_c
GTPBP6	O43824	0.873128	0.00146376	Putative GTP-binding protein 6
GAPDH	P04406	0.872294	0.000240348	Glyceraldehyde-3-phosphate dehydrogenase
PFKM	P08237	0.872001	0.000434961	ATP-dependent 6-phosphofructokinase, muscle type
PGP	A6NDG6	0.87069	9.95176e-05	Glycerol-3-phosphate phosphatase
C8orf33	A0A3B3IRR6	0.870007	0.0135966	UPF0488 protein C8orf33
DNAJC19	Q96DA6	0.869978	3.3043e-05	Mitochondrial import inner membrane translocase subunit TIM14
PSMD4	P55036	0.863895	0.00101915	26S proteasome non-ATPase regulatory subunit 4
PYM1	Q9BRP8	0.862793	0.016607	Partner of Y14 and mago
CEBPZ	Q03701	0.862136	0.00152135	CCAAT/enhancer-binding protein zeta
PAK1IP1	Q9NWT1	0.861482	0.00749342	p21-activated protein kinase-interacting protein 1
MTIF2	P46199	0.860145	0.000332346	Translation initiation factor IF-2, mitochondrial
GUF1	Q8N442	0.858966	0.000391922	Translation factor GUF1, mitochondrial
UAP1L1	Q3KQV9	0.858961	0.0244951	UDP-N-acetylhexosamine pyrophosphorylase-like protein 1
HSPA4	P34932	0.858346	0.000111468	Heat shock 70 kDa protein 4
COG5	Q9UP83	0.857111	0.000728803	Conserved oligomeric Golgi complex subunit 5
DAGLB	Q8NCG7	0.851331	0.0161559	Sn1-specific diacylglycerol lipase beta
RPL3	P39023	0.850876	0.000954751	60S ribosomal protein L3
CHMP1B	Q7LBR1	0.850238	0.00145586	Charged multivesicular body protein 1b
ATP13A1	Q9HD20	0.848986	3.73869e-05	Manganese-transporting ATPase 13A1
RFK	Q969G6	0.848008	0.00152486	Riboflavin kinase
SCAMP2	O15127	0.847024	0.000233475	Secretory carrier-associated membrane protein 2
H4C1	P62805	0.845172	0.00197138	Histone H4
RPL28	H0YKD8	0.844227	0.00189666	60S ribosomal protein L28
IARS	P41252	0.843165	0.000704807	Isoleucine--tRNA ligase, cytoplasmic
TM9SF4	A0A0C4DFM1	0.842133	0.000373758	Transmembrane 9 superfamily member
RPL22L1	C9JYQ9	0.841176	0.0477936	60S ribosomal protein L22-like 1
PUS1	G8JLB3	0.841137	0.000190012	tRNA pseudouridine synthase A (Fragment)
SNAPIN	O95295	0.841122	4.38046e-05	SNARE-associated protein Snapin
RPL13	P26373	0.840004	0.00161883	60S ribosomal protein L13
EIF3G	O75821	0.839505	0.000952072	Eukaryotic translation initiation factor 3 subunit G
COG7	P83436	0.837601	8.27237e-05	Conserved oligomeric Golgi complex subunit 7
BAIAP2L1	Q9UHR4	0.836955	0.00203728	Brain-specific angiogenesis inhibitor 1-associated protein 2-like protein 1
FBL	P22087	0.836211	0.00226835	rRNA 2'-O-methyltransferase fibrillarin
ENSA	A6NMQ3	0.835942	0.0016479	Alpha-endosulfine
ANGPTL3	Q9Y5C1	0.834245	0.000476212	Angiopoietin-related protein 3
STK39	Q9UEW8	0.832245	2.10145e-05	STE20/SPS1-related proline-alanine-rich protein kinase
MYO1E	Q12965	0.830892	0.000260166	Unconventional myosin-Ie
EMC2	Q15006	0.830755	0.00203976	ER membrane protein complex subunit 2
MANBA	O00462	0.829256	0.0256142	Beta-mannosidase
OR1M1	Q8NGA1	0.827492	0.000350405	Olfactory receptor 1M1
RPS16	M0R210	0.826994	0.00431748	40S ribosomal protein S16
SRP19	A0A087WYR0	0.825565	0.00689223	Signal recognition particle 19 kDa protein
MRPS23	Q9Y3D9	0.823888	0.0036857	28S ribosomal protein S23, mitochondrial
CADM1	Q9BY67	0.821716	0.00403218	Cell adhesion molecule 1
COG6	Q9Y2V7	0.821356	0.000145067	Conserved oligomeric Golgi complex subunit 6
HSPA12A	O43301	0.820955	0.0422425	Heat shock 70 kDa protein 12A
SH3PXD2B	A1X283	0.819344	0.0150827	SH3 and PX domain-containing protein 2B
RPS26	P62854	0.818445	0.0033566	40S ribosomal protein S26
MANF	P55145	0.818018	0.00477353	Mesencephalic astrocyte-derived neurotrophic factor
RPL10	F8W7C6	0.817231	0.00148051	60S ribosomal protein L10
NOP2	P46087	0.816901	0.0267276	Probable 28S rRNA (cytosine(4447)-C(5))-methyltransferase
TRMT112	Q9UI30	0.816022	0.000232675	Multifunctional methyltransferase subunit TRM112-like protein
ESCO1	Q5FWF5	0.815658	0.000499333	N-acetyltransferase ESCO1
TARSL2	A2RTX5	0.815417	0.00541614	Threonine--tRNA ligase 2, cytoplasmic
HSPA1B	A0A0G2JIW1	0.815082	0.000700471	Heat shock 70 kDa protein 1B
G6PD	P11413	0.813685	0.004338	Glucose-6-phosphate 1-dehydrogenase
PCNA	P12004	0.813298	0.0174076	Proliferating cell nuclear antigen
VTN	P04004	0.81196	0.0205897	Vitronectin
GNL2	Q13823	0.811486	0.0244805	Nucleolar GTP-binding protein 2
PHF6	A0A0D9SGE8	0.810775	0.000772183	PHD finger protein 6
LUC7L	Q9NQ29	0.809881	0.000290623	Putative RNA-binding protein Luc7-like 1
PTS	Q03393	0.809141	0.0112256	6-pyruvoyl tetrahydrobiopterin synthase
CHCHD2	Q9Y6H1	0.808789	0.0201187	Coiled-coil-helix-coiled-coil-helix domain-containing protein 2
ENPP4	Q9Y6X5	0.808666	0.00995405	Bis(5'-adenosyl)-triphosphatase ENPP4
PFKFB2	O60825	0.808571	0.000273156	6-phosphofructo-2-kinase/fructose-2,6-bisphosphatase 2
TGM2	P21980	0.806879	0.0195196	Protein-glutamine gamma-glutamyltransferase 2
TES	Q9UGI8	0.806341	0.00138452	Testin
H1FX	Q92522	0.806328	0.019289	Histone H1x
HSPA8	P11142	0.80592	3.95986e-06	Heat shock cognate 71 kDa protein
SLMAP	A0A590UJS6	0.805874	0.00822337	Sarcolemmal membrane-associated protein (Fragment)
ANXA2	P07355	0.805161	0.0221626	Annexin A2
PPM1G	O15355	0.803173	0.00377964	Protein phosphatase 1G
ABCB6	Q9NP58	0.802759	0.00461775	ATP-binding cassette sub-family B member 6, mitochondrial
AAK1	Q2M2I8	0.801211	5.32868e-06	AP2-associated protein kinase 1
CEMIP2	Q9UHN6	0.801038	0.00269135	Cell surface hyaluronidase
SMYD3	Q9H7B4	0.800815	0.00799116	Histone-lysine N-methyltransferase SMYD3
XRCC4	Q13426	0.799843	3.84087e-05	DNA repair protein XRCC4
EMC8	O43402	0.799785	7.59976e-05	ER membrane protein complex subunit 8
NRBP1	Q9UHY1	0.799404	0.0014285	Nuclear receptor-binding protein
DHODH	Q02127	0.798785	0.0130074	Dihydroorotate dehydrogenase (quinone), mitochondrial
LAMB2	P55268	0.796157	0.0488731	Laminin subunit beta-2
RPS27L	Q71UM5	0.796057	0.00961147	40S ribosomal protein S27-like
ERVK-6	Q9Y6I0	0.795932	0.00642762	Endogenous retrovirus group K member 6 Pro protein
ACBD3	Q9H3P7	0.795177	0.000702069	Golgi resident protein GCP60
NME1-NME2	Q32Q12	0.794762	0.0010166	Nucleoside diphosphate kinase
C2	P06681	0.794492	0.0231649	Complement C2
SF3B2	Q13435	0.793616	0.00177652	Splicing factor 3B subunit 2
PDAP1	Q13442	0.790189	0.0217445	28 kDa heat- and acid-stable phosphoprotein
ABCF2	Q9UG63	0.790164	0.00493049	ATP-binding cassette sub-family F member 2
NOLC1	A0A0A0MRM9	0.789137	0.023411	Nucleolar and coiled-body phosphoprotein 1 (Fragment)
SLC3A2	F5GZS6	0.788726	0.000170644	4F2 cell-surface antigen heavy chain
NUDCD1	Q96RS6	0.786541	0.00359542	NudC domain-containing protein 1
RMDN3	Q96TC7	0.786141	0.000170259	Regulator of microtubule dynamics protein 3
VBP1	P61758	0.784529	0.00945562	Prefoldin subunit 3
TMA7	Q9Y2S6	0.784023	0.00945584	Translation machinery-associated protein 7
SERPINB1	P30740	0.782888	0.0021462	Leukocyte elastase inhibitor
EZR	P15311	0.782226	2.15075e-06	Ezrin
TMEM63A	O94886	0.781564	0.00125418	CSC1-like protein 1
GRPEL1	Q9HAV7	0.781495	0.00146535	GrpE protein homolog 1, mitochondrial
PGLYRP2	Q96PD5	0.781421	0.0102299	N-acetylmuramoyl-L-alanine amidase
CGGBP1	Q9UFW8	0.780184	0.000394439	CGG triplet repeat-binding protein 1
H2AFY	O75367	0.779726	5.15086e-05	Core histone macro-H2A.1
TOMM22	Q9NS69	0.778503	0.00178538	Mitochondrial import receptor subunit TOM22 homolog
UBLCP1	Q8WVY7	0.778264	1.77145e-05	Ubiquitin-like domain-containing CTD phosphatase 1
PTRH2	J3KQ48	0.776778	4.90987e-06	Peptidyl-tRNA hydrolase 2, mitochondrial
NOC2L	Q9Y3T9	0.776076	0.0305752	Nucleolar complex protein 2 homolog
SCAMP1	O15126	0.775958	0.00126407	Secretory carrier-associated membrane protein 1
JPT2	Q9H910	0.774962	0.0251015	Jupiter microtubule associated homolog 2
TRMT10C	Q7L0Y3	0.770911	0.00108161	tRNA methyltransferase 10 homolog C
OVCA2	Q8WZ82	0.77061	2.27594e-05	Esterase OVCA2
EMC7	Q9NPA0	0.770542	2.03878e-05	ER membrane protein complex subunit 7
STUB1	Q9UNE7	0.770041	7.45882e-05	E3 ubiquitin-protein ligase CHIP
VDAC1	P21796	0.769745	0.00082141	Voltage-dependent anion-selective channel protein 1
COG3	Q96JB2	0.769332	1.50487e-05	Conserved oligomeric Golgi complex subunit 3
TXNRD1	F8W809	0.767839	0.000589034	Thioredoxin reductase 1, cytoplasmic
SART3	Q15020	0.766535	0.00097807	Squamous cell carcinoma antigen recognized by T-cells 3
ARIH1	Q9Y4X5	0.765031	7.05472e-07	E3 ubiquitin-protein ligase ARIH1
RPL17	J3KRX5	0.764287	0.000750516	60S ribosomal protein L17 (Fragment)
PCM1	A0A5H1ZRS1	0.763199	0.018257	Pericentriolar material 1 protein
NSUN2	Q08J23	0.762154	0.00248525	RNA cytosine C(5)-methyltransferase NSUN2
TRAP1	Q12931	0.760999	0.00202633	Heat shock protein 75 kDa, mitochondrial
PTPN1	P18031	0.760824	3.88454e-05	Tyrosine-protein phosphatase non-receptor type 1
GPD2	P43304	0.760744	3.75751e-05	Glycerol-3-phosphate dehydrogenase, mitochondrial
DNAJC10	Q8IXB1	0.759175	0.00018853	DnaJ homolog subfamily C member 10
TP53RK	Q96S44	0.756066	4.923e-05	EKC/KEOPS complex subunit TP53RK
DBX1	A6NMT0	0.754537	0.00173896	Homeobox protein DBX1
XPO5	Q9HAV4	0.75235	0.0137876	Exportin-5
PIP4P1	Q86T03	0.751218	0.00157551	Type 1 phosphatidylinositol 4,5-bisphosphate 4-phosphatase
CISD1	Q9NZ45	0.750499	0.00034397	CDGSH iron-sulfur domain-containing protein 1
ATP2B2	Q01814	0.750423	0.0281352	Plasma membrane calcium-transporting ATPase 2
DDX39A	O00148	0.750408	0.000691099	ATP-dependent RNA helicase DDX39A
RHOT2	Q8IXI1	0.750283	0.00853297	Mitochondrial Rho GTPase 2
TYMP	P19971	0.749749	0.0123081	Thymidine phosphorylase
RPL23A	K7EJV9	0.748892	0.0189448	60S ribosomal protein L23a (Fragment)
ARFIP1	P53367	0.748283	0.000163991	Arfaptin-1
IGF2	P01344	0.746452	0.0228376	Insulin-like growth factor II
MRPS25	P82663	0.745292	0.00489396	28S ribosomal protein S25, mitochondrial
LIN7A	O14910	0.742058	0.00345804	Protein lin-7 homolog A
SRA1	Q9HD15	0.741506	0.000342082	Steroid receptor RNA activator 1
CLIC1	O00299	0.740105	0.000247896	Chloride intracellular channel protein 1
GAA	P10253	0.73865	0.00773446	Lysosomal alpha-glucosidase
ALDOA	P04075	0.737737	8.9121e-06	Fructose-bisphosphate aldolase A
NOL6	A0A0A0MRW6	0.737318	0.00278683	Nucleolar protein 6
LARP1	Q6PKG0	0.736251	0.000326483	La-related protein 1
DARS2	Q6PI48	0.731073	0.00168613	Aspartate--tRNA ligase, mitochondrial
PA2G4	Q9UQ80	0.729588	0.000564339	Proliferation-associated protein 2G4
TOMM40	O96008	0.72935	0.00646592	Mitochondrial import receptor subunit TOM40 homolog
PFDN5	Q99471	0.729276	0.000512649	Prefoldin subunit 5
IDH3B	O43837	0.729063	0.000867661	Isocitrate dehydrogenase [NAD] subunit beta, mitochondrial
TRAF2	Q12933	0.726499	0.0027602	TNF receptor-associated factor 2
TMEM263	Q8WUH6	0.726066	0.00118133	Transmembrane protein 263
RSL1D1	O76021	0.72565	0.0127233	Ribosomal L1 domain-containing protein 1
ESF1	Q9H501	0.724849	0.0113451	ESF1 homolog
NAA15	Q9BXJ9	0.724278	2.87746e-05	N-alpha-acetyltransferase 15, NatA auxiliary subunit
WDR75	Q8IWA0	0.720699	0.00186905	WD repeat-containing protein 75
B4GALT1	P15291	0.719696	0.0251183	Beta-1,4-galactosyltransferase 1
SVIL	O95425	0.718775	0.00234137	Supervillin
UBE2G1	P62253	0.71742	0.0116482	Ubiquitin-conjugating enzyme E2 G1
MYL12B	O14950	0.716939	0.0244163	Myosin regulatory light chain 12B
LARS	Q9P2J5	0.716104	0.000498506	Leucine--tRNA ligase, cytoplasmic
ARF4	P18085	0.715158	3.17812e-06	ADP-ribosylation factor 4
HEXA	P06865	0.715003	0.00148833	Beta-hexosaminidase subunit alpha
NDUFS5	O43920	0.714985	0.00625144	NADH dehydrogenase [ubiquinone] iron-sulfur protein 5
EIF5A2	Q9GZV4	0.714528	0.0444079	Eukaryotic translation initiation factor 5A-2
SDC1	P18827	0.712386	0.00139239	Syndecan-1
IFI16	Q16666	0.711977	0.0478784	Gamma-interferon-inducible protein 16
HYOU1	Q9Y4L1	0.711887	0.0155586	Hypoxia up-regulated protein 1
NOP9	Q86U38	0.71169	0.000382966	Nucleolar protein 9
EIF1AY	O14602	0.711127	0.0156552	Eukaryotic translation initiation factor 1A, Y-chromosomal
NDUFS8	O00217	0.709261	0.00195749	NADH dehydrogenase [ubiquinone] iron-sulfur protein 8, mitochondrial
RPL14	P50914	0.706599	0.00151286	60S ribosomal protein L14
PLOD1	Q02809	0.705754	0.00315275	Procollagen-lysine,2-oxoglutarate 5-dioxygenase 1
DAB2	P98082	0.704769	0.000175788	Disabled homolog 2
UNC45A	A0A1W2PNX8	0.70468	2.2558e-05	Protein unc-45 homolog A
ITIH2	P19823	0.704351	0.0192872	Inter-alpha-trypsin inhibitor heavy chain H2
PDCD6	O75340	0.702315	0.00141984	Programmed cell death protein 6
FBXO22	Q8NEZ5	0.701548	0.00939875	F-box only protein 22
CASC4	Q6P4E1	0.701303	0.00246905	Protein CASC4
EIF1AX	P47813	0.701151	0.0487484	Eukaryotic translation initiation factor 1A, X-chromosomal
ARL8A	Q96BM9	0.700462	0.000621284	ADP-ribosylation factor-like protein 8A
NSUN4	Q96CB9	0.699397	0.0309236	5-methylcytosine rRNA methyltransferase NSUN4
DYSF	O75923	0.698105	0.00141329	Dysferlin
KIF5B	P33176	0.6955	2.72358e-05	Kinesin-1 heavy chain
ARL8B	Q9NVJ2	0.693787	3.04348e-05	ADP-ribosylation factor-like protein 8B
TBCE	A0A2R8Y5Q8	0.692613	0.00629651	Tubulin-specific chaperone E
PPP1R10	Q96QC0	0.692574	0.0341688	Serine/threonine-protein phosphatase 1 regulatory subunit 10
ANXA1	P04083	0.690557	0.0327152	Annexin A1
C1QBP	Q07021	0.690533	0.0223666	Complement component 1 Q subcomponent-binding protein, mitochondrial
RPS3A	D6RAT0	0.689365	0.00205017	40S ribosomal protein S3a
SMPDL3A	Q92484	0.689039	0.000901592	Acid sphingomyelinase-like phosphodiesterase 3a
TBRG4	Q969Z0	0.688622	0.0138226	FAST kinase domain-containing protein 4
GBP2	P32456	0.68837	0.0353232	Guanylate-binding protein 2
URB1	O60287	0.687765	0.0288862	Nucleolar pre-ribosomal-associated protein 1
NDUFAF1	Q9Y375	0.687345	0.0070432	Complex I intermediate-associated protein 30, mitochondrial
RRP1B	Q14684	0.685466	0.0145301	Ribosomal RNA processing protein 1 homolog B
TCOF1	Q13428	0.684537	0.00263427	Treacle protein
KLC1	G3V3H3	0.684262	9.99954e-05	Kinesin light chain 1
IPO4	Q8TEX9	0.68411	0.0316381	Importin-4
ANXA5	P08758	0.683454	0.000911822	Annexin A5
PRAF2	O60831	0.683393	0.00542538	PRA1 family protein 2
PKM	P14618	0.682931	0.0489486	Pyruvate kinase PKM
OCRL	Q01968	0.682776	0.00996323	Inositol polyphosphate 5-phosphatase OCRL
ATP2B1	P20020	0.676145	0.00137575	Plasma membrane calcium-transporting ATPase 1
CCZ1B	P86790	0.673855	0.00085763	Vacuolar fusion protein CCZ1 homolog B
CDK4	F8VTV8	0.672804	0.00517166	Cyclin-dependent kinase 4
RRP1	P56182	0.671378	0.00462594	Ribosomal RNA processing protein 1 homolog A
ARL2	P36404	0.671303	0.0010596	ADP-ribosylation factor-like protein 2
TRNT1	Q96Q11	0.670756	0.00345915	CCA tRNA nucleotidyltransferase 1, mitochondrial
GTPBP4	Q9BZE4	0.670221	0.0286589	Nucleolar GTP-binding protein 1
BRIX1	Q8TDN6	0.66951	0.00994581	Ribosome biogenesis protein BRX1 homolog
VPS18	Q9P253	0.669227	0.000650055	Vacuolar protein sorting-associated protein 18 homolog
MRPL39	Q9NYK5	0.668302	0.00669761	39S ribosomal protein L39, mitochondrial
TOMM34	Q15785	0.667696	0.00207043	Mitochondrial import receptor subunit TOM34
PUM3	Q15397	0.667609	0.0132084	Pumilio homolog 3
ATG16L1	E7EVC7	0.666945	0.0132825	Autophagy-related protein 16-1
UQCC2	V5IRT4	0.666581	0.00410667	Ubiquinol-cytochrome-c reductase complex assembly factor 2 (Fragment)
CORO1C	Q9ULV4	0.663568	0.000706854	Coronin-1C
CACYBP	Q9HB71	0.662609	0.00728484	Calcyclin-binding protein
YBX1	H0Y449	0.662496	0.0211466	Y-box-binding protein 1 (Fragment)
SEPTIN9	Q9UHD8	0.661968	2.20004e-05	Septin-9
TIMM50	Q3ZCQ8	0.661468	0.00245301	Mitochondrial import inner membrane translocase subunit TIM50
DIMT1	Q9UNQ2	0.658904	0.0038476	Probable dimethyladenosine transferase
TOP1	P11387	0.658537	0.0014754	DNA topoisomerase 1
RPL27A	P46776	0.657075	0.00483348	60S ribosomal protein L27a
NME3	Q13232	0.656816	0.000593786	Nucleoside diphosphate kinase 3
H2AFX	P16104	0.656644	0.00530029	Histone H2AX
AKAP13	Q12802	0.656525	0.000652604	A-kinase anchor protein 13
TM9SF3	Q9HD45	0.654636	0.00299571	Transmembrane 9 superfamily member 3
SART1	O43290	0.654635	0.00663621	U4/U6.U5 tri-snRNP-associated protein 1
SLC30A7	Q8NEW0	0.654534	0.0248068	Zinc transporter 7
BLOC1S1	P78537	0.653645	0.00234855	Biogenesis of lysosome-related organelles complex 1 subunit 1
BROX	Q5VW32	0.653175	0.0180534	BRO1 domain-containing protein BROX
MAGED2	Q5H909	0.650691	0.00419701	Melanoma-associated antigen D2
VPS33A	Q96AX1	0.650617	0.000344675	Vacuolar protein sorting-associated protein 33A
ADSS2	P30520	0.650185	0.00385097	Adenylosuccinate synthetase isozyme 2
SLC25A19	J3QL84	0.648684	0.00200886	Mitochondrial thiamine pyrophosphate carrier (Fragment)
PECAM1	P16284	0.648516	0.00633549	Platelet endothelial cell adhesion molecule
RABGAP1L	Q5R372	0.647931	0.000314811	Rab GTPase-activating protein 1-like
BUD31	P41223	0.647051	0.0486351	Protein BUD31 homolog
PDF	Q9HBH1	0.645611	0.025672	Peptide deformylase, mitochondrial
DTNBP1	A0A087WYP9	0.643885	0.000295359	Dysbindin
COG8	Q96MW5	0.643281	0.000197788	Conserved oligomeric Golgi complex subunit 8
ATP2C1	P98194	0.642763	0.0280459	Calcium-transporting ATPase type 2C member 1
YTHDC2	Q9H6S0	0.642532	0.00596939	3'-5' RNA helicase YTHDC2
BLVRA	P53004	0.642486	0.00861926	Biliverdin reductase A
TRA2A	Q13595	0.641473	0.00157377	Transformer-2 protein homolog alpha
RPS19	P39019	0.64143	0.00237482	40S ribosomal protein S19
GDI1	P31150	0.64109	0.000110047	Rab GDP dissociation inhibitor alpha
DLGAP4	Q9Y2H0	0.640638	0.00183844	Disks large-associated protein 4
TERF2	Q15554	0.64059	0.0157004	Telomeric repeat-binding factor 2
SLC9A3R1	O14745	0.639641	6.87876e-05	Na(+)/H(+) exchange regulatory cofactor NHE-RF1
TNPO1	Q92973	0.637083	4.97611e-06	Transportin-1
FAF2	Q96CS3	0.636374	8.58084e-05	FAS-associated factor 2
MAN2B1	O00754	0.635758	0.00976495	Lysosomal alpha-mannosidase
MED1	Q15648	0.633734	0.0310284	Mediator of RNA polymerase II transcription subunit 1
IK	Q13123	0.63324	0.00192602	Protein Red
VPS39	Q96JC1	0.633234	0.000568028	Vam6/Vps39-like protein
TSNAX	Q99598	0.631561	4.01144e-05	Translin-associated protein X
FAIM	Q9NVQ4	0.630723	0.00540294	Fas apoptotic inhibitory molecule 1
FAM3C	Q92520	0.629181	0.000171997	Protein FAM3C
COA6	Q5JTJ3	0.628322	0.00705976	Cytochrome c oxidase assembly factor 6 homolog
FAM162A	F8W7Q4	0.628151	0.0168062	Protein FAM162A
GARS1	P41250	0.627207	0.00176267	Glycine--tRNA ligase
DUSP23	Q9BVJ7	0.627099	0.0102289	Dual specificity protein phosphatase 23
DDX5	J3KTA4	0.626962	0.00809562	Probable ATP-dependent RNA helicase DDX5
UBTF	P17480	0.625179	0.00764258	Nucleolar transcription factor 1
RUVBL1	Q9Y265	0.624645	4.49014e-05	RuvB-like 1
HLA-C	A0A140T9H5	0.624564	0.034898	HLA class I histocompatibility antigen, C alpha chain
HEATR3	Q7Z4Q2	0.62385	0.043482	HEAT repeat-containing protein 3
ARL2BP	Q9Y2Y0	0.623129	0.00477375	ADP-ribosylation factor-like protein 2-binding protein
DYNC1I2	Q13409	0.622993	0.000392934	Cytoplasmic dynein 1 intermediate chain 2
KCMF1	C9J3I2	0.622943	0.00170212	E3 ubiquitin-protein ligase KCMF1 (Fragment)
IDUA	P35475	0.621977	0.0177881	Alpha-L-iduronidase
ATAD1	Q8NBU5	0.621707	0.0227007	ATPase family AAA domain-containing protein 1
WARS2	Q9UGM6	0.621285	0.0260777	Tryptophan--tRNA ligase, mitochondrial
TSN	Q15631	0.621139	0.00227494	Translin
IDE	P14735	0.619709	0.00244991	Insulin-degrading enzyme
GLYR1	Q49A26	0.619094	0.00246229	Putative oxidoreductase GLYR1
CD59	A0A2U3TZL5	0.618526	0.048095	CD59 glycoprotein (Fragment)
ZMPSTE24	O75844	0.618392	0.0275455	CAAX prenyl protease 1 homolog
SSBP1	Q04837	0.618226	0.00272904	Single-stranded DNA-binding protein, mitochondrial
EGLN1	Q9GZT9	0.615701	0.0199784	Egl nine homolog 1
EEF1AKNMT	Q8N6R0	0.612586	0.00401088	eEF1A lysine and N-terminal methyltransferase
GGPS1	O95749	0.612506	0.0080757	Geranylgeranyl pyrophosphate synthase
MGST3	O14880	0.612015	0.0154932	Microsomal glutathione S-transferase 3
SBDS	Q9Y3A5	0.61135	0.00308305	Ribosome maturation protein SBDS
MSN	P26038	0.61051	0.00223373	Moesin
SLC43A1	O75387	0.607928	0.000471748	Large neutral amino acids transporter small subunit 3
RAB11B	Q15907	0.606764	2.40686e-05	Ras-related protein Rab-11B
MICAL1	Q8TDZ2	0.604212	0.00642377	[F-actin]-monooxygenase MICAL1
FMNL1	O95466	0.60313	0.01148	Formin-like protein 1
PARP4	Q9UKK3	0.603043	0.0258803	Protein mono-ADP-ribosyltransferase PARP4
AP3M1	Q9Y2T2	0.601627	5.61513e-06	AP-3 complex subunit mu-1
PSMG4	Q5JS54	0.601468	0.00580083	Proteasome assembly chaperone 4
FUS	P35637	0.599099	0.0378103	RNA-binding protein FUS
SEC23B	Q15437	0.597984	0.0245963	Protein transport protein Sec23B
RCC2	Q9P258	0.597199	0.0106982	Protein RCC2
UBE3C	Q15386	0.59717	0.00017459	Ubiquitin-protein ligase E3C
DOCK5	Q9H7D0	0.596958	0.0194191	Dedicator of cytokinesis protein 5
LARP4B	Q92615	0.596512	0.0187413	La-related protein 4B
PLS3	P13797	0.595959	0.024382	Plastin-3
VPS11	Q9H270	0.595052	2.07797e-06	Vacuolar protein sorting-associated protein 11 homolog
CSNK2A1	E7EU96	0.593531	0.000112515	Casein kinase II subunit alpha
RNMT	O43148	0.591164	0.00348145	mRNA cap guanine-N7 methyltransferase
TBC1D23	Q9NUY8	0.590186	0.000343297	TBC1 domain family member 23
GALNT1	Q10472	0.59002	0.00556763	Polypeptide N-acetylgalactosaminyltransferase 1
PES1	B5MCF9	0.589318	0.0258226	Pescadillo homolog
PLRG1	O43660	0.588705	0.0292133	Pleiotropic regulator 1
SLC35A4	L0R6Q1	0.588533	0.0213585	SLC35A4 upstream open reading frame protein
EIF2A	Q9BY44	0.588469	0.000991083	Eukaryotic translation initiation factor 2A
FAM49B	Q9NUQ9	0.58836	0.00174417	Protein FAM49B
ZNRD2	G3V1B8	0.587525	0.0310806	Protein ZNRD2
CHCHD3	C9JRZ6	0.5859	1.94738e-05	MICOS complex subunit
RPL12	P30050	0.585178	0.00331574	60S ribosomal protein L12
SEPTIN6	Q14141	0.585065	0.000510434	Septin-6
CIAPIN1	Q6FI81	0.585039	0.00142988	Anamorsin
PDLIM1	O00151	-0.587578	0.00254777	PDZ and LIM domain protein 1
AHCY	P23526	-0.589818	0.019081	Adenosylhomocysteinase
ACYP2	P14621	-0.590019	0.000343977	Acylphosphatase-2
NAA38	I3L3Z2	-0.59082	0.000850276	N-alpha-acetyltransferase 38, NatC auxiliary subunit
ETFB	P38117	-0.592693	4.71922e-05	Electron transfer flavoprotein subunit beta
TBC1D24	Q9ULP9	-0.59321	0.0151925	TBC1 domain family member 24
PDIA4	P13667	-0.593805	0.0224058	Protein disulfide-isomerase A4
AP2A2	O94973	-0.594222	1.1736e-06	AP-2 complex subunit alpha-2
PPP1R7	Q15435	-0.594912	9.68902e-06	Protein phosphatase 1 regulatory subunit 7
ESRP2	Q9H6T0	-0.595733	0.00979535	Epithelial splicing regulatory protein 2
COG4	J3KNI1	-0.598835	0.00784946	Conserved oligomeric Golgi complex subunit 4
LETMD1	F8VVQ3	-0.600698	0.00173285	LETM1 domain-containing protein 1 (Fragment)
RTN4	Q9NQC3	-0.601215	0.0132291	Reticulon-4
PTPA	Q15257	-0.603559	5.08721e-05	Serine/threonine-protein phosphatase 2A activator
MPDU1	J3KT75	-0.603636	8.94252e-05	Mannose-P-dolichol utilization defect 1 protein (Fragment)
CTNNB1	A0A2R8YCH5	-0.604489	0.00128171	Catenin beta-1 (Fragment)
TNS3	Q68CZ2	-0.605099	0.0076745	Tensin-3
TWF2	Q6IBS0	-0.605344	0.0393351	Twinfilin-2
CHCHD6	J3QTA6	-0.6063	0.03223	MICOS complex subunit
ANKS1A	A0A3B3ISP1	-0.606903	0.0143651	Ankyrin repeat and SAM domain-containing protein 1A
GPX1	A0A087WUQ6	-0.608272	0.0157496	Glutathione peroxidase
AKAP1	Q92667	-0.608392	0.0174647	A-kinase anchor protein 1, mitochondrial
ITSN2	Q9NZM3	-0.610074	2.41124e-06	Intersectin-2
BAG1	Q99933	-0.610206	3.74774e-05	BAG family molecular chaperone regulator 1
COQ7	H3BP28	-0.610704	0.0136773	5-demethoxyubiquinone hydroxylase, mitochondrial
ACAD10	Q6JQN1	-0.611477	0.00280175	Acyl-CoA dehydrogenase family member 10
RAD23B	P54727	-0.614744	5.65106e-05	UV excision repair protein RAD23 homolog B
SEPTIN10	Q9P0V9	-0.615942	0.00135982	Septin-10
PEX5	P50542	-0.616235	0.00907298	Peroxisomal targeting signal 1 receptor
LDAH	B5MDU6	-0.616256	0.00592857	Lipid droplet-associated hydrolase
MTCH2	Q9Y6C9	-0.617801	0.00781466	Mitochondrial carrier homolog 2
GLOD4	F6TLX2	-0.621711	0.000388508	Glyoxalase domain-containing protein 4
PFDN4	Q9NQP4	-0.62174	0.0074102	Prefoldin subunit 4
L2HGDH	Q9H9P8	-0.625013	0.00038361	L-2-hydroxyglutarate dehydrogenase, mitochondrial
TOM1	O60784	-0.625764	0.00441245	Target of Myb protein 1
BPGM	P07738	-0.626721	0.0355844	Bisphosphoglycerate mutase
GMPPA	Q96IJ6	-0.626773	0.000125589	Mannose-1-phosphate guanyltransferase alpha
SLC44A2	Q8IWA5	-0.629026	0.0206058	Choline transporter-like protein 2
ITCH	A0A590UJQ1	-0.629552	0.000124509	E3 ubiquitin-protein ligase
DTNA	Q9Y4J8	-0.631111	0.0182537	Dystrobrevin alpha
TBC1D17	Q9HA65	-0.631623	0.000443568	TBC1 domain family member 17
TFG	Q92734	-0.631853	0.000801143	Protein TFG
IMPACT	A0A3B3ITH3	-0.631872	0.00701213	Protein IMPACT
PTPN6	P29350	-0.632079	0.016485	Tyrosine-protein phosphatase non-receptor type 6
PARVB	Q9HBI1	-0.633639	0.00230091	Beta-parvin
ALG5	Q9Y673	-0.634361	0.00285687	Dolichyl-phosphate beta-glucosyltransferase
LRP1	Q07954	-0.634432	0.00168341	Prolow-density lipoprotein receptor-related protein 1
TPI1	P60174	-0.634433	0.000958981	Triosephosphate isomerase
NADSYN1	Q6IA69	-0.634951	0.00117141	Glutamine-dependent NAD(+) synthetase
DMAC2L	Q99766	-0.637318	0.0051663	ATP synthase subunit s, mitochondrial
ASB5	A0A5F9ZHS2	-0.639015	0.00114707	Ankyrin repeat and SOCS box protein 5
PCBD1	P61457	-0.640004	0.00736055	Pterin-4-alpha-carbinolamine dehydratase
SPTAN1	Q13813	-0.640845	0.000266373	Spectrin alpha chain, non-erythrocytic 1
OGFR	Q9NZT2	-0.641791	0.000803156	Opioid growth factor receptor
ETFA	P13804	-0.642702	0.00040035	Electron transfer flavoprotein subunit alpha, mitochondrial
MGST1	P10620	-0.643029	0.0473794	Microsomal glutathione S-transferase 1
EIF4A2	Q14240	-0.64358	0.000203451	Eukaryotic initiation factor 4A-II
TBC1D5	Q92609	-0.64359	8.08686e-06	TBC1 domain family member 5
TAPT1	Q6NXT6	-0.646226	0.0155518	Transmembrane anterior posterior transformation protein 1 homolog
FAM98C	Q17RN3	-0.646415	0.0460066	Protein FAM98C
TMOD1	P28289	-0.646797	0.0137047	Tropomodulin-1
CTNNA1	P35221	-0.647663	0.000188469	Catenin alpha-1
DECR1	Q16698	-0.649081	0.00912347	2,4-dienoyl-CoA reductase, mitochondrial
SIRT3	Q9NTG7	-0.649305	3.80531e-05	NAD-dependent protein deacetylase sirtuin-3, mitochondrial
TPM4	P67936	-0.65074	0.00750844	Tropomyosin alpha-4 chain
ACBD5	Q5T8D3	-0.652702	0.0085206	Acyl-CoA-binding domain-containing protein 5
HACD2	Q6Y1H2	-0.653194	0.00524735	Very-long-chain (3R)-3-hydroxyacyl-CoA dehydratase 2
GSS	P48637	-0.654352	0.000203086	Glutathione synthetase
COG2	B7Z2Y2	-0.65486	0.0303997	Conserved oligomeric Golgi complex subunit 2
RPRD1B	Q9NQG5	-0.655975	2.60124e-08	Regulation of nuclear pre-mRNA domain-containing protein 1B
AASS	Q9UDR5	-0.656781	0.0433651	Alpha-aminoadipic semialdehyde synthase, mitochondrial
PPM1A	P35813	-0.659672	7.14974e-05	Protein phosphatase 1A
TECR	Q9NZ01	-0.664958	0.00210868	Very-long-chain enoyl-CoA reductase
GCFC2	P16383	-0.668376	0.01754	GC-rich sequence DNA-binding factor 2
LRRFIP1	Q32MZ4	-0.668805	0.000174225	Leucine-rich repeat flightless-interacting protein 1
STAM2	O75886	-0.670024	2.53437e-05	Signal transducing adapter molecule 2
COQ6	Q9Y2Z9	-0.671567	0.000184183	Ubiquinone biosynthesis monooxygenase COQ6, mitochondrial
PGD	P52209	-0.671648	0.000940914	6-phosphogluconate dehydrogenase, decarboxylating
MTAP	F8WES2	-0.672014	0.000215516	S-methyl-5'-thioadenosine phosphorylase
RAB20	Q9NX57	-0.673239	0.0111358	Ras-related protein Rab-20
RALGPS2	Q86X27	-0.673406	0.0359311	Ras-specific guanine nucleotide-releasing factor RalGPS2
LONP2	Q86WA8	-0.674732	0.000527461	Lon protease homolog 2, peroxisomal
MAN2B2	Q9Y2E5	-0.677125	0.0240232	Epididymis-specific alpha-mannosidase
C6orf120	Q7Z4R8	-0.677143	0.0267732	UPF0669 protein C6orf120
FMC1	Q96HJ9	-0.677549	0.00075287	Protein FMC1 homolog
PALM2AKAP2	B1ALY0	-0.680962	0.00281164	PALM2 and AKAP2 fusion (Fragment)
TDO2	P48775	-0.682165	0.0483905	Tryptophan 2,3-dioxygenase
UGDH	O60701	-0.686398	0.0117904	UDP-glucose 6-dehydrogenase
CAMKK2	Q96RR4	-0.689498	0.00057044	Calcium/calmodulin-dependent protein kinase kinase 2
LMF2	Q9BU23	-0.690197	0.00610211	Lipase maturation factor 2
SNX17	Q15036	-0.691003	0.000152838	Sorting nexin-17
ARRB1	P49407	-0.694142	0.00129226	Beta-arrestin-1
STAT2	P52630	-0.694289	0.0259651	Signal transducer and activator of transcription 2
NECAP2	Q9NVZ3	-0.694315	0.000727813	Adaptin ear-binding coat-associated protein 2
TOM1L1	O75674	-0.696149	0.00290148	TOM1-like protein 1
NUCB2	P80303	-0.697383	0.0296292	Nucleobindin-2
DHTKD1	Q96HY7	-0.697775	0.00416956	Probable 2-oxoglutarate dehydrogenase E1 component DHKTD1, mitochondrial
CAMK1	Q14012	-0.698601	0.00163418	Calcium/calmodulin-dependent protein kinase type 1
CAMK2D	Q13557	-0.699226	0.000506221	Calcium/calmodulin-dependent protein kinase type II subunit delta
SH3BGRL2	Q9UJC5	-0.699347	1.83265e-05	SH3 domain-binding glutamic acid-rich-like protein 2
PLEKHA5	Q9HAU0	-0.699682	0.0036415	Pleckstrin homology domain-containing family A member 5
SIRT5	Q9NXA8	-0.702277	0.000521543	NAD-dependent protein deacylase sirtuin-5, mitochondrial
NAXD	Q8IW45	-0.702938	0.00329724	ATP-dependent (S)-NAD(P)H-hydrate dehydratase
VPS51	Q9UID3	-0.703375	0.00040372	Vacuolar protein sorting-associated protein 51 homolog
NUDT16	Q96DE0	-0.706276	6.51793e-06	U8 snoRNA-decapping enzyme
APOB	P04114	-0.706278	0.036675	Apolipoprotein B-100
LDLRAP1	Q5SW96	-0.707674	0.000653793	Low density lipoprotein receptor adapter protein 1
PNKD	Q8N490	-0.708311	0.00158877	Probable hydrolase PNKD
ST13	P50502	-0.708498	0.00126517	Hsc70-interacting protein
COQ5	Q5HYK3	-0.708929	0.000184884	2-methoxy-6-polyprenyl-1,4-benzoquinol methylase, mitochondrial
TMEM205	Q6UW68	-0.710266	0.000938945	Transmembrane protein 205
RTN3	O95197	-0.710554	0.00687037	Reticulon-3
SPRYD4	Q8WW59	-0.710634	0.0106167	SPRY domain-containing protein 4
AAMP	H7C0R2	-0.711915	8.73414e-05	Angio-associated migratory cell protein (Fragment)
CAVIN2	O95810	-0.712024	0.00549275	Caveolae-associated protein 2
TPMT	P51580	-0.712693	0.0110248	Thiopurine S-methyltransferase
FERMT2	Q96AC1	-0.714142	0.000842558	Fermitin family homolog 2
EFHD2	Q96C19	-0.714538	0.00254191	EF-hand domain-containing protein D2
SFXN2	Q96NB2	-0.715366	0.000831515	Sideroflexin-2
MTMR1	F8WA39	-0.715603	0.000234088	Myotubularin-related protein 1
BCKDK	H3BS02	-0.716261	0.000407493	Protein-serine/threonine kinase
ALPL	P05186	-0.716868	0.0361285	Alkaline phosphatase, tissue-nonspecific isozyme
VPS35L	E7EWW0	-0.717895	4.45307e-05	VPS35 endosomal protein sorting factor-like
DCAKD	Q8WVC6	-0.718853	0.000528847	Dephospho-CoA kinase domain-containing protein
POFUT2	Q9Y2G5	-0.720738	0.00597118	GDP-fucose protein O-fucosyltransferase 2
ATPAF2	Q8N5M1	-0.721152	0.000537106	ATP synthase mitochondrial F1 complex assembly factor 2
AMACR	Q9UHK6	-0.721787	0.00869221	Alpha-methylacyl-CoA racemase
NSFL1C	Q9UNZ2	-0.723895	0.00243288	NSFL1 cofactor p47
ALDH1A1	P00352	-0.724257	0.0391003	Retinal dehydrogenase 1
GCLC	P48506	-0.724352	0.00568853	Glutamate--cysteine ligase catalytic subunit
LARP4	Q71RC2	-0.724682	0.00512106	La-related protein 4
HDHD2	Q9H0R4	-0.725548	2.06343e-05	Haloacid dehalogenase-like hydrolase domain-containing protein 2
SPTAN1	A0A0D9SF54	-0.728893	0.0266036	Spectrin alpha chain, non-erythrocytic 1
DENND1A	Q8TEH3	-0.729742	0.00183963	DENN domain-containing protein 1A
CHID1	Q9BWS9	-0.730485	1.33312e-05	Chitinase domain-containing protein 1
COASY	Q13057	-0.731822	0.00106294	Bifunctional coenzyme A synthase
CPQ	Q9Y646	-0.731865	0.0191483	Carboxypeptidase Q
PITPNB	P48739	-0.732323	6.7245e-08	Phosphatidylinositol transfer protein beta isoform
TRIOBP	Q9H2D6	-0.734241	0.000401412	TRIO and F-actin-binding protein
QDPR	P09417	-0.734644	0.0148078	Dihydropteridine reductase
KIAA1217	Q5T5P2	-0.73971	0.000579242	Sickle tail protein homolog
CSTA	P01040	-0.742241	0.029226	Cystatin-A
C8orf82	Q6P1X6	-0.744537	0.000105266	UPF0598 protein C8orf82
THOP1	P52888	-0.745549	0.00299813	Thimet oligopeptidase
RETREG3	Q86VR2	-0.747982	2.06552e-05	Reticulophagy regulator 3
LZTFL1	Q9NQ48	-0.748564	3.9384e-05	Leucine zipper transcription factor-like protein 1
PIK3R1	P27986	-0.750719	2.62319e-05	Phosphatidylinositol 3-kinase regulatory subunit alpha
ADSL	A0A0A6YY92	-0.751143	0.00103748	Adenylosuccinate lyase
SLC25A10	Q9UBX3	-0.755108	0.00528093	Mitochondrial dicarboxylate carrier
HDHD3	Q9BSH5	-0.755338	0.00199081	Haloacid dehalogenase-like hydrolase domain-containing protein 3
MYO5B	Q9ULV0	-0.755444	0.00156596	Unconventional myosin-Vb
ABHD14B	Q96IU4	-0.755862	0.000981341	Protein ABHD14B
MTAP	Q13126	-0.75602	0.000148211	S-methyl-5'-thioadenosine phosphorylase
KYAT1	Q16773	-0.756595	0.00843044	Kynurenine--oxoglutarate transaminase 1
C1RL	Q9NZP8	-0.756788	0.00203845	Complement C1r subcomponent-like protein
YES1	J3QRU1	-0.756957	0.00288981	Tyrosine-protein kinase
SKAP2	C9JQ17	-0.759494	0.0122515	Src kinase-associated phosphoprotein 2 (Fragment)
PPM1K	Q8N3J5	-0.760039	0.0039885	Protein phosphatase 1K, mitochondrial
NUDT5	A6NFX8	-0.760922	0.00577524	ADP-sugar pyrophosphatase
PSME2	A0A087X1Z3	-0.763204	0.00138032	Proteasome activator complex subunit 2
ATP11C	A0A067XG54	-0.767219	0.0192176	Phospholipid-transporting ATPase
RXRA	A0A5F9ZHH6	-0.774426	2.12902e-05	Retinoic acid receptor RXR-alpha
LPIN2	Q92539	-0.774504	0.0035233	Phosphatidate phosphatase LPIN2
PSMB10	P40306	-0.778918	0.0429447	Proteasome subunit beta type-10
MIOS	Q9NXC5	-0.779859	0.000581045	GATOR complex protein MIOS
SHMT2	P34897	-0.779942	0.00197565	Serine hydroxymethyltransferase, mitochondrial
HSDL2	Q6YN16	-0.780495	0.00210926	Hydroxysteroid dehydrogenase-like protein 2
PTDSS1	P48651	-0.784991	0.00172389	Phosphatidylserine synthase 1
JAGN1	Q8N5M9	-0.786506	0.00622114	Protein jagunal homolog 1
SLC25A42	Q86VD7	-0.787153	0.0226115	Mitochondrial coenzyme A transporter SLC25A42
ITGB3	P05106	-0.78717	0.00126579	Integrin beta-3
ERP29	P30040	-0.787477	0.00203156	Endoplasmic reticulum resident protein 29
PRDX3	P30048	-0.788035	6.26628e-05	Thioredoxin-dependent peroxide reductase, mitochondrial
REPS1	Q96D71	-0.789156	2.02969e-06	RalBP1-associated Eps domain-containing protein 1
MCCC1	Q96RQ3	-0.789657	8.50061e-05	Methylcrotonoyl-CoA carboxylase subunit alpha, mitochondrial
STARD5	Q9NSY2	-0.790045	0.0203362	StAR-related lipid transfer protein 5
SLC16A7	O60669	-0.796062	0.0469851	Monocarboxylate transporter 2
RDH11	Q8TC12	-0.799409	0.00364343	Retinol dehydrogenase 11
DDI2	Q5TDH0	-0.799775	4.06649e-06	Protein DDI1 homolog 2
BSDC1	Q9NW68	-0.800055	0.00140708	BSD domain-containing protein 1
FES	P07332	-0.800304	0.00595511	Tyrosine-protein kinase Fes/Fps
ARSD	P51689	-0.800991	0.00359311	Arylsulfatase D
CCS	J3KNF4	-0.803979	0.000125216	Copper chaperone for superoxide dismutase
LPGAT1	Q92604	-0.809345	0.00274758	Acyl-CoA:lysophosphatidylglycerol acyltransferase 1
CIAO2A	Q9H5X1	-0.809684	0.00209706	Cytosolic iron-sulfur assembly component 2A
PRKCB	P05771	-0.810387	0.018964	Protein kinase C beta type
NEDD8-MDP1	E9PL57	-0.813484	0.000236848	NEDD8-MDP1 readthrough (Fragment)
ECI1	P42126	-0.813693	0.000194022	Enoyl-CoA delta isomerase 1, mitochondrial
HAO1	Q9UJM8	-0.815483	0.016062	Hydroxyacid oxidase 1
F9	P00740	-0.816151	0.00657052	Coagulation factor IX
SUCLG2	Q96I99	-0.817786	0.00114112	Succinate--CoA ligase [GDP-forming] subunit beta, mitochondrial
ENTPD5	O75356	-0.818805	0.0157943	Ectonucleoside triphosphate diphosphohydrolase 5
TST	Q16762	-0.820238	0.0014382	Thiosulfate sulfurtransferase
MPC2	Q5R3B4	-0.822471	0.0122324	Mitochondrial pyruvate carrier (Fragment)
MOGS	Q13724	-0.822836	1.03402e-05	Mannosyl-oligosaccharide glucosidase
BIN1	O00499	-0.824371	0.00255153	Myc box-dependent-interacting protein 1
HEBP1	Q9NRV9	-0.82864	0.000359824	Heme-binding protein 1
BAD	Q92934	-0.829212	3.61119e-05	Bcl2-associated agonist of cell death
MTHFS	P49914	-0.829908	0.000657764	5-formyltetrahydrofolate cyclo-ligase
ABHD11	Q8NFV4	-0.831324	0.0011114	Protein ABHD11
ARSL	F5H324	-0.83142	0.0390616	Arylsulfatase L
PEX14	O75381	-0.835572	0.00185917	Peroxisomal membrane protein PEX14
ITGAM	P11215	-0.836022	0.015256	Integrin alpha-M
EPB41L5	Q9HCM4	-0.836606	0.00223625	Band 4.1-like protein 5
SEPHS2	Q99611	-0.837637	5.35045e-05	Selenide, water dikinase 2
ZADH2	Q8N4Q0	-0.839465	0.000562484	Prostaglandin reductase 3
APEH	P13798	-0.839837	6.5286e-05	Acylamino-acid-releasing enzyme
ANPEP	P15144	-0.841309	0.00939377	Aminopeptidase N
GOLT1A	Q6ZVE7	-0.841409	0.0145573	Vesicle transport protein GOT1A
PYGB	P11216	-0.84153	0.00773339	Glycogen phosphorylase, brain form
CBR1	P16152	-0.842013	0.0012618	Carbonyl reductase [NADPH] 1
CTNND1	C9JZR2	-0.842839	2.5186e-05	Catenin delta-1
CAPN5	O15484	-0.84344	0.000871987	Calpain-5
TTPAL	Q9BTX7	-0.84634	0.000163181	Alpha-tocopherol transfer protein-like
RAC2	P15153	-0.848931	0.0032378	Ras-related C3 botulinum toxin substrate 2
STAP2	Q9UGK3	-0.850187	0.0014311	Signal-transducing adaptor protein 2
A1CF	Q9NQ94	-0.851924	0.0012324	APOBEC1 complementation factor
EML4	Q9HC35	-0.851935	9.32868e-06	Echinoderm microtubule-associated protein-like 4
TPM1	Q6ZN40	-0.854751	0.00414009	Tropomyosin 1 (Alpha), isoform CRA_f
RBKS	Q9H477	-0.855615	0.000459187	Ribokinase
KDSR	K7ERC8	-0.855792	0.000195025	3-ketodihydrosphingosine reductase
APMAP	Q9HDC9	-0.856603	0.00798344	Adipocyte plasma membrane-associated protein
ACOT4	Q8N9L9	-0.858257	0.000794584	Peroxisomal succinyl-coenzyme A thioesterase
PYGM	P11217	-0.858507	0.0291052	Glycogen phosphorylase, muscle form
ADH5	P11766	-0.862256	0.000163795	Alcohol dehydrogenase class-3
AKT1	P31749	-0.863001	6.72032e-06	RAC-alpha serine/threonine-protein kinase
LHPP	Q9H008	-0.863499	6.84353e-05	Phospholysine phosphohistidine inorganic pyrophosphate phosphatase
MYO1F	O00160	-0.864505	0.0296927	Unconventional myosin-If
KIF13B	Q9NQT8	-0.868404	0.000295645	Kinesin-like protein KIF13B
FECH	P22830	-0.869856	0.000686357	Ferrochelatase, mitochondrial
GOT2	P00505	-0.873202	0.00313812	Aspartate aminotransferase, mitochondrial
NCEH1	A0A0R4J2G3	-0.874469	0.000320096	Arylacetamide deacetylase-like 1
AGO1	Q9UL18	-0.874847	1.91567e-05	Protein argonaute-1
ABHD10	Q9NUJ1	-0.875129	2.52738e-05	Mycophenolic acid acyl-glucuronide esterase, mitochondrial
NUCB1	Q02818	-0.875948	3.37412e-05	Nucleobindin-1
SPTA1	P02549	-0.878242	0.0204602	Spectrin alpha chain, erythrocytic 1
AKT2	P31751	-0.88276	3.16242e-05	RAC-beta serine/threonine-protein kinase
UHRF1BP1L	A0JNW5	-0.883982	8.49885e-05	UHRF1-binding protein 1-like
PGM2	Q96G03	-0.888845	0.000779184	Phosphoglucomutase-2
ZNF648	Q5T619	-0.889361	0.0432484	Zinc finger protein 648
ARHGAP35	Q9NRY4	-0.889606	4.19614e-05	Rho GTPase-activating protein 35
CPT2	P23786	-0.889978	0.00473402	Carnitine O-palmitoyltransferase 2, mitochondrial
ANKRD28	O15084	-0.891355	2.22869e-06	Serine/threonine-protein phosphatase 6 regulatory ankyrin repeat subunit A
ALDOB	P05062	-0.892951	0.0178119	Fructose-bisphosphate aldolase B
TINAGL1	Q9GZM7	-0.895678	0.00582841	Tubulointerstitial nephritis antigen-like
IVD	A0A0A0MT83	-0.896321	0.00340989	Isovaleryl-CoA dehydrogenase isoform 1
MPC1	Q5TI65	-0.896841	0.0230452	Mitochondrial pyruvate carrier
GCA	P28676	-0.897167	0.00329397	Grancalcin
KRT2	P35908	-0.898499	0.0175489	Keratin, type II cytoskeletal 2 epidermal
PANK1	Q8TE04	-0.900339	0.00031692	Pantothenate kinase 1
HADHB	P55084	-0.901116	1.7231e-05	Trifunctional enzyme subunit beta, mitochondrial
DBT	P11182	-0.901665	0.000826609	Lipoamide acyltransferase component of branched-chain alpha-keto acid dehydrogenase complex, mitochondrial
LMAN2L	Q9H0V9	-0.902947	0.000519242	VIP36-like protein
DCD	P81605	-0.903641	0.00665702	Dermcidin
HEBP2	Q9Y5Z4	-0.904237	0.00511305	Heme-binding protein 2
BAIAP2	I3L4C2	-0.905413	0.00137499	Brain-specific angiogenesis inhibitor 1-associated protein 2
GSDMA	Q96QA5	-0.906256	0.0174675	Gasdermin-A
ANK1	P16157	-0.908814	0.0249454	Ankyrin-1
AKAP9	A0A0A0MRF6	-0.910443	8.31611e-07	A-kinase anchor protein 9
MVD	P53602	-0.910466	0.000267843	Diphosphomevalonate decarboxylase
GRK2	P25098	-0.910485	0.000101864	Beta-adrenergic receptor kinase 1
NUDT8	Q8WV74	-0.910797	0.000307985	Nucleoside diphosphate-linked moiety X motif 8
MYL6	G3V1V0	-0.914407	0.00071282	Myosin light polypeptide 6
HMGN5	P82970	-0.914666	0.0280698	High mobility group nucleosome-binding domain-containing protein 5
GSTT1	P30711	-0.916653	5.45444e-05	Glutathione S-transferase theta-1
LRRFIP2	Q9Y608	-0.918888	2.83211e-07	Leucine-rich repeat flightless-interacting protein 2
MTMR12	Q9C0I1	-0.918951	9.06734e-06	Myotubularin-related protein 12
NNT	Q13423	-0.92012	0.00235126	NAD(P) transhydrogenase, mitochondrial
MSR1	P21757	-0.923999	0.00948768	Macrophage scavenger receptor types I and II
TSPAN9	O75954	-0.92695	0.000413314	Tetraspanin-9
VWA8	A3KMH1	-0.929411	0.00110917	von Willebrand factor A domain-containing protein 8
GNAI1	P63096	-0.929513	0.00329375	Guanine nucleotide-binding protein G(i) subunit alpha-1
EEFSEC	P57772	-0.929953	2.55694e-07	Selenocysteine-specific elongation factor
SIGMAR1	Q99720	-0.933778	0.000320834	Sigma non-opioid intracellular receptor 1
FYCO1	Q9BQS8	-0.936158	3.06923e-07	FYVE and coiled-coil domain-containing protein 1
PDZD11	Q5EBL8	-0.936667	0.000479634	PDZ domain-containing protein 11
NMNAT3	Q96T66	-0.938122	9.23613e-05	Nicotinamide/nicotinic acid mononucleotide adenylyltransferase 3
LLGL2	J3QRV5	-0.942035	0.00042002	LLGL scribble cell polarity complex component 2
ADD2	C9JTM0	-0.942833	0.0171807	Beta-adducin (Fragment)
GLO1	Q04760	-0.944391	0.000972411	Lactoylglutathione lyase
PTGR2	Q8N8N7	-0.94463	2.78586e-05	Prostaglandin reductase 2
HOOK1	Q9UJC3	-0.950302	0.00762465	Protein Hook homolog 1
CMPK2	Q5EBM0	-0.956441	0.0379734	UMP-CMP kinase 2, mitochondrial
HBB	P68871	-0.957023	0.0343242	Hemoglobin subunit beta
PANK4	A0A494C169	-0.957114	0.000313675	4'-phosphopantetheine phosphatase
PSMB9	A2ACR1	-0.957442	0.0101174	Proteasome subunit beta
STAB1	Q9NY15	-0.958287	3.65031e-05	Stabilin-1
PRPS1	B1ALA9	-0.960953	2.24797e-05	Ribose-phosphate pyrophosphokinase 1
PRPSAP2	O60256	-0.961055	9.85712e-06	Phosphoribosyl pyrophosphate synthase-associated protein 2
AKR7A2	O43488	-0.961154	7.10264e-05	Aflatoxin B1 aldehyde reductase member 2
SORBS2	O94875	-0.961356	0.00297372	Sorbin and SH3 domain-containing protein 2
CNRIP1	B8ZZB8	-0.96338	0.000208564	CB1 cannabinoid receptor-interacting protein 1
TM7SF2	O76062	-0.964364	0.0401486	Delta(14)-sterol reductase TM7SF2
IDH1	O75874	-0.968545	0.000768458	Isocitrate dehydrogenase [NADP] cytoplasmic
CYBB	P04839	-0.970122	0.0260405	Cytochrome b-245 heavy chain
CMC4	P56277	-0.970386	0.00267861	Cx9C motif-containing protein 4
KRT10	P13645	-0.971881	0.0131896	Keratin, type I cytoskeletal 10
CRAT	P43155	-0.972615	4.47672e-06	Carnitine O-acetyltransferase
SUCLG1	P53597	-0.974282	2.40348e-05	Succinate--CoA ligase [ADP/GDP-forming] subunit alpha, mitochondrial
STARD10	F5H1Z6	-0.976484	0.036467	START domain-containing protein 10 (Fragment)
NAPRT	Q6XQN6	-0.981576	0.000334434	Nicotinate phosphoribosyltransferase
DYNLL2	Q96FJ2	-0.981916	9.34867e-05	Dynein light chain 2, cytoplasmic
HACL1	Q9UJ83	-0.984972	0.00383363	2-hydroxyacyl-CoA lyase 1
ADI1	Q9BV57	-0.988649	0.000190788	1,2-dihydroxy-3-keto-5-methylthiopentene dioxygenase
FBXO6	Q9NRD1	-0.990993	0.00411225	F-box only protein 6
NIT1	Q86X76	-0.992132	6.64661e-06	Deaminated glutathione amidase
HIBADH	P31937	-0.992871	3.84229e-05	3-hydroxyisobutyrate dehydrogenase, mitochondrial
SSH3	Q8TE77	-0.99401	0.00034768	Protein phosphatase Slingshot homolog 3
KRT77	Q7Z794	-0.994239	0.0147696	Keratin, type II cytoskeletal 1b
ACOT13	Q9NPJ3	-0.996203	0.0008769	Acyl-coenzyme A thioesterase 13
ABLIM1	A0A0A0MRL6	-0.997413	0.00160842	Actin-binding LIM protein 1
LGALS8	O00214	-0.998331	1.36239e-05	Galectin-8
PPFIBP2	Q8ND30	-0.99864	3.60023e-06	Liprin-beta-2
CLMN	Q96JQ2	-1.0005	0.000800074	Calmin
DNPEP	E5RIA4	-1.00344	0.000196929	Aspartyl aminopeptidase
TNS2	Q63HR2	-1.00371	0.00561449	Tensin-2
ATP5IF1	Q9UII2	-1.00601	0.00014482	ATPase inhibitor, mitochondrial
EPS8L2	Q9H6S3	-1.00788	0.000627292	Epidermal growth factor receptor kinase substrate 8-like protein 2
ATG2A	Q2TAZ0	-1.008	3.50615e-05	Autophagy-related protein 2 homolog A
PDXP	Q96GD0	-1.00813	2.5068e-05	Pyridoxal phosphate phosphatase
IFIT1	P09914	-1.00842	5.6251e-05	Interferon-induced protein with tetratricopeptide repeats 1
NUBPL	Q8TB37	-1.00929	1.00672e-05	Iron-sulfur protein NUBPL
PNPO	J3QQZ9	-1.01143	0.000720477	Pyridoxine-5'-phosphate oxidase (Fragment)
SORBS1	Q9BX66	-1.01198	3.03872e-05	Sorbin and SH3 domain-containing protein 1
SLC25A18	Q9H1K4	-1.01387	0.00809953	Mitochondrial glutamate carrier 2
PTPA	A6PVN8	-1.01564	0.000251768	Serine/threonine-protein phosphatase 2A activator (Fragment)
FOLR2	F5H3Z4	-1.01751	0.0110088	Folate receptor beta (Fragment)
ABLIM3	A0A0C4DGA7	-1.02443	2.9288e-05	Actin-binding LIM protein 3
KRT78	Q8N1N4	-1.02541	0.0104718	Keratin, type II cytoskeletal 78
PDLIM5	Q96HC4	-1.03038	0.000366142	PDZ and LIM domain protein 5
SLC9A3R2	Q15599	-1.03467	2.83838e-06	Na(+)/H(+) exchange regulatory cofactor NHE-RF2
KRT1	P04264	-1.03502	0.00725788	Keratin, type II cytoskeletal 1
ESD	P10768	-1.03899	0.000184761	S-formylglutathione hydrolase
TMEM120A	Q9BXJ8	-1.04036	4.25246e-05	Transmembrane protein 120A
IDH2	P48735	-1.04119	0.00693873	Isocitrate dehydrogenase [NADP], mitochondrial
ABRACL	Q9P1F3	-1.04661	0.0173548	Costars family protein ABRACL
LMAN1	P49257	-1.0467	2.82657e-05	Protein ERGIC-53
QPRT	Q15274	-1.04712	0.0132096	Nicotinate-nucleotide pyrophosphorylase [carboxylating]
NFIA	A0A590UK09	-1.04775	0.000277319	Nuclear factor 1
NIT2	Q9NQR4	-1.04878	0.00021736	Omega-amidase NIT2
HSCB	Q8IWL3	-1.05093	3.81628e-07	Iron-sulfur cluster co-chaperone protein HscB
SPTB	P11277	-1.05114	0.0150605	Spectrin beta chain, erythrocytic
STEAP4	Q687X5	-1.05172	0.0403562	Metalloreductase STEAP4
GIMAP8	Q8ND71	-1.05216	6.97574e-05	GTPase IMAP family member 8
TMEM135	Q86UB9	-1.05384	0.000379927	Transmembrane protein 135
PACRGL	D6RDH3	-1.05439	0.0334958	PACRG-like protein (Fragment)
HAGH	Q16775	-1.05507	5.83835e-05	Hydroxyacylglutathione hydrolase, mitochondrial
KRT9	P35527	-1.05542	0.00311738	Keratin, type I cytoskeletal 9
CTSZ	Q9UBR2	-1.05598	0.0142004	Cathepsin Z
PSME1	Q06323	-1.05943	4.71173e-05	Proteasome activator complex subunit 1
VAV2	P52735	-1.05944	7.15369e-06	Guanine nucleotide exchange factor VAV2
PTPN3	P26045	-1.06078	1.14259e-06	Tyrosine-protein phosphatase non-receptor type 3
SLC27A3	X6R3N0	-1.0632	0.00419353	Solute carrier family 27 (Fatty acid transporter), member 3, isoform CRA_d
FDPS	P14324	-1.07801	9.90193e-05	Farnesyl pyrophosphate synthase
MAP1S	M0QX37	-1.07833	0.000312889	Microtubule-associated protein 1S
PGLYRP1	O75594	-1.07927	0.00181819	Peptidoglycan recognition protein 1
NSDHL	Q15738	-1.07944	0.000162828	Sterol-4-alpha-carboxylate 3-dehydrogenase, decarboxylating
GLRX5	Q86SX6	-1.08035	0.00505697	Glutaredoxin-related protein 5, mitochondrial
UGT1A6	P19224	-1.08173	0.0245618	UDP-glucuronosyltransferase 1-6
PSMB8	P28062	-1.08287	0.00224786	Proteasome subunit beta type-8
PRKAR2B	P31323	-1.087	0.00126119	cAMP-dependent protein kinase type II-beta regulatory subunit
TTC9C	E9PKV8	-1.08932	0.000359956	Tetratricopeptide repeat protein 9C (Fragment)
AGPAT3	Q9NRZ7	-1.08997	1.00545e-05	1-acyl-sn-glycerol-3-phosphate acyltransferase gamma
VKORC1	Q9BQB6	-1.0906	0.00157598	Vitamin K epoxide reductase complex subunit 1
SLC25A1	P53007	-1.09495	0.000677907	Tricarboxylate transport protein, mitochondrial
SOWAHC	Q53LP3	-1.09728	0.00182524	Ankyrin repeat domain-containing protein SOWAHC
HADHA	H0YFD6	-1.1026	4.88844e-06	Trifunctional enzyme subunit alpha, mitochondrial
SLC4A1	P02730	-1.10499	0.02031	Band 3 anion transport protein
CPOX	P36551	-1.10679	0.000917445	Oxygen-dependent coproporphyrinogen-III oxidase, mitochondrial
PISD	Q9UG56	-1.1069	0.000737666	Phosphatidylserine decarboxylase proenzyme, mitochondrial
PRKAA1	Q13131	-1.10863	6.38043e-06	5'-AMP-activated protein kinase catalytic subunit alpha-1
SRCIN1	A0A087X165	-1.11005	5.12248e-05	SRC kinase-signaling inhibitor 1
TPM1	H7BYY1	-1.11308	2.96558e-05	Tropomyosin 1 (Alpha), isoform CRA_m
AAMDC	E9PNP3	-1.12269	5.20847e-07	Mth938 domain-containing protein
MCEE	Q96PE7	-1.12407	7.57408e-06	Methylmalonyl-CoA epimerase, mitochondrial
ACSL5	Q9ULC5	-1.1259	0.00147591	Long-chain-fatty-acid--CoA ligase 5
TNKS1BP1	Q9C0C2	-1.12711	8.11204e-07	182 kDa tankyrase-1-binding protein
KRT14	P02533	-1.12764	0.0182327	Keratin, type I cytoskeletal 14
CALM3	P0DP25	-1.13176	0.0171676	Calmodulin-3
EPB42	P16452	-1.13721	0.0210601	Erythrocyte membrane protein band 4.2
ORM2	P19652	-1.14506	0.00188196	Alpha-1-acid glycoprotein 2
SNCA	E7EPV7	-1.14509	0.00349591	Alpha-synuclein
ASMTL	O95671	-1.15069	0.000237476	Probable bifunctional dTTP/UTP pyrophosphatase/methyltransferase protein
PDIA4	A0A499FI48	-1.1522	0.000327891	Protein disulfide-isomerase
ENOSF1	Q7L5Y1	-1.15263	0.00313062	Mitochondrial enolase superfamily member 1
CYP4F3	Q08477	-1.15593	0.00399126	Cytochrome P450 4F3
NDUFAB1	H3BNK3	-1.15619	0.00262265	Acyl carrier protein (Fragment)
LRMDA	A0A087WWI0	-1.1578	0.000435171	Leucine-rich melanocyte differentiation-associated protein
SCRN2	J3QL71	-1.15909	0.00626874	Secernin-2
CYP7B1	O75881	-1.15951	0.0027308	Cytochrome P450 7B1
AK4	P27144	-1.16038	0.000144318	Adenylate kinase 4, mitochondrial
Utp12	A0A096LPI6	-1.16099	1.10281e-07	Utp12 domain-containing protein (Fragment)
POFUT1	Q9H488	-1.16164	8.51256e-08	GDP-fucose protein O-fucosyltransferase 1
TPM3	A0A087WWU8	-1.16167	5.27874e-05	Tropomyosin alpha-3 chain
CLYBL	Q8N0X4	-1.16537	0.000357783	Citramalyl-CoA lyase, mitochondrial
AOC3	Q16853	-1.16938	0.0411434	Membrane primary amine oxidase
HADH	Q16836	-1.17488	6.51974e-05	Hydroxyacyl-coenzyme A dehydrogenase, mitochondrial
DGLUCY	Q7Z3D6	-1.17531	0.00553274	D-glutamate cyclase, mitochondrial
SLC27A2	O14975	-1.1822	0.00158672	Very long-chain acyl-CoA synthetase
PHYKPL	Q8IUZ5	-1.18526	0.00445472	5-phosphohydroxy-L-lysine phospho-lyase
PLSCR4	E9PHR9	-1.1874	0.000761605	Phospholipid scramblase
HYI	Q5T013	-1.18807	0.00017697	Putative hydroxypyruvate isomerase
UAP1	Q16222	-1.18953	7.78502e-05	UDP-N-acetylhexosamine pyrophosphorylase
LDHD	Q86WU2	-1.18961	0.000249316	Probable D-lactate dehydrogenase, mitochondrial
LAP3	P28838	-1.18963	0.000253834	Cytosol aminopeptidase
MLYCD	O95822	-1.18967	0.000138003	Malonyl-CoA decarboxylase, mitochondrial
ORM1	P02763	-1.19954	0.0138408	Alpha-1-acid glycoprotein 1
UCHL3	P15374	-1.20219	0.00075591	Ubiquitin carboxyl-terminal hydrolase isozyme L3
CENPV	Q7Z7K6	-1.20408	0.00377077	Centromere protein V
ADK	P55263	-1.21207	4.12838e-06	Adenosine kinase
CHDH	Q8NE62	-1.21415	0.000428223	Choline dehydrogenase, mitochondrial
GCDH	Q92947	-1.21425	0.000182793	Glutaryl-CoA dehydrogenase, mitochondrial
AGFG2	O95081	-1.22659	1.01267e-06	Arf-GAP domain and FG repeat-containing protein 2
PDZK1	Q5T2W1	-1.2298	7.46139e-05	Na(+)/H(+) exchange regulatory cofactor NHE-RF3
GPX5	O75715	-1.23307	0.0075511	Epididymal secretory glutathione peroxidase
ISOC1	Q96CN7	-1.23312	6.4555e-06	Isochorismatase domain-containing protein 1
BLVRB	P30043	-1.23599	4.49273e-06	Flavin reductase (NADPH)
FTH1	P02794	-1.23927	0.0113282	Ferritin heavy chain
BFSP2	Q13515	-1.24069	0.00550922	Phakinin
CYP4F12	Q9HCS2	-1.24526	8.59904e-05	Cytochrome P450 4F12
HBD	P02042	-1.25115	0.0153773	Hemoglobin subunit delta
APOL3	O95236	-1.25227	0.00154088	Apolipoprotein L3
MAOB	P27338	-1.25641	0.000330986	Amine oxidase [flavin-containing] B
DGLUCY	H0YB09	-1.25756	0.00860062	D-glutamate cyclase, mitochondrial (Fragment)
TCF25	Q9BQ70	-1.26376	0.00134425	Transcription factor 25
CA1	P00915	-1.26925	0.0124836	Carbonic anhydrase 1
PRTN3	U3KPS2	-1.27178	0.0435622	Myeloblastin
MMP9	P14780	-1.27459	0.00257063	Matrix metalloproteinase-9
ARF6	P62330	-1.27543	1.01067e-06	ADP-ribosylation factor 6
WDR44	Q5JSH3	-1.27884	5.26211e-05	WD repeat-containing protein 44
HDAC6	Q9UBN7	-1.28082	4.60957e-05	Histone deacetylase 6
ALDH9A1	P49189	-1.28284	5.0225e-05	4-trimethylaminobutyraldehyde dehydrogenase
FAHD2A	Q96GK7	-1.28431	6.67636e-06	Fumarylacetoacetate hydrolase domain-containing protein 2A
ANXA6	P08133	-1.28493	0.000990421	Annexin A6
SUGCT	H0Y4N1	-1.28859	0.000230685	Succinate--hydroxymethylglutarate CoA-transferase (Fragment)
FCGR3A	P08637	-1.29149	0.0063703	Low affinity immunoglobulin gamma Fc region receptor III-A
FCER1G	P30273	-1.2918	0.00186363	High affinity immunoglobulin epsilon receptor subunit gamma
NLRX1	Q86UT6	-1.29417	1.42597e-05	NLR family member X1
HBA1	P69905	-1.29664	0.00870683	Hemoglobin subunit alpha
CDA	P32320	-1.30066	0.00221381	Cytidine deaminase
NADK2	Q4G0N4	-1.3013	3.90679e-05	NAD kinase 2, mitochondrial
ABHD2	P08910	-1.30185	0.00107902	Monoacylglycerol lipase ABHD2
EFCAB6	Q5THR3	-1.3167	1.24437e-06	EF-hand calcium-binding domain-containing protein 6
IMPA2	O14732	-1.31731	4.13219e-06	Inositol monophosphatase 2
CD163	F5GZZ9	-1.31757	1.33251e-05	Scavenger receptor cysteine-rich type 1 protein M130
ACOT2	P49753	-1.31917	0.000305183	Acyl-coenzyme A thioesterase 2, mitochondrial
PFKL	P17858	-1.31962	1.53243e-05	ATP-dependent 6-phosphofructokinase, liver type
2-oxo	F5H5P2	-1.32183	1.75602e-06	2-oxoisovalerate dehydrogenase subunit alpha
MMUT	P22033	-1.32296	8.51746e-05	Methylmalonyl-CoA mutase, mitochondrial
GPX2	P18283	-1.32598	0.0316403	Glutathione peroxidase 2
OGDHL	Q9ULD0	-1.32747	0.000262803	2-oxoglutarate dehydrogenase-like, mitochondrial
PLPBP	O94903	-1.32897	0.000118539	Pyridoxal phosphate homeostasis protein
DDAH1	O94760	-1.32925	0.000304804	N(G),N(G)-dimethylarginine dimethylaminohydrolase 1
TFR2	Q9UP52	-1.33136	0.00495872	Transferrin receptor protein 2
PCCA	P05165	-1.33344	2.66195e-06	Propionyl-CoA carboxylase alpha chain, mitochondrial
EHHADH	Q08426	-1.33824	0.000462892	Peroxisomal bifunctional enzyme
MAT1A	Q00266	-1.33882	4.44508e-06	S-adenosylmethionine synthase isoform type-1
RAB17	Q9H0T7	-1.34423	0.000135816	Ras-related protein Rab-17
PPP6R2	O75170	-1.35009	7.08696e-06	Serine/threonine-protein phosphatase 6 regulatory subunit 2
PRKAG1	P54619	-1.35199	5.05883e-08	5'-AMP-activated protein kinase subunit gamma-1
IFIT2	P09913	-1.35843	0.0020931	Interferon-induced protein with tetratricopeptide repeats 2
PDLIM2	Q96JY6	-1.35939	0.000114259	PDZ and LIM domain protein 2
CYP4F11	Q9HBI6	-1.36163	3.93324e-05	Cytochrome P450 4F11
PRPS2	P11908	-1.36244	1.02664e-05	Ribose-phosphate pyrophosphokinase 2
SLC25A13	Q9UJS0	-1.36368	1.80759e-05	Calcium-binding mitochondrial carrier protein Aralar2
TBXAS1	Q53F23	-1.36444	0.00629216	HCG14925, isoform CRA_a (Fragment)
ACSF2	Q96CM8	-1.36476	4.48869e-05	Medium-chain acyl-CoA ligase ACSF2, mitochondrial
ST6GAL1	P15907	-1.3668	0.000356254	Beta-galactoside alpha-2,6-sialyltransferase 1
NT5DC1	Q5TFE4	-1.37124	2.81222e-07	5'-nucleotidase domain-containing protein 1
THNSL1	Q8IYQ7	-1.37329	0.000131332	Threonine synthase-like 1
APOC4	P55056	-1.37953	0.0036874	Apolipoprotein C-IV
MTHFD1	F5H2F4	-1.38602	5.91848e-07	C-1-tetrahydrofolate synthase, cytoplasmic
ITPR2	Q14571	-1.39328	1.17723e-05	Inositol 1,4,5-trisphosphate receptor type 2
APOC3	P02656	-1.39581	0.000257324	Apolipoprotein C-III
HNMT	P50135	-1.39923	3.1214e-07	Histamine N-methyltransferase
PXMP2	Q9NR77	-1.40025	0.000100081	Peroxisomal membrane protein 2
FCN3	O75636	-1.40037	0.000118076	Ficolin-3
PRXL2A	Q9BRX8	-1.40061	1.97397e-05	Peroxiredoxin-like 2A
MTARC2	Q969Z3	-1.40223	6.97156e-05	Mitochondrial amidoxime reducing component 2
NIPSNAP1	Q9BPW8	-1.40325	1.00686e-06	Protein NipSnap homolog 1
H6PD	O95479	-1.40508	0.000308141	GDH/6PGL endoplasmic bifunctional protein
ANXA3	D6RA82	-1.40576	0.00236695	Annexin
FGD4	E9PJX4	-1.40592	1.64919e-06	FYVE, RhoGEF and PH domain-containing protein 4
ITPRID2	E9PHV5	-1.40601	1.30942e-06	Protein ITPRID2
MTHFD1	P11586	-1.40714	1.91756e-05	C-1-tetrahydrofolate synthase, cytoplasmic
CA1	E5RIF9	-1.40809	0.00870302	Carbonic anhydrase 1 (Fragment)
BCHE	F8WF14	-1.40936	0.000152002	Carboxylic ester hydrolase
D2HGDH	Q8N465	-1.41006	0.00192269	D-2-hydroxyglutarate dehydrogenase, mitochondrial
GALE	Q14376	-1.41101	0.000177329	UDP-glucose 4-epimerase
SEPSECS	Q9HD40	-1.41122	6.4183e-06	O-phosphoseryl-tRNA(Sec) selenium transferase
LGSN	Q5TDP6	-1.41457	0.000145399	Lengsin
MGST2	Q99735	-1.42352	1.63848e-06	Microsomal glutathione S-transferase 2
TPM4	A0A2R8YHD2	-1.42552	0.000218027	Tropomyosin alpha-4 chain (Fragment)
PCCB	P05166	-1.42595	4.10214e-06	Propionyl-CoA carboxylase beta chain, mitochondrial
HNF4A	P41235	-1.42735	0.000212061	Hepatocyte nuclear factor 4-alpha
IFIT3	O14879	-1.42759	0.00219543	Interferon-induced protein with tetratricopeptide repeats 3
CES2	O00748	-1.43141	1.88547e-05	Cocaine esterase
MMP8	P22894	-1.4336	0.00737004	Neutrophil collagenase
GBE1	Q04446	-1.43531	3.02392e-05	1,4-alpha-glucan-branching enzyme
HSD17B11	Q8NBQ5	-1.43867	0.000122284	Estradiol 17-beta-dehydrogenase 11
CARHSP1	Q9Y2V2	-1.43936	1.55808e-05	Calcium-regulated heat-stable protein 1
PCTP	Q9UKL6	-1.44152	8.13149e-05	Phosphatidylcholine transfer protein
PPP1R15A	O75807	-1.44171	4.30398e-05	Protein phosphatase 1 regulatory subunit 15A
DSP	P15924	-1.44426	4.01763e-05	Desmoplakin
TTC38	Q5R3I4	-1.44989	0.000152468	Tetratricopeptide repeat protein 38
GALM	Q96C23	-1.45018	7.64821e-05	Aldose 1-epimerase
GCSH	A0A1W2PQV2	-1.45036	0.000213663	Glycine cleavage system H protein, mitochondrial (Fragment)
TXNRD2	A0A182DWF2	-1.45551	3.31238e-06	Thioredoxin reductase 2, mitochondrial
MPST	P25325	-1.45671	5.45557e-05	3-mercaptopyruvate sulfurtransferase
FCN1	O00602	-1.46161	0.00396826	Ficolin-1
ARHGEF10L	Q5VXI4	-1.46645	3.18427e-07	Rho guanine nucleotide exchange factor 10-like protein
C11orf54	Q9H0W9	-1.46738	6.07659e-06	Ester hydrolase C11orf54
HMGCS2	P54868	-1.46808	0.00196011	Hydroxymethylglutaryl-CoA synthase, mitochondrial
MYO1B	E9PDF6	-1.46857	2.37602e-07	Unconventional myosin-Ib
ALDH4A1	P30038	-1.46876	3.14246e-05	Delta-1-pyrroline-5-carboxylate dehydrogenase, mitochondrial
S100A8	P05109	-1.46884	0.00591957	Protein S100-A8
BOK	Q9UMX3	-1.48216	4.2095e-07	Bcl-2-related ovarian killer protein
ACY1	Q03154	-1.48464	0.000337482	Aminoacylase-1
JUP	P14923	-1.48615	4.65811e-06	Junction plakoglobin
GSTO1	P78417	-1.49025	0.000253934	Glutathione S-transferase omega-1
MAOA	P21397	-1.49472	5.29907e-05	Amine oxidase [flavin-containing] A
LCN2	P80188	-1.49592	0.00114747	Neutrophil gelatinase-associated lipocalin
BCKDHB	P21953	-1.50412	4.95644e-06	2-oxoisovalerate dehydrogenase subunit beta, mitochondrial
NFU1	F8W9P7	-1.50503	0.00012074	NFU1 iron-sulfur cluster scaffold homolog, mitochondrial (Fragment)
HINT2	Q9BX68	-1.50583	2.40896e-05	Histidine triad nucleotide-binding protein 2, mitochondrial
SELENBP1	Q13228	-1.51262	1.00663e-05	Methanethiol oxidase
SIGLEC1	Q9BZZ2	-1.51406	0.000777195	Sialoadhesin
GALT	P07902	-1.51718	1.90924e-05	Galactose-1-phosphate uridylyltransferase
GNE	Q9Y223	-1.52092	1.57261e-06	Bifunctional UDP-N-acetylglucosamine 2-epimerase/N-acetylmannosamine kinase
HPRT1	P00492	-1.5232	2.20105e-06	Hypoxanthine-guanine phosphoribosyltransferase
CFL2	Q9Y281	-1.53849	1.58486e-05	Cofilin-2
MAT2A	P31153	-1.53895	3.40189e-05	S-adenosylmethionine synthase isoform type-2
FCN2	Q15485	-1.53904	8.84423e-05	Ficolin-2
MPHOSPH8	A0A0A0MT47	-1.54122	0.0194218	M-phase phosphoprotein 8 (Fragment)
FCGRT	P55899	-1.54657	6.18088e-10	IgG receptor FcRn large subunit p51
PHYH	O14832	-1.54967	0.000453137	Phytanoyl-CoA dioxygenase, peroxisomal
TNIP1	Q15025	-1.55321	1.29164e-06	TNFAIP3-interacting protein 1
ADH1C	A0A087WUC4	-1.55768	0.0228649	Alcohol dehydrogenase 1C (Fragment)
SFXN5	Q8TD22	-1.56108	0.000112665	Sideroflexin-5
HSD17B6	O14756	-1.56241	0.00509859	17-beta-hydroxysteroid dehydrogenase type 6
ALAD	P13716	-1.56524	4.01948e-05	Delta-aminolevulinic acid dehydratase
DPYD	Q12882	-1.56829	2.4382e-06	Dihydropyrimidine dehydrogenase [NADP(+)]
CGN	Q9P2M7	-1.57187	3.49382e-08	Cingulin
LMO7	E9PMS6	-1.57362	7.89678e-07	LIM domain only protein 7
BPHL	Q86WA6	-1.57815	3.1199e-05	Valacyclovir hydrolase
NUDT6	P53370	-1.57892	0.000309856	Nucleoside diphosphate-linked moiety X motif 6
DHCR24	A0A0A0MTI1	-1.58142	0.000417148	Delta(24)-sterol reductase
SUOX	P51687	-1.58334	1.47425e-06	Sulfite oxidase, mitochondrial
ALDH1B1	P30837	-1.58421	0.000677532	Aldehyde dehydrogenase X, mitochondrial
SQLE	Q14534	-1.586	0.00222188	Squalene monooxygenase
TTPA	P49638	-1.58664	1.99738e-06	Alpha-tocopherol transfer protein
NIPSNAP3A	Q9UFN0	-1.58706	2.3304e-05	Protein NipSnap homolog 3A
ACAA1	P09110	-1.59125	0.000384548	3-ketoacyl-CoA thiolase, peroxisomal
BDH2	Q9BUT1	-1.59377	0.000119272	3-hydroxybutyrate dehydrogenase type 2
SCLY	Q96I15	-1.5962	1.20717e-05	Selenocysteine lyase
TPP2	A0A494C0U1	-1.59675	1.39798e-08	Tripeptidyl-peptidase 2 (Fragment)
EHBP1	Q8NDI1	-1.59721	2.01484e-07	EH domain-binding protein 1
FGGY_	A0A0B4J2A0	-1.59804	0.00146497	FGGY_N domain-containing protein
ACAT1	P24752	-1.6016	6.93202e-06	Acetyl-CoA acetyltransferase, mitochondrial
HMGCS1	Q01581	-1.60962	0.0011723	Hydroxymethylglutaryl-CoA synthase, cytoplasmic
SNTB1	Q13884	-1.61161	7.15171e-08	Beta-1-syntrophin
NADK2	B7Z8V7	-1.61231	0.00010269	NAD kinase 2, mitochondrial
ACAD11	Q709F0	-1.61324	1.54967e-05	Acyl-CoA dehydrogenase family member 11
ALDH7A1	A0A1B0GTG2	-1.61468	6.23046e-05	Alpha-aminoadipic semialdehyde dehydrogenase
FDX1	P10109	-1.61728	4.92221e-06	Adrenodoxin, mitochondrial
ACOT12	Q8WYK0	-1.61993	4.66692e-06	Acetyl-coenzyme A thioesterase
SH2D4A	Q9H788	-1.62108	8.7279e-06	SH2 domain-containing protein 4A
AKR1A1	P14550	-1.62332	1.57583e-06	Aldo-keto reductase family 1 member A1
FAH	P16930	-1.62554	4.02698e-05	Fumarylacetoacetase
SLC35C2	Q9NQQ7	-1.6384	1.08004e-05	Solute carrier family 35 member C2
PRPSAP1	Q14558	-1.63851	1.02553e-06	Phosphoribosyl pyrophosphate synthase-associated protein 1
PRKAB2	O43741	-1.64028	4.28845e-07	5'-AMP-activated protein kinase subunit beta-2
REEP6	Q96HR9	-1.64696	3.292e-05	Receptor expression-enhancing protein 6
CYP51A1	A0A0C4DFL7	-1.65042	0.00158665	Lanosterol 14-alpha demethylase
ETFDH	Q16134	-1.65906	1.89736e-07	Electron transfer flavoprotein-ubiquinone oxidoreductase, mitochondrial
CGNL1	Q0VF96	-1.66151	1.83565e-07	Cingulin-like protein 1
MPDZ	H0YGQ3	-1.6619	1.54814e-05	Multiple PDZ domain protein (Fragment)
PRODH2	Q9UF12	-1.66351	0.000136751	Hydroxyproline dehydrogenase
AKR1C4	P17516	-1.66538	6.51823e-05	Aldo-keto reductase family 1 member C4
CMBL	Q96DG6	-1.66869	0.000265632	Carboxymethylenebutenolidase homolog
PLCXD3	Q63HM9	-1.66982	0.00134713	PI-PLC X domain-containing protein 3
AGMAT	Q9BSE5	-1.6733	4.67283e-06	Agmatinase, mitochondrial
MSRA	Q9UJ68	-1.67458	7.00987e-05	Mitochondrial peptide methionine sulfoxide reductase
ERG28	Q9UKR5	-1.67545	3.50736e-07	Probable ergosterol biosynthetic protein 28
OCIAD2	Q56VL3	-1.68209	0.00187919	OCIA domain-containing protein 2
ECI2	A0A0C4DGA2	-1.68485	1.47816e-08	Enoyl-CoA delta isomerase 2, mitochondrial
ECH1	Q13011	-1.68732	5.7674e-08	Delta(3,5)-Delta(2,4)-dienoyl-CoA isomerase, mitochondrial
SLC25A20	O43772	-1.69056	2.29483e-05	Mitochondrial carnitine/acylcarnitine carrier protein
ALDOC	P09972	-1.69409	2.60184e-09	Fructose-bisphosphate aldolase C
ALDH6A1	Q02252	-1.70522	1.0262e-06	Methylmalonate-semialdehyde dehydrogenase [acylating], mitochondrial
MTTP	P55157	-1.70528	0.000796838	Microsomal triglyceride transfer protein large subunit
HIBCH	Q6NVY1	-1.7064	9.49336e-06	3-hydroxyisobutyryl-CoA hydrolase, mitochondrial
CBR4	Q8N4T8	-1.71167	8.71666e-07	Carbonyl reductase family member 4
PF4V1	P10720	-1.71762	4.77309e-05	Platelet factor 4 variant
MGMT	B4DEE8	-1.71856	2.28307e-07	Methylated-DNA--protein-cysteine methyltransferase
HMGCL	P35914	-1.71988	1.75138e-05	Hydroxymethylglutaryl-CoA lyase, mitochondrial
GAMT	Q14353	-1.72447	3.35097e-06	Guanidinoacetate N-methyltransferase
PIPOX	Q9P0Z9	-1.72518	0.000523552	Peroxisomal sarcosine oxidase
RMDN2	Q96LZ7	-1.72693	8.88669e-06	Regulator of microtubule dynamics protein 2
PALMD	Q9NP74	-1.73121	2.50398e-06	Palmdelphin
AADAC	P22760	-1.73574	0.000830195	Arylacetamide deacetylase
CYP3A7	P24462	-1.74357	0.0150017	Cytochrome P450 3A7
TJP2	Q9UDY2	-1.7443	6.48784e-06	Tight junction protein ZO-2
ACOT1	Q86TX2	-1.74836	0.0276497	Acyl-coenzyme A thioesterase 1
DDT	P30046	-1.75021	0.00182511	D-dopachrome decarboxylase
PGM1	P36871	-1.75543	8.2374e-06	Phosphoglucomutase-1
PEBP1	P30086	-1.76337	4.58142e-06	Phosphatidylethanolamine-binding protein 1
PDIA5	Q14554	-1.7644	1.76048e-06	Protein disulfide-isomerase A5
PPBP	P02775	-1.76494	0.000431937	Platelet basic protein
HOGA1	Q86XE5	-1.76721	0.000332943	4-hydroxy-2-oxoglutarate aldolase, mitochondrial
PGRMC1	O00264	-1.77072	5.28275e-07	Membrane-associated progesterone receptor component 1
UGT1A3	P35503	-1.77191	0.00326663	UDP-glucuronosyltransferase 1-3
LPCAT3	Q6P1A2	-1.77407	2.93704e-06	Lysophospholipid acyltransferase 5
S100A7	P31151	-1.77564	0.0179044	Protein S100-A7
CALML4	Q96GE6	-1.78247	9.74833e-06	Calmodulin-like protein 4
IAH1	Q2TAA2	-1.78359	2.33212e-06	Isoamyl acetate-hydrolyzing esterase 1 homolog
TLCD4	Q96MV1	-1.78795	6.09593e-06	TLC domain-containing protein 4
FMO5	P49326	-1.79256	1.13682e-05	Dimethylaniline monooxygenase [N-oxide-forming] 5
ECHS1	P30084	-1.79591	1.57816e-07	Enoyl-CoA hydratase, mitochondrial
IQGAP2	Q13576	-1.79655	3.67316e-08	Ras GTPase-activating-like protein IQGAP2
ANXA6	E5RK69	-1.7983	0.000489937	Annexin
HSD17B8	Q92506	-1.80535	1.09408e-06	Estradiol 17-beta-dehydrogenase 8
GJA3	Q9Y6H8	-1.81633	5.91017e-06	Gap junction alpha-3 protein
DHFR	P00374	-1.81745	7.28685e-05	Dihydrofolate reductase
METTL7A	H0YI09	-1.81928	1.58256e-06	Methyltransferase-like protein 7A (Fragment)
ELANE	P08246	-1.82098	0.000797003	Neutrophil elastase
PCYT2	Q99447	-1.82132	3.00448e-07	Ethanolamine-phosphate cytidylyltransferase
GPHN	Q9NQX3	-1.82696	1.0076e-08	Gephyrin
UGT2A3	Q6UWM9	-1.82696	0.000103462	UDP-glucuronosyltransferase 2A3
GNPNAT1	Q96EK6	-1.82751	2.93083e-06	Glucosamine 6-phosphate N-acetyltransferase
AGXT	P21549	-1.82872	0.000824917	Serine--pyruvate aminotransferase
FGD5	A0A1W2PRG7	-1.83325	0.00348907	FYVE, RhoGEF and PH domain-containing protein 5 (Fragment)
MPO	P05164	-1.83687	0.000487158	Myeloperoxidase
HK3	P52790	-1.8372	1.73325e-05	Hexokinase-3
GRHPR	Q9UBQ7	-1.84004	1.10268e-06	Glyoxylate reductase/hydroxypyruvate reductase
FAM186B	Q8IYM0	-1.84526	8.5842e-05	Protein FAM186B
MCFD2	Q8NI22	-1.8469	0.000125288	Multiple coagulation factor deficiency protein 2
DECR1	E5RJD2	-1.84798	0.000601146	2,4-dienoyl-CoA reductase, mitochondrial (Fragment)
MRC1	P22897	-1.85097	5.83365e-06	Macrophage mannose receptor 1
XYLB	O75191	-1.85234	0.00161469	Xylulose kinase
ADHFE1	Q8IWW8	-1.85593	3.19315e-06	Hydroxyacid-oxoacid transhydrogenase, mitochondrial
AMT	P48728	-1.85603	5.65379e-05	Aminomethyltransferase, mitochondrial
PECR	Q9BY49	-1.85706	2.27112e-06	Peroxisomal trans-2-enoyl-CoA reductase
PTGR1	Q14914	-1.85939	0.00101086	Prostaglandin reductase 1
GALK1	P51570	-1.85997	1.61629e-05	Galactokinase
PLEKHA6	Q5VTI5	-1.86099	4.73413e-05	Pleckstrin homology domain-containing family A member 6
UGT2B4	P06133	-1.86188	7.39078e-06	UDP-glucuronosyltransferase 2B4
PLCB3	Q01970	-1.86582	1.21798e-08	1-phosphatidylinositol 4,5-bisphosphate phosphodiesterase beta-3
MACROD1	Q9BQ69	-1.86765	0.000616339	ADP-ribose glycohydrolase MACROD1
STBD1	O95210	-1.88518	1.10655e-05	Starch-binding domain-containing protein 1
EHD3	Q9NZN3	-1.88594	3.44437e-05	EH domain-containing protein 3
ARVCF	C9JJX6	-1.88708	3.37404e-06	Armadillo repeat protein deleted in velo-cardio-facial syndrome
SOD1	P00441	-1.89213	3.94357e-08	Superoxide dismutase [Cu-Zn]
COMT	P21964	-1.89292	6.0892e-07	Catechol O-methyltransferase
ALDH5A1	P51649	-1.89821	3.434e-05	Succinate-semialdehyde dehydrogenase, mitochondrial
ANK3	Q12955	-1.90289	0.00282996	Ankyrin-3
AQP9	O43315	-1.90738	0.00149238	Aquaporin-9
DBI	B8ZWD1	-1.91121	3.18053e-06	Acyl-CoA-binding protein
PLA2G12B	Q9BX93	-1.91397	7.85869e-07	Group XIIB secretory phospholipase A2-like protein
UGT2B17	O75795	-1.91413	0.00312687	UDP-glucuronosyltransferase 2B17
SELENOO	Q9BVL4	-1.91628	9.06066e-07	Protein adenylyltransferase SelO, mitochondrial
ACADSB	P45954	-1.92017	2.68046e-06	Short/branched chain specific acyl-CoA dehydrogenase, mitochondrial
MMAB	Q96EY8	-1.93404	3.31299e-05	Corrinoid adenosyltransferase
SLC16A2	P36021	-1.93947	0.00119594	Monocarboxylate transporter 8
DNAAF1	Q8NEP3	-1.94145	4.52231e-05	Dynein assembly factor 1, axonemal
SCP2	P22307	-1.94895	2.58649e-06	Non-specific lipid-transfer protein
PHKB	I3L213	-1.9497	1.04273e-08	Phosphorylase b kinase regulatory subunit (Fragment)
AOX1	Q06278	-1.9504	1.42249e-08	Aldehyde oxidase
PC	P11498	-1.95731	1.55869e-06	Pyruvate carboxylase, mitochondrial
CHN2	A0A2R8YEI5	-1.96499	2.32981e-06	Beta-chimaerin
PSAT1	Q9Y617	-1.96574	2.26772e-05	Phosphoserine aminotransferase
TMEM97	Q5BJF2	-1.98243	1.15859e-07	Sigma intracellular receptor 2
ACADM	Q5T4U5	-1.98392	2.23527e-07	Acyl-Coenzyme A dehydrogenase, C-4 to C-12 straight chain, isoform CRA_a
UGT1A4	P22310	-1.99183	0.00364359	UDP-glucuronosyltransferase 1-4
DMD	A0A5H1ZRP8	-1.99445	2.41557e-07	Dystrophin
DHCR7	Q9UBM7	-1.99735	1.15298e-07	7-dehydrocholesterol reductase
DHRS4	Q9BTZ2	-1.99874	6.38263e-06	Dehydrogenase/reductase SDR family member 4
EPHX1	P07099	-1.99949	6.79861e-06	Epoxide hydrolase 1
PLEKHA7	H0YDE2	-2.0013	8.73796e-07	Pleckstrin homology domain-containing family A member 7 (Fragment)
RGN	Q15493	-2.00494	1.66337e-05	Regucalcin
PON3	Q15166	-2.0144	4.16275e-06	Serum paraoxonase/lactonase 3
PTMS	P20962	-2.01754	1.60306e-06	Parathymosin
GCAT	O75600	-2.01964	0.00270408	2-amino-3-ketobutyrate coenzyme A ligase, mitochondrial
AZU1	P20160	-2.02008	0.000256254	Azurocidin
DCXR	Q7Z4W1	-2.02163	2.39718e-06	L-xylulose reductase
ALDH8A1	Q9H2A2	-2.03228	0.000191386	2-aminomuconic semialdehyde dehydrogenase
GPD1	P21695	-2.0328	3.29967e-05	Glycerol-3-phosphate dehydrogenase [NAD(+)], cytoplasmic
DPP4	P27487	-2.03476	0.000875709	Dipeptidyl peptidase 4
PALM3	A0A590UJ36	-2.03931	1.30629e-06	Paralemmin-3
LTF	E7EQB2	-2.04792	0.000124894	Lactotransferrin (Fragment)
GCKR	Q14397	-2.04954	0.000814198	Glucokinase regulatory protein
DEFA1	P59665	-2.05104	0.00198678	Neutrophil defensin 1
SLC22A1	O15245	-2.05358	1.55239e-06	Solute carrier family 22 member 1
PHKB	Q93100	-2.06846	3.32529e-09	Phosphorylase b kinase regulatory subunit beta
SLCO2B1	O94956	-2.0741	9.21128e-06	Solute carrier organic anion transporter family member 2B1
BDH1	Q02338	-2.07539	5.19601e-07	D-beta-hydroxybutyrate dehydrogenase, mitochondrial
CYP2B6	P20813	-2.08696	0.00491304	Cytochrome P450 2B6
FDFT1	E9PNM1	-2.08713	2.17631e-05	Squalene synthase
CAMP	P49913	-2.09217	0.000321899	Cathelicidin antimicrobial peptide
GLYATL1	Q969I3	-2.09487	5.21879e-07	Glycine N-acyltransferase-like protein 1
ACY3	Q96HD9	-2.10666	1.08906e-05	N-acyl-aromatic-L-amino acid amidohydrolase (carboxylate-forming)
ABCA6	Q8N139	-2.10893	4.84853e-08	ATP-binding cassette sub-family A member 6
HELZ2	Q9BYK8	-2.1097	3.18522e-06	Helicase with zinc finger domain 2
ACSS2	Q9NR19	-2.11177	1.6756e-08	Acetyl-coenzyme A synthetase, cytoplasmic
SHMT1	P34896	-2.11255	1.99347e-06	Serine hydroxymethyltransferase, cytosolic
S100A9	P06702	-2.11708	0.00134797	Protein S100-A9
S100A12	P80511	-2.1456	0.000288476	Protein S100-A12
NAT2	P11245	-2.15433	0.00845532	Arylamine N-acetyltransferase 2
LYVE1	Q9Y5Y7	-2.15804	2.97653e-05	Lymphatic vessel endothelial hyaluronic acid receptor 1
GLUL	A0A2R8YDT1	-2.16222	0.00181552	Glutamine synthetase
BPI	P17213	-2.16652	0.000793725	Bactericidal permeability-increasing protein
LSS	P48449	-2.16905	1.23507e-07	Lanosterol synthase
GAS2	O43903	-2.17177	3.04271e-06	Growth arrest-specific protein 2
CRYL1	Q9Y2S2	-2.18061	4.88169e-06	Lambda-crystallin homolog
MSMO1	Q15800	-2.18186	6.48276e-06	Methylsterol monooxygenase 1
CYP4F2	P78329	-2.19034	0.00067228	Cytochrome P450 4F2
PBLD	P30039	-2.19426	1.48464e-06	Phenazine biosynthesis-like domain-containing protein
AKR7A3	O95154	-2.19528	0.000165246	Aflatoxin B1 aldehyde reductase member 3
CAT	P04040	-2.19867	1.5943e-06	Catalase
GLUD1	P00367	-2.19904	2.47446e-08	Glutamate dehydrogenase 1, mitochondrial
CIDEB	Q9UHD4	-2.20711	2.88902e-08	Cell death activator CIDE-B
PFKFB1	P16118	-2.21623	5.79802e-08	6-phosphofructo-2-kinase/fructose-2,6-bisphosphatase 1
GLYCTK	Q8IVS8	-2.21627	7.66743e-06	Glycerate kinase
SORBS2	H7BXR3	-2.21947	3.49189e-08	Sorbin and SH3 domain-containing protein 2 (Fragment)
CES1	P23141	-2.21985	1.27309e-05	Liver carboxylesterase 1
KIF3A	Q9Y496	-2.22174	3.36566e-05	Kinesin-like protein KIF3A
COBLL1	A0A590PXD8	-2.2282	3.94666e-08	Cordon-bleu protein-like 1
NDRG2	Q9UN36	-2.22898	9.59599e-07	Protein NDRG2
PIK3AP1	Q6ZUJ8	-2.23069	1.71676e-08	Phosphoinositide 3-kinase adapter protein 1
ADH1B	P00325	-2.23332	5.6637e-05	All-trans-retinol dehydrogenase [NAD(+)] ADH1B
DMGDH	Q9UI17	-2.25008	1.30765e-06	Dimethylglycine dehydrogenase, mitochondrial
CYB5A	P00167	-2.25179	5.84763e-07	Cytochrome b5
MT1M	Q8N339	-2.25346	0.00220785	Metallothionein-1M
CBSL	P0DN79	-2.25708	0.000100879	Cystathionine beta-synthase-like protein
ACOX2	Q99424	-2.2661	1.17322e-05	Peroxisomal acyl-coenzyme A oxidase 2
MVK	F5H8H2	-2.27231	5.98591e-07	Mevalonate kinase
PHKA2	P46019	-2.27324	1.42712e-08	Phosphorylase b kinase regulatory subunit alpha, liver isoform
IDNK	Q5T6J7	-2.27791	2.72182e-07	Probable gluconokinase
LGALS4	P56470	-2.27907	0.0112821	Galectin-4
PCK2	Q16822	-2.30865	2.4935e-06	Phosphoenolpyruvate carboxykinase [GTP], mitochondrial
DNAJC12	Q9UKB3	-2.31978	2.16676e-08	DnaJ homolog subfamily C member 12
GSTZ1	O43708	-2.32383	5.95799e-05	Maleylacetoacetate isomerase
ADH1A	P07327	-2.32475	1.61812e-05	Alcohol dehydrogenase 1A
KRT19	P08727	-2.32742	0.00801918	Keratin, type I cytoskeletal 19
PACSIN3	Q9UKS6	-2.33667	3.52176e-06	Protein kinase C and casein kinase substrate in neurons protein 3
ACAT2	Q9BWD1	-2.34623	3.25822e-08	Acetyl-CoA acetyltransferase, cytosolic
STAB2	Q8WWQ8	-2.35818	3.06464e-08	Stabilin-2
HMOX1	P09601	-2.35909	2.40115e-05	Heme oxygenase 1
EFHD1	Q9BUP0	-2.37426	2.45138e-05	EF-hand domain-containing protein D1
EPPK1	P58107	-2.38087	0.000221687	Epiplakin
RNASE2	P10153	-2.38773	0.00170494	Non-secretory ribonuclease
ACADL	P28330	-2.40348	0.000410667	Long-chain specific acyl-CoA dehydrogenase, mitochondrial
PHKG2	J3KNN3	-2.41176	1.06965e-09	Phosphorylase b kinase gamma catalytic chain, liver/testis isoform
FMO4	P31512	-2.43251	7.52662e-08	Dimethylaniline monooxygenase [N-oxide-forming] 4
ALAS1	P13196	-2.43455	1.75283e-06	5-aminolevulinate synthase, nonspecific, mitochondrial
ACADS	P16219	-2.43842	7.48859e-05	Short-chain specific acyl-CoA dehydrogenase, mitochondrial
ABAT	P80404	-2.44735	4.76365e-09	4-aminobutyrate aminotransferase, mitochondrial
GBA3	Q9H227	-2.45696	1.54778e-06	Cytosolic beta-glucosidase
ALDH2	P05091	-2.46839	1.02431e-06	Aldehyde dehydrogenase, mitochondrial
TPM1	A0A0S2Z4G6	-2.47818	6.82213e-07	Tropomyosin 1 (Alpha), isoform CRA_o (Fragment)
FXN	Q16595	-2.48084	5.97847e-07	Frataxin, mitochondrial
SAT2	Q96F10	-2.4845	2.86418e-05	Diamine acetyltransferase 2
ANKAR	E7EWS1	-2.49276	2.84158e-05	Ankyrin and armadillo repeat-containing protein
TSTD1	Q8NFU3	-2.49733	2.76433e-05	Thiosulfate:glutathione sulfurtransferase
CYP2J2	P51589	-2.49776	4.12173e-08	Cytochrome P450 2J2
GIPC2	Q8TF65	-2.49806	2.43551e-06	PDZ domain-containing protein GIPC2
PHYHD1	Q5SRE7	-2.52156	2.73118e-05	Phytanoyl-CoA dioxygenase domain-containing protein 1
CYP4V2	Q6ZWL3	-2.52496	6.42762e-06	Cytochrome P450 4V2
ACSM3	Q53FZ2	-2.53755	7.67044e-06	Acyl-coenzyme A synthetase ACSM3, mitochondrial
SARDH	Q9UL12	-2.53982	5.80377e-08	Sarcosine dehydrogenase, mitochondrial
EPHX2	P34913	-2.55143	7.94694e-05	Bifunctional epoxide hydrolase 2
ACSL1	P33121	-2.56117	1.95232e-07	Long-chain-fatty-acid--CoA ligase 1
GYG2	O15488	-2.56637	7.24519e-07	Glycogenin-2
NAGS	K7EK11	-2.57198	8.71405e-05	N-acetylglutamate synthase, mitochondrial (Fragment)
ACAA2	P42765	-2.58009	5.15454e-06	3-ketoacyl-CoA thiolase, mitochondrial
CYP27A1	Q02318	-2.58496	1.63693e-05	Sterol 26-hydroxylase, mitochondrial
SORD	Q00796	-2.58651	3.13964e-07	Sorbitol dehydrogenase
PPL	K7EKI8	-2.58946	3.01752e-06	Periplakin
PKP2	Q99959	-2.59031	9.7324e-07	Plakophilin-2
CDH2	P19022	-2.59867	1.76868e-07	Cadherin-2
DPYS	Q14117	-2.60144	1.00946e-05	Dihydropyrimidinase
ARHGAP27	A0A0G2JNY3	-2.61318	5.02192e-06	Rho GTPase-activating protein 27
ECHDC2	Q86YB7	-2.63053	1.50564e-06	Enoyl-CoA hydratase domain-containing protein 2, mitochondrial
FGGY	Q96C11	-2.63322	3.60031e-07	FGGY carbohydrate kinase domain-containing protein
DHRS1	Q96LJ7	-2.64266	1.09658e-06	Dehydrogenase/reductase SDR family member 1
CYP2C9	P11712	-2.64412	1.02594e-08	Cytochrome P450 2C9
ADH1C	P00326	-2.64796	8.288e-06	Alcohol dehydrogenase 1C
TKFC	Q3LXA3	-2.66915	8.16827e-06	Triokinase/FMN cyclase
GLDC	P23378	-2.66948	0.000160085	Glycine dehydrogenase (decarboxylating), mitochondrial
EXOC3L4	Q17RC7	-2.68324	1.02169e-06	Exocyst complex component 3-like protein 4
GSTM1	P09488	-2.68432	0.0430814	Glutathione S-transferase Mu 1
AGL	P35573	-2.68959	1.58303e-07	Glycogen debranching enzyme
ACACB	O00763	-2.70949	4.4692e-08	Acetyl-CoA carboxylase 2
PKLR	P30613	-2.71688	1.71321e-05	Pyruvate kinase PKLR
CYP2C19	P33261	-2.72074	0.00280951	Cytochrome P450 2C19
UGP2	Q16851	-2.72193	6.17888e-08	UTP--glucose-1-phosphate uridylyltransferase
SLC27A5	Q9Y2P5	-2.74634	7.65914e-07	Bile acyl-CoA synthetase
UGT2B15	P54855	-2.75252	0.000211505	UDP-glucuronosyltransferase 2B15
DQX1	Q8TE96	-2.75436	6.32543e-07	ATP-dependent RNA helicase DQX1
SEC14L2	O76054	-2.76275	1.36634e-06	SEC14-like protein 2
SLC37A4	U3KQS2	-2.76511	2.57846e-07	Glucose-6-phosphate exchanger SLC37A4
GCHFR	P30047	-2.77686	3.16607e-07	GTP cyclohydrolase 1 feedback regulatory protein
ADH4	P08319	-2.80133	0.000194935	All-trans-retinol dehydrogenase [NAD(+)] ADH4
CYP2C8	P10632	-2.82717	4.96592e-06	Cytochrome P450 2C8
SULT1A1	P50225	-2.86139	4.101e-05	Sulfotransferase 1A1
SEC14L4	Q9UDX3	-2.87308	2.01071e-07	SEC14-like protein 4
STEAP3	Q658P3	-2.87315	4.46375e-08	Metalloreductase STEAP3
OTC	P00480	-2.87463	1.68578e-05	Ornithine carbamoyltransferase, mitochondrial
KIAA2026	Q5HYC2	-2.87694	1.66441e-06	Uncharacterized protein KIAA2026
VSNL1	P62760	-2.88355	4.63596e-05	Visinin-like protein 1
XDH	P47989	-2.89954	3.19485e-07	Xanthine dehydrogenase/oxidase
SEC14L3	Q9UDX4	-2.90812	0.0260172	SEC14-like protein 3
GSTZ1	G3V5T0	-2.91194	7.10788e-05	Maleylacetoacetate isomerase
ACSM5	Q6NUN0	-2.93227	7.39078e-07	Acyl-coenzyme A synthetase ACSM5, mitochondrial
HAO2	Q9NYQ3	-2.93447	0.000119707	Hydroxyacid oxidase 2
CYP2D6	Q38LG0	-2.94428	0.00151698	CYP2D6
RDH16	O75452	-2.99595	2.83354e-07	Retinol dehydrogenase 16
UGT1A9	O60656	-2.99698	0.000777034	UDP-glucuronosyltransferase 1-9
ADH6	P28332	-2.99787	2.01289e-06	Alcohol dehydrogenase 6
AADAT	Q8N5Z0	-3.00569	3.03865e-08	Kynurenine/alpha-aminoadipate aminotransferase, mitochondrial
SULT2A1	Q06520	-3.01649	9.80054e-08	Bile salt sulfotransferase
GSTA1	P08263	-3.01703	0.000200743	Glutathione S-transferase A1
ECHDC3	Q96DC8	-3.02882	1.35716e-05	Enoyl-CoA hydratase domain-containing protein 3, mitochondrial
ZNHIT6	Q9NWK9	-3.05222	1.16453e-06	Box C/D snoRNA protein 1
CUX1	P39880	-3.09134	6.87005e-07	Homeobox protein cut-like 1
MCC	P23508	-3.11206	7.63256e-05	Colorectal mutant cancer protein
SLC39A5	Q6ZMH5	-3.11726	2.00406e-07	Zinc transporter ZIP5
FUOM	A2VDF0	-3.1232	1.00979e-06	Fucose mutarotase
SPTBN2	O15020	-3.13882	1.3226e-07	Spectrin beta chain, non-erythrocytic 2
BCO2	Q9BYV7	-3.15105	8.16225e-05	Beta,beta-carotene 9',10'-oxygenase
PHGDH	O43175	-3.16146	9.4676e-08	D-3-phosphoglycerate dehydrogenase
ASPDH	A6ND91	-3.18133	3.78844e-07	Putative L-aspartate dehydrogenase
BHMT2	Q9H2M3	-3.19252	5.18215e-05	S-methylmethionine--homocysteine S-methyltransferase BHMT2
CCDC38	Q502W7	-3.19423	1.66702e-05	Coiled-coil domain-containing protein 38
GYS2	P54840	-3.20268	4.53033e-06	Glycogen [starch] synthase, liver
HAAO	P46952	-3.21675	2.06752e-06	3-hydroxyanthranilate 3,4-dioxygenase
GSTA2	P09210	-3.21974	0.00901592	Glutathione S-transferase A2
PYGL	P06737	-3.26279	1.1477e-06	Glycogen phosphorylase, liver form
PARPBP	A0A0C4DG30	-3.26483	7.74997e-06	PCNA-interacting partner (Fragment)
FMO3	P31513	-3.2766	3.46266e-06	Dimethylaniline monooxygenase [N-oxide-forming] 3
CYP8B1	Q9UNU6	-3.28992	4.82659e-07	7-alpha-hydroxycholest-4-en-3-one 12-alpha-hydroxylase
NAT8	Q9UHE5	-3.31245	1.98093e-05	N-acetyltransferase 8
CLEC4G	Q6UXB4	-3.32304	5.63923e-08	C-type lectin domain family 4 member G
ALDH1L1	O75891	-3.33416	1.287e-07	Cytosolic 10-formyltetrahydrofolate dehydrogenase
ABCB11	O95342	-3.3403	1.37702e-06	Bile salt export pump
KHK	P50053	-3.35366	6.39455e-07	Ketohexokinase
UGT2B10	P36537	-3.39944	2.94618e-06	UDP-glucuronosyltransferase 2B10
UGT2B7	P16662	-3.40208	3.27529e-06	UDP-glucuronosyltransferase 2B7
MT1E	P04732	-3.40896	2.90208e-05	Metallothionein-1E
GATM	P50440	-3.41578	8.00405e-08	Glycine amidinotransferase, mitochondrial
HSD17B13	Q7Z5P4	-3.42621	1.66035e-06	17-beta-hydroxysteroid dehydrogenase 13
FCGR2C	P31995	-3.45755	6.60967e-07	Low affinity immunoglobulin gamma Fc region receptor II-c
ACSM2B	Q68CK6	-3.45821	1.28274e-07	Acyl-coenzyme A synthetase ACSM2B, mitochondrial
FTCD	O95954	-3.57133	2.87316e-07	Formimidoyltransferase-cyclodeaminase
AGXT2	Q9BYV1	-3.5977	3.89942e-07	Alanine--glyoxylate aminotransferase 2, mitochondrial
AKR1D1	P51857	-3.60596	2.14299e-06	Aldo-keto reductase family 1 member D1
SLC2A2	P11168	-3.60849	7.23286e-06	Solute carrier family 2, facilitated glucose transporter member 2
CYP2A6	P11509	-3.61558	2.12212e-05	Cytochrome P450 2A6
GNMT	Q14749	-3.6507	3.01988e-05	Glycine N-methyltransferase
ACSM2A	Q08AH3	-3.72035	7.05554e-07	Acyl-coenzyme A synthetase ACSM2A, mitochondrial
FABP1	P07148	-3.73874	2.47942e-09	Fatty acid-binding protein, liver
MT2A	P02795	-3.74208	4.83037e-05	Metallothionein-2
GLYAT	Q6IB77	-3.85147	1.10969e-06	Glycine N-acyltransferase
POLR1A	O95602	-3.86399	1.19947e-06	DNA-directed RNA polymerase I subunit RPA1
SULT1E1	P49888	-3.86496	0.00027746	Sulfotransferase 1E1
UROC1	Q96N76	-3.89374	1.00949e-05	Urocanate hydratase
ENO3	P13929	-3.91117	3.64125e-05	Beta-enolase
CYP3A4	A0A499FJM4	-3.97331	2.15387e-06	Cytochrome P450 3A4
CSNK1G1	A0A0U1RQY7	-3.9993	1.66951e-07	Casein kinase I isoform gamma-1
BBOX1	O75936	-4.0085	3.53476e-05	Gamma-butyrobetaine dioxygenase
HSD11B1	P28845	-4.01951	1.0928e-07	Corticosteroid 11-beta-dehydrogenase isozyme 1
TTC36	A6NLP5	-4.03271	6.41815e-06	Tetratricopeptide repeat protein 36
CYP1A2	P05177	-4.07371	2.88363e-06	Cytochrome P450 1A2
CYP4A11	Q02928	-4.21405	2.59185e-07	Cytochrome P450 4A11
UPB1	Q9UBR1	-4.26375	3.56459e-06	Beta-ureidopropionase
BHMT	Q93088	-4.56152	6.23591e-06	Betaine--homocysteine S-methyltransferase 1
PTH2R	P49190	-4.64576	8.31189e-08	Parathyroid hormone 2 receptor
DAO	P14920	-4.71409	1.89247e-06	D-amino-acid oxidase
CLEC4M	Q9H2X3	-4.97272	4.55953e-07	C-type lectin domain family 4 member M
